# Supplementary material for: The landscape of abnormal pathway activation confers COVID-19 patients' molecular sequelae earlier than clinical phenotype
Source: Theranostics. 2023 Jun 12;13(10):3451–66. doi: 10.7150/thno.83405 (PMC10283057; doi:10.7150/thno.83405)
Supplement: Supplementary file 2 — Supplementary table 1 - TF related pathway function and ToxFunctions. [file thnov13p3451s2.xlsx]

## Sheet: Sheet1
catogery	Tox anno	Categories	Functions	# Molecules	Molecules
Canonical Pathways				54	A1BG,AGT,AHSG,ALB,AMBP,APOA1,APOA2,APOA4,APOA5,APOB,APOC1,APOC2,APOC3,APOC4,APOD,APOE,APOH,APOL1,APOM,C3,C4A/C4B,C9,CD14,CETP,cholesterol,CLU,FGA,GC,HPR,IL1RAP,ITIH4,KNG1,LBP,LCAT,LPA,LYZ,MMP9,ORM1,ORM2,PCYOX1,PLTP,PON1,PON3,RBP4,S100A8,SAA1,SAA2,SAA4,SERPINA1,SERPINF1,SERPINF2,TF,TTR,VTN
Canonical Pathways				51	A2M,AGT,AHSG,ALB,AMBP,APCS,APOA1,APOA2,APOH,C1S,C2,C3,C4A/C4B,C4BPA,C4BPB,C5,C9,CFB,CP,CRP,F2,FGA,FGB,FGG,FN1,FTL,HP,HRG,IL1RAP,ITIH2,ITIH3,ITIH4,KLKB1,LBP,ORM1,ORM2,PLG,RBP4,SAA1,SAA2,SAA4,SERPINA1,SERPINA3,SERPIND1,SERPINE1,SERPINF1,SERPINF2,SERPING1,TF,TTR,VWF
Canonical Pathways				17	AGT,CACNA1E,CALM1 (includes others),CALML5,cholesterol,COL18A1,FLT4,FTL,fumaric acid,ICAM1,IL1RAP,SERPINE1,succinic acid,TF,TGFB1,TIMP1,VCAM1
Canonical Pathways				18	FLT4,GPI,HSP90AA1,HSPA1A/HSPA1B,HSPA5,IGF1,IGF2,LDHA,LDHB,MMP14,MMP2,MMP9,PKM,pyruvic acid,SERPINE1,TF,TGFB1,VIM
Canonical Pathways				10	ARF3,biliverdine,DPP4,FTL,glycine,HSPB1,L-cysteine,L-cystine,SLC3A2,TF
Diseases and Bio Functions		Molecular Transport	quantity	84	citric acid,C3,TGFB1,ursodeoxycholic acid,ibuprofen,xanthine,SELL,LAMC1,PLG,LPA,GRN,SAA1,leukotriene B4,IGHM,D-sphingosine,F2,pyruvic acid,IGKC,EGFR,sphingosine-1-phosphate,D-glucose,alpha-ketoisocaproic acid,SOD1,tauroursodeoxycholic acid,C5,APP,PPBP,IGF1,CALR,LYZ,L-cysteine,succinic acid,metformin,SELP,GSN,erythritol,adenine,glycine,ELANE,cholesterol,L-lactic acid,TTR,GC,CD59,LGALS1,RARRES2,APO…
Diseases and Bio Functions		Cell Signaling, Molecular Transport, Vitamin and Mineral Metabolism	quantity	80	citric acid,C3,TGFB1,ursodeoxycholic acid,ibuprofen,xanthine,SELL,LAMC1,PLG,LPA,SAA1,leukotriene B4,IGHM,D-sphingosine,F2,pyruvic acid,IGKC,EGFR,sphingosine-1-phosphate,D-glucose,alpha-ketoisocaproic acid,SOD1,tauroursodeoxycholic acid,C5,APP,PPBP,IGF1,CALR,LYZ,L-cysteine,succinic acid,metformin,SELP,GSN,adenine,glycine,ELANE,cholesterol,L-lactic acid,TTR,GC,CD59,LGALS1,RARRES2,APOC3,VCAM1,PROC,L…
Diseases and Bio Functions		Molecular Transport	quantity	93	citric acid,FTL,C3,TGFB1,ursodeoxycholic acid,ibuprofen,xanthine,SELL,LAMC1,PLG,LPA,GRN,SAA1,HP,leukotriene B4,IGHM,D-sphingosine,F2,pyruvic acid,PON1,IGKC,EGFR,sphingosine-1-phosphate,D-glucose,alpha-ketoisocaproic acid,SOD1,tauroursodeoxycholic acid,C5,APP,PPBP,IGF1,CALR,LYZ,L-cysteine,LTF,succinic acid,metformin,SELP,GSN,erythritol,adenine,glycine,ELANE,NDST1,cholesterol,L-lactic acid,TTR,GC,C…
Diseases and Bio Functions		Cell-To-Cell Signaling and Interaction, Hematological System Development and Function, Immune Cell Trafficking	adhesion	32	PF4,TGFB1,C3,LGALS1,SELL,VCAM1,CFH,LCP1,FN1,INPP5D,KNG1,leukotriene B4,F2,S100A8,TLN1,FLNA,CFHR1,S100A9,C5,FGA,F10,PPBP,CD44,LTF,APCS,VTN,PRTN3,SELP,SERPINA1,APOA1,ICAM1,PLTP
Diseases and Bio Functions		Cell-To-Cell Signaling and Interaction	adhesion	45	PF4,TGFB1,C3,LGALS1,SELL,APOH,CRP,CFH,VCAM1,LCP1,FN1,INPP5D,KNG1,leukotriene B4,VWF,PRDX2,MIF,F2,S100A8,sphingosine-1-phosphate,D-glucose,TLN1,FLNA,CFHR1,S100A9,ICOSLG/LOC102723996,C5,APP,FGA,F10,PPBP,CADM1,CD44,LTF,APCS,VTN,PRTN3,SELP,SERPINA1,APOA1,AOC3,SERPINE1,ICAM1,PLTP,CTSZ
Diseases and Bio Functions		Lipid Metabolism, Small Molecule Biochemistry	metabolism	98	ibuprofen,DPEP2,CEACAM1,PKM,APOA5,IGHM,LRP1,CD9,D-sphingosine,C1QTNF3,PON1,sphingosine-1-phosphate,ABCC2,C5,CADM1,IGF1,SERPINA6,metformin,APOB,CLU,GSN,TNXB,APOA1,alpha-tocopherol,estrone sulfate,LCAT,PLTP,GC,APOA4,APOH,LBP,CNTFR,L-arginine,SERPINC1,B4GALT1,APOM,VIM,FN1,APOC4,SLC6A1,S100A8,fumaric acid,LTA4H,adenosine,S100A9,CES1,IGF2,NCAM1,VTN,APOA2,caffeine,APOE,furosemide,palmitoylethanolamide,…
Diseases and Bio Functions		Cellular Compromise, Inflammatory Response	degranulation	87	palmitoylethanolamide,citric acid,HSPA1A/HSPA1B,FTL,VCL,C3,CEACAM1,SELL,ANPEP,CST3,PKM,ALDOA,ADA2,GRN,C4A/C4B,HP,CAT,leukotriene B4,CD9,CTSD,A1BG,GPI,QSOX1,F2,LRG1,CRISP3,sphingosine-1-phosphate,choline,KRT1,CD14,C5,CSTB,APP,S100A7,SERPINA3,HBB,PPBP,TIMP2,VNN1,LYZ,LTF,PRTN3,GSN,ELANE,CFP,HLA-B,AHSG,TTR,CTSZ,SERPINB1,CD59,PF4,FLG2,MMP9,DSP,CALML5,HRNR,B4GALT1,PSMB1,PTGDS,INPP5D,FUCA2,GGH,CTSA,SIRP…
Diseases and Bio Functions		Cell-To-Cell Signaling and Interaction, Hematological System Development and Function	interaction	41	PF4,TGFB1,C3,LGALS1,SELL,LBP,PLG,VCAM1,CFH,B4GALT1,LCP1,PROC,SAA1,FN1,INPP5D,KNG1,leukotriene B4,F2,S100A8,TLN1,FLNA,CFHR1,S100A9,adenosine,C5,FGA,F10,PPBP,CD44,LTF,APCS,VTN,PRTN3,SELP,SERPINA1,APOA1,ELANE,CFP,ICAM1,PLTP,FCGR3A/FCGR3B
Diseases and Bio Functions		Cell-To-Cell Signaling and Interaction	binding	61	C3,TGFB1,SELL,PKM,CRP,PLG,leukotriene B4,VWF,F2,sphingosine-1-phosphate,TLN1,D-glucose,CD14,FLNA,CFHR1,C5,FGA,APP,F10,PPBP,CADM1,LTF,APCS,PRTN3,SELP,APOA1,ELANE,CFP,SERPINE1,cholesterol,PLTP,CTSZ,PF4,LGALS1,APOH,LBP,B4GALT1,CFH,VCAM1,PROC,LCP1,FN1,INPP5D,KNG1,valsartan,PRDX2,MARCO,MIF,S100A8,MSN,ICOSLG/LOC102723996,S100A9,adenosine,CD44,VTN,ORM1,SERPINA1,AOC3,APOE,ICAM1,FCGR3A/FCGR3B
Diseases and Bio Functions		Cellular Compromise, Inflammatory Response	degranulation	90	palmitoylethanolamide,HSPA1A/HSPA1B,citric acid,FTL,VCL,C3,TGFB1,CEACAM1,SELL,ANPEP,CST3,PKM,ALDOA,ADA2,GRN,C4A/C4B,HP,CAT,leukotriene B4,PVR,CD9,CTSD,A1BG,F2,LRG1,GPI,QSOX1,CRISP3,choline,sphingosine-1-phosphate,KRT1,CD14,C5,CSTB,APP,S100A7,SERPINA3,HBB,PPBP,TIMP2,VNN1,LYZ,LTF,PRTN3,GSN,ELANE,CFP,HLA-B,AHSG,CTSZ,TTR,SERPINB1,CD59,PF4,FLG2,MMP9,DSP,CALML5,HRNR,B4GALT1,PSMB1,PTGDS,INPP5D,FUCA2,GGH…
Diseases and Bio Functions		Cell-To-Cell Signaling and Interaction, Hematological System Development and Function, Immune Cell Trafficking	binding	40	PF4,TGFB1,C3,LGALS1,SELL,LBP,PLG,VCAM1,CFH,B4GALT1,LCP1,PROC,FN1,INPP5D,KNG1,leukotriene B4,F2,S100A8,TLN1,FLNA,CFHR1,S100A9,adenosine,C5,FGA,F10,PPBP,CD44,LTF,APCS,VTN,PRTN3,SELP,SERPINA1,APOA1,ELANE,CFP,ICAM1,PLTP,FCGR3A/FCGR3B
Diseases and Bio Functions		Cellular Compromise, Inflammatory Response	degranulation	87	palmitoylethanolamide,citric acid,HSPA1A/HSPA1B,FTL,VCL,C3,CEACAM1,SELL,ANPEP,CST3,PKM,ALDOA,ADA2,GRN,C4A/C4B,HP,CAT,leukotriene B4,CD9,CTSD,A1BG,GPI,QSOX1,F2,LRG1,CRISP3,sphingosine-1-phosphate,choline,KRT1,CD14,C5,CSTB,APP,S100A7,SERPINA3,HBB,PPBP,TIMP2,VNN1,LYZ,LTF,PRTN3,GSN,ELANE,CFP,HLA-B,AHSG,TTR,CTSZ,SERPINB1,CD59,PF4,FLG2,MMP9,DSP,CALML5,HRNR,B4GALT1,PSMB1,PTGDS,INPP5D,FUCA2,GGH,CTSA,SIRP…
Diseases and Bio Functions		Cellular Compromise, Inflammatory Response	degranulation	137	TAGLN2,HSPA1A/HSPA1B,FTL,VCL,CEACAM1,SELL,ANPEP,CST3,PKM,ALDOA,GRN,HP,ECM1,leukotriene B4,PVR,CD9,CLEC3B,A1BG,LRG1,QSOX1,sphingosine-1-phosphate,TLN1,C5,CSTB,FGA,S100A7,SERPINA3,ACTN1,PPBP,IGF1,TIMP2,LYZ,PRTN3,CLU,GSN,FGB,APOA1,ELANE,CFP,HLA-B,AHSG,CTSZ,SERPINB1,TF,SRGN,MMP9,CALM1 (includes others),APOH,B4GALT1,ITGA2B,FN1,FUCA2,SERPINF2,ITIH4,S100A8,LTA4H,S100A9,adenosine,CAP1,B2M,PTPRJ,IGF2,LAMP…
Diseases and Bio Functions		Cell Death and Survival	necrosis	271	TAGLN2,HSPA1A/HSPA1B,MMP2,ibuprofen,xanthine,SELL,ANPEP,ALDOA,DSG2,LGALS7/LGALS7B,C1QA,GRN,TNC,LRP1,CD9,D-sphingosine,MYOC,PON1,sphingosine-1-phosphate,ENTPD5,CPB2,F7,tauroursodeoxycholic acid,C5,CSTB,SERPINA3,C6,CALR,LYZ,metformin,PRTN3,GSN,CLU,NRP1,pantoprazole,ELANE,APOA1,HLA-B,GNPTG,NDST1,EFEMP1,MMP9,LGALS1,L-proline,bilirubin,indoleacetic acid,L-serine,CNTFR,L-arginine,MTPN,PFN1,BRMS1,spermi…
Diseases and Bio Functions		Cell-To-Cell Signaling and Interaction, Hematological System Development and Function, Immune Cell Trafficking	adhesion	88	C3,TGFB1,SELL,PKM,THBS1,CRP,PLG,FGG,C1QA,ADAMTS13,leukotriene B4,TNC,LRP1,VWF,CD9,F2,sphingosine-1-phosphate,ALCAM,TLN1,D-glucose,FLNA,CD14,CFHR1,C5,APP,F10,FGA,PPBP,CADM1,indican,LTF,APCS,PRTN3,SELP,CLU,NRP1,APOA1,ELANE,CFP,SERPINE1,cholesterol,PLTP,CTSZ,APOA4,PF4,LGALS1,KLKB1,APOH,ATRN,LBP,L-arginine,B4GALT1,CFH,VCAM1,PROC,LCP1,A2M,MRC1,FN1,INPP5D,KNG1,valsartan,PRDX2,CDH1,MARCO,SIRPA,MIF,ICAM2…
Diseases and Bio Functions		Cell Death and Survival	cell death	149	TAGLN2,IGFBP4,HSPA1A/HSPA1B,ibuprofen,xanthine,CEACAM1,PLA2G7,PKM,DSG2,LGALS7/LGALS7B,GRN,TNC,IGHM,ST6GAL1,LRP1,D-sphingosine,pyruvic acid,MST1,ENTPD5,sphingosine-1-phosphate,ALCAM,TLN1,tauroursodeoxycholic acid,C5,CSTB,ANG,FGA,SERPINA3,CADM1,IGF1,CALR,metformin,PRTN3,APOB,CLU,GSN,NRP1,alpha-tocopherol,ELANE,SAE1,YWHAZ,EFEMP1,TF,SRGN,MMP9,LGALS1,bilirubin,indoleacetic acid,L-serine,SLC3A2,FN1,spe…
Diseases and Bio Functions		Cellular Movement	cell movement	124	ibuprofen,CEACAM1,SELL,CST3,PLA2G7,LPA,GRN,C2,HP,leukotriene B4,PVR,LRP1,CD9,MST1,sphingosine-1-phosphate,TLN1,F7,CFHR1,C5,F10,S100A7,SERPINA3,C6,PPBP,TIMP2,metformin,PRTN3,GSN,adenine,MASP2,APOA1,ELANE,LCAT,NDST1,PLTP,SERPINB1,MMP9,LGALS1,bilirubin,LBP,L-arginine,SERPINC1,B4GALT1,PROC,LCP1,FN1,valsartan,IGFBP3,HYAL1,S100A8,taurine,VASP,S100A9,adenosine,CES1,PTPRJ,creatine,VTN,uric acid,AOC3,APOE…
Diseases and Bio Functions		Cell-To-Cell Signaling and Interaction, Hematological System Development and Function, Immune Cell Trafficking, Inflammatory Response	activation	30	PF4,C3,KLKB1,SELL,CST3,LILRA2,VCAM1,CFH,SAA1,GRN,FN1,leukotriene B4,SERPINF2,LGALS3BP,MIF,F2,PRG2,taurine,CD14,CPB2,C5,S100A7,F5,LTF,PRTN3,glycine,caffeine,uric acid,ELANE,FCGR3A/FCGR3B
Diseases and Bio Functions		Cell Death and Survival	apoptosis	38	TGFB1,MMP9,MMP2,LGALS1,xanthine,RBP4,ALDOA,APOC1,THBS1,PLG,PROC,PSMB1,PTGDS,CAT,LRP1,phosphate,S100A8,taurine,sphingosine-1-phosphate,D-glucose,NOTCH1,FLT4,phytanic acid,APP,IGF1,COL18A1,VNN1,deoxycholate,HSPB1,metformin,HSPA5,SERPINA1,alpha-tocopherol,MCAM,HLA-B,GNPTG,cholesterol,5-hydroxytryptamine
Diseases and Bio Functions		Cell-To-Cell Signaling and Interaction	adhesion	97	CEACAM1,SELL,PKM,C1QA,leukotriene B4,TNC,IGHM,LRP1,CD9,sphingosine-1-phosphate,ALCAM,TLN1,CFHR1,C5,F10,FGA,PPBP,CADM1,PRTN3,CLU,NRP1,APOA1,ELANE,HSPG2,CFP,PLTP,CTSZ,APOA4,LGALS1,KLKB1,APOH,LBP,L-arginine,B4GALT1,PROC,LCP1,ITGA2B,MRC1,FN1,valsartan,PRDX2,MARCO,S100A8,VASP,S100A9,adenosine,GP5,VTN,AOC3,APOE,PROCR,FCGR3A/FCGR3B,C3,TGFB1,THBS1,CRP,PLG,FGG,SAA1,C4A/C4B,ADAMTS13,VWF,F2,D-glucose,FLNA,C…
Diseases and Bio Functions		Cell-To-Cell Signaling and Interaction, Hematological System Development and Function	interaction	91	C3,TGFB1,SELL,PKM,THBS1,CRP,PLG,FGG,C1QA,SAA1,ADAMTS13,leukotriene B4,TNC,LRP1,VWF,CD9,F2,sphingosine-1-phosphate,ALCAM,TLN1,D-glucose,FLNA,CD14,CFHR1,C5,ENG,APP,F10,FGA,PPBP,CADM1,CALR,indican,LTF,APCS,PRTN3,SELP,CLU,NRP1,APOA1,ELANE,CFP,SERPINE1,cholesterol,PLTP,CTSZ,APOA4,PF4,LGALS1,KLKB1,APOH,ATRN,LBP,L-arginine,B4GALT1,CFH,VCAM1,PROC,LCP1,A2M,MRC1,FN1,INPP5D,KNG1,valsartan,PRDX2,CDH1,MARCO,S…
Diseases and Bio Functions		Cell Death and Survival, Organismal Injury and Abnormalities	apoptosis	43	MMP9,MMP2,TGFB1,SERPINF1,LGALS1,xanthine,RBP4,THBS1,CRP,PLG,SERPINC1,PROC,KNG1,CAT,valsartan,LRP1,MIF,S100A8,sphingosine-1-phosphate,NOTCH1,FLT4,D-glucose,PPIA,adenosine,APP,SERPINA3,COL18A1,IGF1,CDH5,AGT,PRTN3,metformin,HSPA5,SERPINA1,alpha-tocopherol,uric acid,MCAM,SERPINE1,PROCR,NDST1,cholesterol,LUM,5-hydroxytryptamine
Diseases and Bio Functions		Cellular Movement	migration	46	C3,MMP9,TGFB1,LGALS1,CEACAM1,SELL,PLG,SERPINC1,CFH,VCAM1,SAA1,PTGDS,FN1,INPP5D,CAT,leukotriene B4,PVR,IGFBP3,SIRPA,ALB,ICAM2,EGFR,S100A8,sphingosine-1-phosphate,TLN1,VASP,CFHR1,S100A9,SOD1,C5,ENG,APP,F10,PPBP,CD44,TIMP2,NEO1,LTF,SELP,uric acid,AOC3,MCAM,SERPINE1,ICAM1,LUM,MMP14
Diseases and Bio Functions		Cell-To-Cell Signaling and Interaction, Hematological System Development and Function	binding	90	C3,TGFB1,SELL,PKM,THBS1,CRP,PLG,FGG,C1QA,ADAMTS13,leukotriene B4,TNC,LRP1,VWF,CD9,F2,sphingosine-1-phosphate,ALCAM,TLN1,D-glucose,FLNA,CD14,CFHR1,C5,ENG,APP,F10,FGA,PPBP,CADM1,CALR,indican,LTF,PRTN3,APCS,SELP,CLU,NRP1,APOA1,ELANE,CFP,SERPINE1,cholesterol,PLTP,CTSZ,APOA4,PF4,LGALS1,KLKB1,APOH,ATRN,LBP,L-arginine,B4GALT1,CFH,VCAM1,PROC,LCP1,A2M,MRC1,FN1,INPP5D,KNG1,valsartan,PRDX2,CDH1,MARCO,SIRPA,…
Diseases and Bio Functions		Cell Death and Survival, Organismal Injury and Abnormalities	cell death	45	MMP9,MMP2,TGFB1,SERPINF1,LGALS1,xanthine,RBP4,THBS1,CRP,PLG,SERPINC1,PROC,KNG1,CAT,IGFBP3,valsartan,LRP1,PRDX2,MIF,S100A8,sphingosine-1-phosphate,NOTCH1,FLT4,D-glucose,PPIA,adenosine,APP,SERPINA3,COL18A1,IGF1,CDH5,AGT,PRTN3,metformin,HSPA5,SERPINA1,alpha-tocopherol,uric acid,MCAM,SERPINE1,PROCR,NDST1,cholesterol,LUM,5-hydroxytryptamine
Diseases and Bio Functions		Cell Death and Survival, Organismal Injury and Abnormalities	necrosis	94	CDH2,ibuprofen,MMP2,TGFB1,ursodeoxycholic acid,SERPINF1,xanthine,CEACAM1,RBP4,THBS1,CRP,LGALS7/LGALS7B,PLG,GRN,SAA1,niacinamide,ALDH1A1,CAT,LRP1,MYOC,F2,MST1,EGFR,sphingosine-1-phosphate,ENTPD5,D-glucose,SOD1,tauroursodeoxycholic acid,ENG,IGFBP5,APP,SERPINA3,IGF1,CDH5,CALR,HSPB1,L-cysteine,metformin,PRTN3,CLU,GSN,glycine,alpha-tocopherol,taurochenodeoxycholate,SERPINE1,NDST1,cholesterol,VASN,trim…
Diseases and Bio Functions		Cancer, Organismal Injury and Abnormalities	extracranial solid tumor	59	IGFBP4,CDH2,HSPA1A/HSPA1B,FTL,MMP2,TGFB1,MFAP5,ANPEP,HTRA1,DSG2,THBS1,PLG,FGG,C4A/C4B,CD9,F2,EGFR,FLNA,CFHR1,IGFBP5,LTF,SELP,CLU,ELANE,ENPP2,SERPINE1,RNASE1,PDLIM1,CTSZ,PCOLCE,EFEMP1,MMP9,LGALS1,ITLN1,CFH,CSF1R,VCAM1,PSMB1,DPP4,FN1,PRDX2,CDH1,HSP90AA1,FLT4,COL6A3,NOTCH1,PPIA,B2M,CD44,PTPRJ,POSTN,IGFBP7,AOC3,MCAM,ICAM1,SERPING1,TMSB10/TMSB4X,MMP14,FCGR3A/FCGR3B
Diseases and Bio Functions		Cellular Movement	cellular infiltration	69	palmitoylethanolamide,C3,TGFB1,ibuprofen,SELL,PLA2G7,PLG,SAA1,C4A/C4B,C2,ADAMTS13,leukotriene B4,VWF,F2,EGFR,D-glucose,CD14,F7,C5,APP,C6,PPBP,HSPB1,metformin,PRTN3,SELP,adenine,MASP2,APOA1,ELANE,NDST1,cholesterol,PLTP,CFB,PF4,MMP9,LGALS1,bilirubin,LBP,RARRES2,L-arginine,SERPINC1,CSF1R,B4GALT1,CFH,PROC,DPP4,INPP5D,KNG1,valsartan,acetaminophen,MIF,HYAL1,taurine,VASP,PPIA,CES1,CD44,creatine,AGT,HSPA…
Diseases and Bio Functions		Lipid Metabolism, Molecular Transport, Small Molecule Biochemistry	transport	50	citric acid,SHBG,TGFB1,RBP4,SAA1,APOA5,LRP1,taurocholic acid,F2,PON1,LIPC,D-glucose,ABCC2,CD14,APP,IGF1,SERPINA6,VNN1,APOC2,APCS,APOB,metformin,CLU,GSN,APOA1,taurochenodeoxycholate,LCAT,estrone sulfate,beta-alanine,cholesterol,PLTP,GC,APOA4,APOH,LBP,APOC1,APOC3,APOM,APOC4,SLC6A1,ALB,S100A8,MSN,S100A9,CETP,CES1,APOA2,caffeine,cholic acid,APOE
Diseases and Bio Functions		Cell-To-Cell Signaling and Interaction, Hematological System Development and Function	activation	80	palmitoylethanolamide,C3,TGFB1,ibuprofen,SERPINF1,SELL,CST3,THBS1,CRP,PLG,FGG,GRN,SAA1,C4A/C4B,leukotriene B4,ribavirin,LRP1,F2,pyruvic acid,EGFR,sphingosine-1-phosphate,D-glucose,CPB2,CD14,SOD1,C5,APP,S100A7,C6,IGF1,moxifloxacin,ADGRF5,LTF,APCS,PRTN3,glycine,ELANE,cholesterol,GC,PF4,MMP9,KLKB1,APOH,LBP,RARRES2,ACE,LILRA2,CSF1R,CFH,VCAM1,DPP4,PROS1,FN1,KNG1,SERPINF2,acetaminophen,SIRPA,LGALS3BP,M…
Diseases and Bio Functions		Cellular Movement, Hematological System Development and Function, Immune Cell Trafficking	cell movement	92	C3,TGFB1,CEACAM1,SELL,3-hydroxydodecanoic acid,CST3,PLA2G7,CRP,PLG,GRN,SAA1,C4A/C4B,C2,ADAMTS13,CAT,leukotriene B4,VWF,F2,EGFR,sphingosine-1-phosphate,TLN1,D-glucose,CD14,F7,CFHR1,SOD1,C5,ENG,APP,F10,S100A7,PPBP,THBS4,HSPB1,LTF,APCS,metformin,PRTN3,SELP,GSN,MASP2,APOA1,ELANE,SERPINE1,NDST1,PLTP,SERPINB1,CFB,PF4,MMP9,LGALS1,bilirubin,LBP,RARRES2,L-arginine,SERPINC1,B4GALT1,CFH,VCAM1,PROC,DPP4,FN1,…
Diseases and Bio Functions		Cancer, Endocrine System Disorders, Organismal Injury and Abnormalities	nonpituitary endocrine tumor	354	TAGLN2,HSPA1A/HSPA1B,MMP2,FCRL5,IGLL1/IGLL5,ANPEP,DSG2,LGALS7/LGALS7B,C8A,C1QA,LPA,LYVE1,ECM1,APOA5,TNC,LRP1,QSOX1,PON1,FBN1,ENTPD5,CFI,ABCC2,CPN2,F7,CFHR1,C1QB,CSTB,C5,ACTN1,C6,SEMA4B,SERPINA7,CALR,PRTN3,CLU,GSN,TGM4,MASP2,NRP1,FGB,APOA1,ELANE,C4BPA,LCAT,CFP,DSC3,HLA-B,NDST1,PLTP,MFAP4,SERPINA11,SERPINB1,F12,EFEMP1,MMP9,LGALS1,TPM4,ITLN1,CNTFR,B4GALT1,CA2,PFN1,BRMS1,PRDX2,SLC6A1,ENO1,KRT9,CDH13,…
Diseases and Bio Functions		Cell-To-Cell Signaling and Interaction, Inflammatory Response	immune response	63	C3,TGFB1,ANPEP,CST3,THBS1,CRP,GRN,SAA1,L-kynurenine,leukotriene B4,IGHM,ribavirin,D-sphingosine,PON1,sphingosine-1-phosphate,choline,CD14,C5,APP,IGHA1,F9,CALR,LTF,APCS,glycine,APOA1,SERPINE1,CD59,PF4,LGALS1,L-arginine,LILRA2,CSF1R,CFH,VCAM1,PROC,PROS1,FN1,INPP5D,IL1RAP,FBP1,valsartan,MARCO,SIRPA,MIF,HSP90AA1,CD5L,VASP,ICOSLG/LOC102723996,S100A9,adenosine,CD44,POSTN,VTN,APOA2,uric acid,APOE,IGHG3,…
Diseases and Bio Functions		Cellular Growth and Proliferation	proliferation	59	IGFBP4,C3,TGFB1,ibuprofen,xanthine,PKM,THBS1,PLG,SAA1,HABP2,PTPRF,F2,sphingosine-1-phosphate,D-glucose,ANG,ENG,IGFBP5,SERPINA3,IGF1,metformin,NRP1,SERPINE1,cholesterol,F12,PF4,MMP9,NRP2,LGALS1,bilirubin,ITLN1,PROS1,PTGDS,FN1,KNG1,BRMS1,SIRPA,MIF,CDH13,S100A8,NOTCH1,FLT4,ANTXR2,S100A9,PPIA,adenosine,IGFBP2,COL18A1,CD44,PTPRJ,IGF2,SPARC,POSTN,AGT,CHGA,HSPA5,uric acid,APOE,5-hydroxytryptamine,CAVIN2
Diseases and Bio Functions		Cell-To-Cell Signaling and Interaction, Hematological System Development and Function, Immune Cell Trafficking, Inflammatory Response	activation	26	PF4,C3,KLKB1,SELL,CST3,CFH,SAA1,GRN,FN1,leukotriene B4,LGALS3BP,MIF,F2,PRG2,taurine,CD14,CPB2,C5,S100A7,LTF,PRTN3,glycine,caffeine,uric acid,ELANE,FCGR3A/FCGR3B
Diseases and Bio Functions		Cellular Movement, Hematological System Development and Function, Immune Cell Trafficking	cellular infiltration	53	C3,SELL,PLA2G7,PLG,C4A/C4B,C2,ADAMTS13,leukotriene B4,VWF,F2,EGFR,D-glucose,CD14,F7,C5,PPBP,HSPB1,PRTN3,metformin,SELP,MASP2,APOA1,ELANE,NDST1,PLTP,CFB,PF4,MMP9,LGALS1,bilirubin,LBP,RARRES2,L-arginine,SERPINC1,B4GALT1,CFH,PROC,KNG1,acetaminophen,HYAL1,taurine,VASP,PPIA,CD44,AGT,creatine,SERPINA1,uric acid,APOE,PROCR,TIMP1,CFD,ICAM1
Diseases and Bio Functions		Infectious Diseases	infection	192	TAGLN2,hypoxanthine,FTL,ibuprofen,CEACAM1,SELL,ANPEP,CST3,PKM,DSG2,C8A,ARHGDIB,FCN2,C2,HP,SERPINA5,ACTB,PVR,IGHM,ST6GAL1,CLEC3B,CD9,D-sphingosine,pyruvic acid,FBN1,D-mannose,sphingosine-1-phosphate,CFI,ABCC2,APOD,HBG1,F7,tauroursodeoxycholic acid,C5,F10,FGA,SERPINA3,ACTN1,C6,PPBP,IGF1,urea,TIMP2,moxifloxacin,metformin,APOB,CLU,adenine,NRP1,APOA1,ELANE,C4BPA,CFP,HLA-B,AHSG,SAE1,CTSZ,FLG,F12,MMP9,C…
Diseases and Bio Functions		Cell-To-Cell Signaling and Interaction	binding	103	CEACAM1,SELL,PKM,C1QA,LPA,leukotriene B4,TNC,IGHM,LRP1,CD9,sphingosine-1-phosphate,ALCAM,TLN1,CFHR1,C5,F10,FGA,PPBP,CADM1,CALR,PRTN3,CLU,NRP1,APOA1,ELANE,HSPG2,CFP,PLTP,CTSZ,F12,APOA4,LGALS1,KLKB1,APOH,LBP,L-arginine,B4GALT1,PROC,LCP1,ITGA2B,MRC1,FN1,valsartan,PRDX2,MARCO,S100A8,VASP,S100A9,adenosine,GP5,VTN,AOC3,APOE,PROCR,FCGR3A/FCGR3B,C3,TGFB1,THBS1,CRP,PLG,FGG,SAA1,C4A/C4B,ADAMTS13,VWF,F2,D-g…
Diseases and Bio Functions		Lipid Metabolism, Molecular Transport, Small Molecule Biochemistry	efflux	33	APOA4,TGFB1,APOC1,APOC3,APOM,SAA1,APOA5,taurocholic acid,LRP1,APOC4,F2,ALB,PON1,S100A8,D-glucose,CD14,MSN,S100A9,CETP,APP,CES1,VNN1,APOC2,APCS,APOB,metformin,CLU,APOA2,cholic acid,APOA1,APOE,cholesterol,PLTP
Diseases and Bio Functions		Cardiovascular Disease, Hereditary Disorder, Organismal Injury and Abnormalities	familial cardiovascular disease	80	CDH2,VCL,C3,MFAP5,LAMC1,HTRA1,CST3,PLA2G7,DSG2,THBS1,CRP,PLG,ADA2,LPA,GRN,ADAMTS13,APOA5,VWF,F2,PON1,FBN1,EGFR,CACNA1E,LIPC,CFI,FLNA,CRKL,F7,tauroursodeoxycholic acid,ENG,APP,F10,ANGPTL3,IGF1,APOC2,PCSK9,metformin,APOB,HRG,SELP,GSN,NRP1,CACNA2D1,APOA1,HSPG2,cholesterol,TTR,F12,CFB,MMP9,CALM1 (includes others),DSP,ACE,APOC3,SERPINC1,CFH,PROC,CA2,VIM,ITGA2B,DPP4,TKT,PROS1,valsartan,ALB,NOTCH1,FLT4,…
Diseases and Bio Functions		Cancer, Organismal Injury and Abnormalities	malignant solid tumor	81	IGFBP4,CDH2,HSPA1A/HSPA1B,FTL,C3,MMP2,TGFB1,MFAP5,ANPEP,HTRA1,DSG2,THBS1,PLG,FCGR2C,FGG,C4A/C4B,niacinamide,GSR,CAT,TNC,LRP1,ACTN4,CD9,F2,EGFR,FLNA,CFHR1,C5,IGFBP5,F10,ENG,CALR,LTF,metformin,SELP,L-asparagine,CLU,APOA1,ELANE,ENPP2,SERPINE1,RNASE1,YWHAZ,PDLIM1,CTSZ,PCOLCE,EFEMP1,MMP9,LGALS1,ITLN1,SERPINC1,CSF1R,VCAM1,CFH,PSMB1,DPP4,FN1,PRDX2,CDH1,HSP90AA1,FLT4,COL6A3,NOTCH1,PPIA,IGFBP2,B2M,COL18A1…
Diseases and Bio Functions		Organismal Injury and Abnormalities	wound	40	CDH2,CFB,C3,MMP9,TGFB1,L-proline,SELL,HTRA1,THBS1,CRP,LGALS7/LGALS7B,PLG,B4GALT1,SLC3A2,VIM,GRN,FN1,HYOU1,pyruvic acid,EGFR,NOTCH1,CPB2,C5,FGA,IGFBP5,IGF1,CD44,SPARC,POSTN,F9,HSPB1,CALR,LTF,GSN,MASP2,FGB,SERPINE1,CFD,ICAM1,LUM
Diseases and Bio Functions		Infectious Diseases	infection	132	TAGLN2,CEACAM1,SELL,ANPEP,PKM,C8A,FCN2,C2,ACTB,PVR,ST6GAL1,CLEC3B,CD9,D-sphingosine,D-mannose,sphingosine-1-phosphate,CFI,ABCC2,APOD,C5,FGA,SERPINA3,F10,C6,PPBP,IGF1,urea,moxifloxacin,metformin,CLU,APOA1,ELANE,C4BPA,CFP,AHSG,CTSZ,MMP9,GPLD1,LGALS1,bilirubin,APOH,SERPINC1,B4GALT1,APOM,CA2,MRC1,FN1,PFN1,valsartan,APOL1,ITIH4,S100A8,LMAN2,S100A9,B2M,CFHR5,PTPRJ,VTN,HLA-A,SAA2,kynurenic acid,IGHV3-73…
Diseases and Bio Functions		Inflammatory Response	inflammatory response	136	CCL18,ibuprofen,MMP2,SELL,PLA2G7,CST3,LPA,GRN,HP,ECM1,leukotriene B4,TNC,LRP1,CD9,C1QTNF3,pyruvic acid,MST1,PON1,sphingosine-1-phosphate,CPB2,F7,C5,SERPINA3,S100A7,C6,PPBP,IGF1,CDH5,CALR,LYZ,metformin,PRTN3,GSN,APOA1,ELANE,HSPG2,CRHBP,AHSG,GC,SERPINB1,F12,MMP9,LGALS1,KLKB1,APOH,LBP,B4GALT1,PROC,LCP1,FN1,SERPINF2,valsartan,MARCO,HYAL1,S100A8,taurine,NOTCH1,adenosine,S100A9,ART3,PTPRJ,VTN,HLA-A,caf…
Diseases and Bio Functions		Connective Tissue Disorders, Immunological Disease, Inflammatory Disease, Inflammatory Response, Organismal Injury and Abnormalities, Skeletal and Muscular Disorders	rheumatoid arthritis	88	IGFBP4,CCL18,HSPA1A/HSPA1B,MMP2,TGFB1,ibuprofen,C3,RBP4,CST3,ALDOA,THBS1,CRP,ARHGDIB,C1QA,GRN,SAA1,C4A/C4B,C2,HP,GSR,TNC,IGHM,A1BG,IGKC,PON1,C5,ANG,IGFBP5,F10,NAGLU,IGF1,CALR,LYZ,LTF,PRTN3,CLU,GSN,NRP1,FGB,TNXB,APOA1,ELANE,TALDO1,HLA-B,AHSG,GP1BA,CFB,MMP9,LGALS1,LBP,RARRES2,SERPINC1,VCAM1,APOM,CA2,LCP1,VIM,DPP4,FN1,MRC1,BRMS1,PGK1,acetaminophen,PRDX2,CDH1,IL18BP,MIF,ENO1,ALB,HYAL1,S100A8,COMP,S10…
Diseases and Bio Functions		Connective Tissue Disorders, Inflammatory Disease, Inflammatory Response, Organismal Injury and Abnormalities, Skeletal and Muscular Disorders	inflammation	132	IGFBP4,CCL18,HSPA1A/HSPA1B,FTL,ibuprofen,MMP2,CST3,ALDOA,ARHGDIB,C1QA,FCN2,GRN,C2,HP,TNC,IGHM,LRP1,A1BG,C1QTNF3,IGKC,PON1,ABCC2,F7,C5,ANG,F10,FGA,C6,IGF1,TIMP2,CALR,LYZ,succinic acid,PRTN3,CLU,GSN,MASP2,NRP1,FGB,TNXB,APOA1,ELANE,HSPG2,CFP,HLA-B,AHSG,TF,MMP9,LGALS1,LBP,SERPINC1,APOM,CA2,LCP1,VIM,MRC1,FN1,BRMS1,PRDX2,ENO1,HYAL1,S100A8,taurine,S100A9,FCN3,L-cystine,B2M,HLA-A,uric acid,xanthurenic ac…
Diseases and Bio Functions		Cellular Assembly and Organization, Cellular Function and Maintenance	organization	93	CDH2,VCL,C3,MMP2,TGFB1,SERPINF1,LAMB1,CEACAM1,LAMC1,ANPEP,NCAM2,PKM,THBS1,PLG,C1QA,GRN,ACTB,TNC,PVR,PTPRF,LRP1,VWF,ACTN4,CD9,MYOC,PTPRS,F2,PON1,EGFR,ALCAM,PTPRM,TLN1,CRKL,FLNA,F7,SOD1,C5,CSTB,ENG,APP,IGF1,THBS4,CDH5,HSPB1,ADGRF5,LTF,HRG,CHL1,CLU,GSN,NRP1,SERPINE1,PF4,MMP9,NRP2,DSP,ATRN,B4GAT1,ACE,CSF1R,PROC,LCP1,VIM,A2M,CFL1,INPP5D,FN1,PFN1,KNG1,IL1RAP,CDH1,MARCO,SIRPA,HSP90AA1,OLFM1,CDH13,FLT4,N…
Diseases and Bio Functions		Connective Tissue Development and Function, Tissue Development	growth	85	IGFBP4,HSPA1A/HSPA1B,hypoxanthine,VCL,MMP2,TGFB1,ibuprofen,SERPINF1,CEACAM1,xanthine,ANPEP,DSG2,LGALS7/LGALS7B,GRN,SAA1,ACTB,niacinamide,leukotriene B4,L-carnitine,PTPRF,CTSD,F2,GPI,EGFR,sphingosine-1-phosphate,IHH,D-glucose,CRKL,SOD1,ENG,IGFBP5,PPBP,IGF1,TIMP2,HSPB1,LTF,metformin,SERPINE1,TALDO1,cholesterol,PF4,TF,MMP9,LGALS1,glycerol,L-arginine,CSF1R,PROC,SLC3A2,L-lysine,VIM,DPP4,FN1,KNG1,KRT10…
Diseases and Bio Functions		Cellular Compromise, Inflammatory Response	degranulation	76	citric acid,HSPA1A/HSPA1B,FTL,VCL,C3,CEACAM1,SELL,ANPEP,CST3,PKM,ALDOA,ADA2,GRN,HP,CAT,leukotriene B4,CTSD,A1BG,GPI,QSOX1,LRG1,CRISP3,sphingosine-1-phosphate,KRT1,CD14,C5,CSTB,S100A7,SERPINA3,HBB,PPBP,TIMP2,VNN1,LYZ,LTF,PRTN3,GSN,ELANE,CFP,HLA-B,AHSG,TTR,CTSZ,SERPINB1,CD59,PF4,FLG2,MMP9,DSP,CALML5,HRNR,B4GALT1,PSMB1,FUCA2,GGH,CTSA,SIRPA,MIF,HSP90AA1,PSMA5,PRG2,S100A8,ORM2,LTA4H,S100A9,PPIA,CAP1,B…
Diseases and Bio Functions		Organismal Development	growth	48	IGFBP4,PF4,TF,MMP9,TGFB1,ursodeoxycholic acid,ibuprofen,SERPINF1,LGALS1,ITLN1,bilirubin,xanthine,ACE,PLG,PTGDS,FN1,HABP2,PTPRF,taurocholic acid,SIRPA,MIF,F2,NOTCH1,COMP,FLT4,D-glucose,tauroursodeoxycholic acid,S100A9,PPIA,IGFBP2,IGFBP5,COL18A1,biliverdine,IGF1,TIMP2,POSTN,AGT,VTN,metformin,SELP,NRP1,uric acid,SERPINE1,APOE,TIMP1,cholesterol,5-hydroxytryptamine,MMP14
Diseases and Bio Functions		Cell-To-Cell Signaling and Interaction	activation	162	CCL18,ibuprofen,MMP2,CEACAM1,SELL,CST3,PKM,C1QA,GRN,L-kynurenine,leukotriene B4,TNC,IGHM,ST6GAL1,FGL1,LRP1,CD9,pyruvic acid,MST1,FBN1,sphingosine-1-phosphate,TLN1,CPB2,F7,C5,ANG,F10,FGA,S100A7,C6,CADM1,IGF1,moxifloxacin,CALR,metformin,PRTN3,APOB,GSN,APOA1,ELANE,HSPG2,YWHAZ,PLTP,GC,TF,MMP9,LGALS1,KLKB1,APOH,LBP,L-arginine,B4GALT1,PROC,VIM,ITGA2B,CFL1,FN1,SERPINF2,HYOU1,S100A8,taurine,NOTCH1,VASP,a…
Diseases and Bio Functions		Cancer, Organismal Injury and Abnormalities	metastatic solid tumor	71	CDH2,HSPA1A/HSPA1B,FTL,C3,MMP2,TGFB1,HTRA1,ANPEP,DSG2,THBS1,FCGR2C,FGG,C4A/C4B,niacinamide,GSR,CAT,TNC,LRP1,ACTN4,CD9,F2,EGFR,FLNA,CFHR1,C5,IGFBP5,F10,CALR,LTF,metformin,L-asparagine,SELP,CLU,APOA1,ELANE,ENPP2,SERPINE1,RNASE1,YWHAZ,PDLIM1,CTSZ,PCOLCE,EFEMP1,MMP9,LGALS1,SERPINC1,CSF1R,VCAM1,FN1,PRDX2,CDH1,HSP90AA1,FLT4,COL6A3,NOTCH1,PPIA,IGFBP2,B2M,COL18A1,CD44,PTPRJ,IGF2,POSTN,CHGA,NCAM1,IGFBP7,A…
Diseases and Bio Functions		Cellular Movement	cellular infiltration	107	CCL18,MMP2,ibuprofen,SELL,ALDOA,PLA2G7,C2,ACTB,leukotriene B4,IGHM,CPB2,APOD,F7,C5,C6,PPBP,metformin,PRTN3,adenine,NRP1,MASP2,pantoprazole,FGB,APOA1,ELANE,LCAT,NDST1,PLTP,MMP9,LGALS1,bilirubin,LBP,L-arginine,SERPINC1,B4GALT1,PROC,TKT,FN1,IL1RAP,valsartan,IGFBP3,ENO1,HYAL1,CDH13,S100A8,taurine,NOTCH1,VASP,S100A9,CES1,creatine,HLA-A,uric acid,APOE,PROCR,furosemide,MMP14,palmitoylethanolamide,C3,TGF…
Diseases and Bio Functions		Cell Death and Survival	apoptosis	248	TAGLN2,HSPA1A/HSPA1B,MMP2,ibuprofen,xanthine,SELL,ANPEP,ALDOA,DSG2,LGALS7/LGALS7B,C1QA,GRN,TNC,LRP1,D-sphingosine,CD9,MYOC,FBN1,sphingosine-1-phosphate,ENTPD5,F7,tauroursodeoxycholic acid,C5,CSTB,SERPINA3,C6,CALR,metformin,PRTN3,GSN,CLU,NRP1,ELANE,APOA1,HLA-B,GNPTG,NDST1,SERPINB1,EFEMP1,MMP9,LGALS1,bilirubin,indoleacetic acid,L-serine,CNTFR,L-arginine,MTPN,B4GALT1,PFN1,BRMS1,PRDX2,ENO1,OLFM1,HYAL…
Diseases and Bio Functions		Inflammatory Response	immune response	95	palmitoylethanolamide,C3,TGFB1,ursodeoxycholic acid,CEACAM1,ANPEP,CST3,PKM,THBS1,CRP,C1QA,GRN,SAA1,L-kynurenine,CAT,leukotriene B4,IGHM,ribavirin,LRP1,VWF,D-sphingosine,CTSD,pyruvic acid,PON1,choline,sphingosine-1-phosphate,TLN1,D-glucose,FLNA,CD14,SOD1,tauroursodeoxycholic acid,C5,ENG,APP,F10,IGHA1,F9,HSPB1,CALR,LTF,APCS,PRTN3,glycine,APOA1,ELANE,SERPINE1,AHSG,GP1BA,cholesterol,CD59,PF4,LGALS1,L…
Diseases and Bio Functions		Cellular Movement	cellular infiltration	94	palmitoylethanolamide,CCL18,C3,MMP2,TGFB1,ibuprofen,SELL,PLA2G7,THBS1,PLG,SAA1,C4A/C4B,C2,ADAMTS13,leukotriene B4,VWF,F2,EGFR,D-glucose,CPB2,APOD,CD14,F7,C5,APP,C6,PPBP,HSPB1,LTF,APCS,metformin,PRTN3,HRG,SELP,adenine,MASP2,pantoprazole,FGB,glycine,APOA1,ELANE,SERPINE1,NDST1,cholesterol,PLTP,CFB,PF4,MMP9,LGALS1,bilirubin,LBP,RARRES2,L-arginine,SERPINC1,CSF1R,B4GALT1,CFH,VCAM1,PROC,DPP4,FN1,INPP5D,…
Diseases and Bio Functions		Cellular Growth and Proliferation, Connective Tissue Development and Function, Tissue Development	proliferation	78	IGFBP4,HSPA1A/HSPA1B,hypoxanthine,VCL,MMP2,TGFB1,ibuprofen,SERPINF1,CEACAM1,xanthine,DSG2,LGALS7/LGALS7B,GRN,SAA1,ACTB,leukotriene B4,L-carnitine,PTPRF,CTSD,F2,GPI,EGFR,sphingosine-1-phosphate,IHH,D-glucose,CRKL,SOD1,ENG,IGFBP5,PPBP,IGF1,TIMP2,HSPB1,LTF,metformin,SERPINE1,cholesterol,PF4,TF,MMP9,LGALS1,glycerol,CSF1R,PROC,SLC3A2,L-lysine,VIM,FN1,KNG1,KRT10,PGK1,IGFBP3,phosphate,CDH1,MIF,ALB,CDH13…
Diseases and Bio Functions		Cellular Movement	cell movement	127	TAGLN2,IGFBP4,CDH2,CCL18,HSPA1A/HSPA1B,VCL,MMP2,CEACAM1,SELL,ANPEP,CST3,PKM,ALDOA,ARHGDIB,LYVE1,GRN,SERPINA5,ECM1,TNC,PVR,ST6GAL1,LRP1,CD9,D-sphingosine,MST1,FBN1,sphingosine-1-phosphate,ALCAM,TLN1,F7,C5,FGA,S100A7,ACTN1,PPBP,IGF1,CDH5,TIMP2,CALR,metformin,CLU,NRP1,ELANE,PDLIM1,CTSZ,GC,EFEMP1,SRGN,MMP9,LGALS1,LCP1,VIM,FN1,PFN1,BRMS1,IGFBP3,PRDX2,CDH13,S100A8,SFN,NOTCH1,VASP,S100A9,IGFBP2,CAP1,PTP…
Diseases and Bio Functions		Cellular Movement, Hematological System Development and Function, Immune Cell Trafficking	migration	39	TGFB1,C3,MMP9,LGALS1,CEACAM1,SELL,PLG,SERPINC1,CFH,VCAM1,SAA1,FN1,INPP5D,CAT,leukotriene B4,IGFBP3,SIRPA,ALB,ICAM2,S100A8,sphingosine-1-phosphate,TLN1,VASP,CFHR1,S100A9,SOD1,C5,ENG,F10,PPBP,CD44,NEO1,LTF,SELP,uric acid,AOC3,SERPINE1,ICAM1,LUM
Diseases and Bio Functions		Cardiovascular Disease, Hereditary Disorder, Organismal Injury and Abnormalities	familial vascular disease	46	CDH2,CFB,C3,MMP9,MFAP5,HTRA1,PLA2G7,CST3,ACE,THBS1,PLG,SERPINC1,CFH,ADA2,PROC,CA2,ITGA2B,GRN,PROS1,ADAMTS13,valsartan,VWF,F2,ALB,PON1,FBN1,EGFR,NOTCH1,CFI,FLNA,F7,S100A9,ENG,APP,F10,F5,IGF1,metformin,HRG,IGFBP7,SELP,NRP1,SERPINA1,uric acid,HSPG2,LTBP1
Diseases and Bio Functions		Cellular Development, Cellular Growth and Proliferation, Organ Development, Skeletal and Muscular System Development and Function, Tissue Development	proliferation	57	IGFBP4,MMP2,TGFB1,xanthine,RBP4,THBS1,PLG,LPA,SAA1,HABP2,TNC,PTPRF,LRP1,F2,pyruvic acid,OGN,EGFR,sphingosine-1-phosphate,D-glucose,ABCC2,APOD,F7,ANG,IGFBP5,IGF1,metformin,CLU,ELANE,SERPINE1,cholesterol,PF4,MMP9,bilirubin,ITLN1,DPP4,FN1,PTGDS,SERPINF2,IGFBP3,SIRPA,MIF,CDH13,NOTCH1,PPIA,IGFBP2,IGF2,SPARC,POSTN,AGT,NCAM1,VTN,HSPA5,uric acid,APOE,TIMP1,5-hydroxytryptamine,MMP14
Diseases and Bio Functions		Cell-To-Cell Signaling and Interaction, Hematological System Development and Function, Immune Cell Trafficking, Inflammatory Response	activation	81	palmitoylethanolamide,C3,TGFB1,ibuprofen,SERPINF1,SELL,CST3,THBS1,CRP,PLG,FGG,GRN,SAA1,C4A/C4B,leukotriene B4,ribavirin,LRP1,F2,pyruvic acid,EGFR,sphingosine-1-phosphate,D-glucose,CPB2,CD14,SOD1,C5,APP,S100A7,C6,IGF1,moxifloxacin,CALR,ADGRF5,LTF,APCS,PRTN3,glycine,APOA1,ELANE,cholesterol,GC,PF4,MMP9,KLKB1,APOH,LBP,RARRES2,ACE,LILRA2,CSF1R,CFH,DPP4,PROS1,FN1,KNG1,SERPINF2,acetaminophen,SIRPA,LGALS…
Diseases and Bio Functions		Organismal Injury and Abnormalities	benign lesion	120	JCHAIN,CDH2,MMP2,CEACAM1,LAMC1,PLA2G7,ALDOA,HP,ALDH1A1,TNC,CFHR3,OGN,FBN1,ENTPD5,ALCAM,IHH,PSMA6,IGF1,CALR,succinic acid,metformin,CLU,NRP1,APOA1,ELANE,HLA-B,DSC3,NDST1,YWHAZ,PCOLCE,MMP9,LGALS1,S-glutathionyl-L-cysteine,SERPINC1,B4GALT1,CA2,FN1,IGFBP3,PRDX2,SMPDL3A,OLFM1,HYAL1,S100A8,ANTXR2,NOTCH1,fumaric acid,S100A9,TGM3,IGF2,NCAM1,VTN,HLA-A,gamma-glutamylglycine,APOE,MMP14,LTBP1,C3,TGFB1,ursode…
Diseases and Bio Functions		Cellular Compromise, Inflammatory Response	degranulation	77	citric acid,HSPA1A/HSPA1B,FTL,VCL,C3,CEACAM1,SELL,ANPEP,CST3,PKM,ALDOA,ADA2,GRN,HP,CAT,leukotriene B4,CTSD,A1BG,GPI,QSOX1,F2,LRG1,CRISP3,sphingosine-1-phosphate,KRT1,CD14,C5,CSTB,S100A7,SERPINA3,HBB,PPBP,TIMP2,VNN1,LYZ,LTF,PRTN3,GSN,ELANE,CFP,HLA-B,AHSG,TTR,CTSZ,SERPINB1,CD59,PF4,FLG2,MMP9,DSP,CALML5,HRNR,B4GALT1,PSMB1,FUCA2,GGH,CTSA,SIRPA,MIF,HSP90AA1,PSMA5,PRG2,S100A8,ORM2,LTA4H,S100A9,PPIA,CAP…
Diseases and Bio Functions		Endocrine System Disorders, Gastrointestinal Disease, Metabolic Disease, Organismal Injury and Abnormalities	diabetes mellitus	149	HSPA1A/HSPA1B,MMP2,SELL,PKM,C8A,LPA,C2,HP,ECM1,ALDH1A1,TNC,IGHM,LRP1,CLEC3B,C1QTNF3,PON1,sphingosine-1-phosphate,APOD,F7,C5,F10,SERPINA3,IGF1,SERPINA7,CALR,LYZ,PCSK9,succinic acid,metformin,APOB,CLU,MASP2,pantoprazole,TNXB,APOA1,CRHBP,HLA-B,AHSG,ST3GAL6,TF,MMP9,GPLD1,ITLN1,TPM4,SERPINC1,APOM,SLC3A2,CA2,LCP1,ITGA2B,MRC1,FN1,valsartan,C9,HYAL1,ITIH4,fumaric acid,IGFBP2,B2M,IGF2,creatine,HLA-A,creat…
Diseases and Bio Functions		Cardiovascular Disease, Organismal Injury and Abnormalities	infarction	84	C3,ibuprofen,HTRA1,CST3,CRP,PLG,FCGR2C,FGG,C1QA,LPA,GRN,C4A/C4B,niacinamide,ADAMTS13,F11,LRP1,VWF,F2,pyruvic acid,PON1,sphingosine-1-phosphate,APOD,CD14,F7,SOD1,PSMA6,C5,APP,F10,C6,IGF1,HSPB1,metformin,GPX3,APOB,SELP,CLU,GSN,NRP1,MASP2,pantoprazole,CA1,FGB,CACNA2D1,APOA1,SERPINE1,levothyroxine,GP1BA,cholesterol,F12,TF,MMP9,KLKB1,ACE,SERPINC1,CSF1R,PROC,CA2,ITGA2B,PROS1,FN1,PTGDS,KNG1,SERPINF2,ace…
Diseases and Bio Functions		Free Radical Scavenging	synthesis	109	FTL,ibuprofen,xanthine,CST3,ARHGDIB,GRN,HP,ACTB,leukotriene B4,LRP1,D-sphingosine,pyruvic acid,sphingosine-1-phosphate,F7,C5,CSTB,SERPINA3,IGF1,urea,CDH5,succinic acid,metformin,PRTN3,GSN,APOA1,alpha-tocopherol,ELANE,LCAT,YWHAZ,TF,L-proline,bilirubin,L-arginine,MRC1,FN1,valsartan,PRDX2,ITIH4,S100A8,taurine,PEBP4,guanosine,adenosine,creatine,caffeine,uric acid,AOC3,quinolinic acid,APOE,MMP14,FCGR3…
Diseases and Bio Functions		Cellular Movement, Hematological System Development and Function, Immune Cell Trafficking	cellular infiltration	93	palmitoylethanolamide,CCL18,C3,MMP2,TGFB1,ibuprofen,SELL,PLA2G7,THBS1,PLG,SAA1,C4A/C4B,C2,ADAMTS13,leukotriene B4,VWF,F2,EGFR,D-glucose,CPB2,APOD,CD14,F7,C5,APP,C6,PPBP,HSPB1,LTF,metformin,PRTN3,APCS,HRG,SELP,adenine,MASP2,pantoprazole,FGB,glycine,APOA1,ELANE,SERPINE1,NDST1,cholesterol,PLTP,CFB,PF4,MMP9,LGALS1,bilirubin,LBP,RARRES2,L-arginine,SERPINC1,CSF1R,B4GALT1,CFH,VCAM1,PROC,DPP4,FN1,KNG1,KR…
Diseases and Bio Functions		Lipid Metabolism, Molecular Transport, Small Molecule Biochemistry	efflux	31	APOA4,TGFB1,APOC1,APOC3,APOM,SAA1,APOA5,taurocholic acid,LRP1,APOC4,F2,ALB,PON1,S100A8,D-glucose,MSN,S100A9,CETP,APP,CES1,VNN1,APOC2,APCS,APOB,metformin,CLU,APOA2,APOA1,APOE,cholesterol,PLTP
Diseases and Bio Functions		Organismal Survival	survival	110	HSPA1A/HSPA1B,FTL,ibuprofen,MMP2,CEACAM1,LAMC1,PKM,GRN,L-kynurenine,HP,IGHM,F11,FBN1,sphingosine-1-phosphate,CPB2,APOD,F7,tauroursodeoxycholic acid,C5,CADM1,IGF1,CDH5,moxifloxacin,CALR,LYZ,metformin,PRTN3,GSN,NRP1,APOA1,ELANE,PLTP,EFEMP1,F12,MMP9,LGALS1,LBP,L-arginine,SFTPB,SERPINC1,PROC,valsartan,MARCO,HYOU1,ACTG2,PEBP4,ANTXR2,NOTCH1,S100A9,B2M,BCHE,IGF2,creatine,NCAM1,HLA-A,CNTN1,creatinine,APO…
Diseases and Bio Functions		Lipid Metabolism, Molecular Transport, Small Molecule Biochemistry	transport	40	GC,SHBG,APOA4,TGFB1,APOC1,APOC3,APOM,SAA1,APOA5,taurocholic acid,LRP1,APOC4,F2,ALB,PON1,S100A8,LIPC,D-glucose,ABCC2,MSN,S100A9,CETP,APP,CES1,SERPINA6,VNN1,APOC2,APCS,APOB,metformin,GSN,CLU,APOA2,cholic acid,taurochenodeoxycholate,APOA1,LCAT,APOE,cholesterol,PLTP
Diseases and Bio Functions		Embryonic Development, Organismal Development	development	92	VCL,MMP2,TGFB1,LAMC1,ANPEP,RBP4,CST3,PKM,DSG2,THBS1,PLG,GRN,NID1,HP,ALDH1A1,CAT,PTPRF,LRP1,VWF,CD9,MST1,FBN1,EGFR,IHH,CRKL,FLNA,CD14,SOD1,C5,ENG,IGFBP5,HBB,CADM1,IGF1,CDH5,TIMP2,CALR,HSPB1,ADGRF5,PCSK9,HRG,SELP,CLU,GSN,NRP1,APOA1,HSPG2,LCAT,SERPINE1,NDST1,MFAP4,EFEMP1,TF,MMP9,NRP2,DSP,MEGF8,LBP,ACE,SFTPB,B4GALT1,CSF1R,CFH,VCAM1,PROC,TKT,INPP5D,FN1,PRDX2,CDH1,ALB,HYAL1,SFN,FLT4,NOTCH1,MSN,IGFBP2,B…
Diseases and Bio Functions		Cellular Function and Maintenance	receptor-mediated endocytosis	61	JCHAIN,C3,IGHV1OR15-1,IGLV3-21,IGKV1-5,IGHV2-70,SAA1,HP,APOA5,IGLC2,IGLV1-47,IGHV3-53,LRP1,IGKC,CD14,APP,HBB,IGHA1,IGLV2-8,CALR,APOC2,IGLV3-1,IGKV1-12,APOB,IGKV3-20,CLU,ANTXR1,IGLV2-14,IGKV3D-20,APOA1,IGKV3-15,HSPG2,SERPINE1,cholesterol,IGLV1-51,IGLV1-44,IGHV1-69,TF,IGHV4-34,APOC1,APOC3,IGHV3-7,IGKV2-40,MRC1,MARCO,HYOU1,AMBP,HSP90AA1,APOL1,COLEC11,ALB,IGLV3-19,IGLC6,CAP1,B2M,SPARC,MASP1,VTN,IGHV3…
Diseases and Bio Functions		Cell-To-Cell Signaling and Interaction, Hematological System Development and Function, Immune Cell Trafficking, Inflammatory Response	activation	54	palmitoylethanolamide,C3,TGFB1,ibuprofen,SERPINF1,THBS1,CRP,PLG,FGG,ribavirin,LRP1,F2,pyruvic acid,EGFR,D-glucose,CD14,SOD1,APP,C6,IGF1,ADGRF5,LTF,APCS,cholesterol,GC,MMP9,APOH,LBP,RARRES2,ACE,LILRA2,CSF1R,PROS1,FN1,KNG1,SERPINF2,acetaminophen,SIRPA,MIF,taurine,NOTCH1,S100A9,adenosine,CD44,AGT,CHGA,VTN,HLA-A,uric acid,APOE,quinolinic acid,ICAM1,SERPING1,LTBP1
Diseases and Bio Functions		Cancer, Organismal Injury and Abnormalities	embryonal tumor	61	VCL,C3,TGFB1,PKM,ALDOA,LGALS7/LGALS7B,FCGR2C,C4A/C4B,ALDH1A1,GSR,TNC,OGN,EGFR,CACNA1E,ALCAM,CFI,FLNA,CD14,C5,ENG,IGFBP5,SERPINA3,ACTN1,IGF1,SEMA4B,THBS4,APOB,CLU,NRP1,TNXB,ADARB1,HSPG2,ENPP2,HLA-B,EFEMP1,TF,MMP9,HRNR,CSF1R,VCAM1,TKT,FN1,PTGDS,PGK1,IGFBP3,CDH1,LGALS3BP,HSP90AA1,ICAM2,NOTCH1,FLT4,IGFBP2,CD44,IGF2,NCAM1,HSPA5,SERPINA1,MCAM,TIMP1,MMP14,FCGR3A/FCGR3B
Diseases and Bio Functions		Cellular Movement	migration	110	IGFBP4,CDH2,HSPA1A/HSPA1B,MMP2,CEACAM1,ANPEP,CST3,PKM,ALDOA,ARHGDIB,LYVE1,GRN,SERPINA5,ECM1,TNC,PVR,ST6GAL1,LRP1,CD9,D-sphingosine,MST1,sphingosine-1-phosphate,ALCAM,F7,C5,FGA,S100A7,ACTN1,PPBP,IGF1,CDH5,TIMP2,CALR,metformin,CLU,NRP1,ELANE,PDLIM1,CTSZ,EFEMP1,SRGN,MMP9,LGALS1,VIM,FN1,BRMS1,IGFBP3,PRDX2,CDH13,S100A8,SFN,NOTCH1,VASP,S100A9,IGFBP2,PTPRJ,IGF2,NCAM1,VTN,caffeine,MMP14,TGFB1,SERPINF1,HT…
Diseases and Bio Functions		Cell-To-Cell Signaling and Interaction, Hematological System Development and Function, Immune Cell Trafficking, Inflammatory Response	activation	109	ibuprofen,CEACAM1,SELL,CST3,C1QA,GRN,L-kynurenine,leukotriene B4,TNC,IGHM,ST6GAL1,FGL1,LRP1,pyruvic acid,sphingosine-1-phosphate,TLN1,CPB2,F7,C5,F10,S100A7,C6,CADM1,IGF1,moxifloxacin,CALR,metformin,PRTN3,APOA1,ELANE,GC,MMP9,LGALS1,KLKB1,APOH,LBP,PROC,FN1,SERPINF2,HYOU1,S100A8,taurine,NOTCH1,adenosine,S100A9,L-cystine,B2M,PTPRJ,VTN,HLA-A,caffeine,uric acid,quinolinic acid,APOE,FCGR3A/FCGR3B,LTBP1,…
Diseases and Bio Functions		Cancer, Organismal Injury and Abnormalities	extraadrenal retroperitoneal tumor	196	MMP2,FCRL5,ANPEP,ALDOA,LPA,HP,TNC,LRP1,CD9,FBN1,ENTPD5,CFI,CPB2,F7,CFHR1,C5,CSTB,F10,SERPINA3,S100A7,C6,SEMA4B,LYZ,CLU,GSN,TGM4,MASP2,NRP1,HLA-B,GNPTG,MMP9,LGALS1,PFN1,PRDX2,ENO1,S100A8,LTA4H,IGF2,NCAM1,MMRN2,IGHG3,MMP14,SHBG,C3,BLVRB,THBS1,SAA1,HABP2,ACTN4,CTSD,PTPRS,EGFR,C7,ENG,HBB,PLXDC1,F9,GPX3,SELP,ADARB1,CD59,FLG2,HRNR,B4GAT1,APOC1,KRT14,CSF1R,A2M,KRT10,IL18BP,CFHR4,HSP90AA1,COLEC11,ALB,FLT…
Diseases and Bio Functions		Cell-To-Cell Signaling and Interaction, Cellular Movement, Hematological System Development and Function, Immune Cell Trafficking, Inflammatory Response	recruitment	34	GC,ST3GAL6,HSPA1A/HSPA1B,MMP9,MMP2,SELL,RARRES2,B4GALT1,CAT,leukotriene B4,VWF,MIF,S100A8,sphingosine-1-phosphate,CD14,CPB2,C5,CD44,AGT,LYZ,LTF,PRTN3,SELP,GSN,uric acid,APOA1,ELANE,L-glutamine,SERPINE1,APOE,GP1BA,NDST1,ICAM1,FCGR3A/FCGR3B
Diseases and Bio Functions		Cell-To-Cell Signaling and Interaction, Cellular Movement, Hematological System Development and Function, Immune Cell Trafficking	recruitment	39	ST3GAL6,GC,HSPA1A/HSPA1B,C3,MMP9,MMP2,LGALS1,SELL,RARRES2,THBS1,B4GALT1,VCAM1,DPP4,CAT,leukotriene B4,VWF,MIF,S100A8,sphingosine-1-phosphate,CD14,CPB2,C5,CD44,AGT,LYZ,LTF,PRTN3,SELP,GSN,APOA1,uric acid,ELANE,L-glutamine,SERPINE1,APOE,GP1BA,NDST1,ICAM1,FCGR3A/FCGR3B
Diseases and Bio Functions		Metabolic Disease, Organismal Injury and Abnormalities	glucose metabolism disorder	177	HSPA1A/HSPA1B,MMP2,CEACAM1,SELL,PKM,C8A,C1QA,LPA,C2,HP,ECM1,ALDH1A1,TNC,IGHM,FGL1,LRP1,CLEC3B,C1QTNF3,pyruvic acid,PON1,ENTPD5,sphingosine-1-phosphate,APOD,F7,C5,F10,SERPINA3,IGF1,SERPINA7,CALR,LYZ,PCSK9,succinic acid,metformin,APOB,CLU,MASP2,pantoprazole,TNXB,APOA1,CRHBP,LCAT,HLA-B,AHSG,ST3GAL6,TF,MMP9,GPLD1,ITLN1,TPM4,LBP,L-arginine,SERPINC1,APOM,SLC3A2,CA2,LCP1,ITGA2B,MRC1,FN1,IGFBP3,valsartan…
Diseases and Bio Functions		Cancer, Cellular Development, Cellular Growth and Proliferation, Organismal Injury and Abnormalities, Tumor Morphology	proliferation	61	CCL18,HSPA1A/HSPA1B,TGFB1,ibuprofen,CEACAM1,CST3,PKM,THBS1,LGALS7/LGALS7B,GRN,niacinamide,L-carnitine,IGHM,ACTN4,F2,MST1,EGFR,D-glucose,SOD1,IGFBP5,S100A7,IGF1,CDH5,TIMP2,L-methionine,metformin,L-asparagine,NRP1,ELANE,HSPG2,SERPINE1,SAE1,CTSZ,TTR,MMP9,LGALS1,CSF1R,SLC3A2,CST6,IGFBP3,phosphate,CDH1,MIF,NOTCH1,S100A9,adenosine,IGFBP2,L-cystine,CD44,IGF2,deoxycholate,AGT,IGFBP7,HSPA5,LDHA,caffeine,M…
Diseases and Bio Functions		Inflammatory Disease	chronic inflammatory disorder	144	IGFBP4,CCL18,HSPA1A/HSPA1B,ibuprofen,MMP2,SELL,CST3,PKM,ALDOA,ARHGDIB,C1QA,GRN,C2,HP,ECM1,TNC,IGHM,A1BG,LRG1,IGKC,PON1,C5,ANG,F10,FGA,SERPINA3,IGF1,moxifloxacin,CALR,LYZ,metformin,PRTN3,CLU,GSN,MASP2,NRP1,FGB,TNXB,APOA1,ELANE,HLA-B,AHSG,PDLIM1,GC,TF,MMP9,LGALS1,bilirubin,LBP,L-arginine,SERPINC1,APOM,PROC,CA2,LCP1,VIM,MRC1,FN1,BRMS1,valsartan,PRDX2,ENO1,HYAL1,S100A8,S100A9,L-cystine,B2M,CFHR5,HLA-…
Diseases and Bio Functions		Cellular Assembly and Organization, Cellular Function and Maintenance	organization	106	CDH2,VCL,MMP2,CEACAM1,LAMC1,ANPEP,NCAM2,PKM,ALDOA,C1QA,GRN,ACTB,TNC,PVR,LRP1,CD9,MYOC,PON1,ALCAM,TLN1,F7,C5,CSTB,ACTN1,IGF1,CDH5,CALR,CHL1,CLU,GSN,NRP1,PDLIM1,TF,MMP9,SERPINC1,PROC,SLC3A2,LCP1,VIM,CFL1,FN1,PFN1,IL1RAP,MARCO,KRT9,OLFM1,CDH13,S100A8,NOTCH1,VASP,S100A9,CAP1,PTPRJ,NCAM1,VTN,CNTN1,APOE,C3,TGFB1,SERPINF1,LAMB1,THBS1,PLG,PTPRF,VWF,ACTN4,PTPRS,F2,EGFR,PTPRM,CRKL,FLNA,SOD1,ENG,APP,THBS4,H…
Diseases and Bio Functions		Cellular Assembly and Organization, Cellular Function and Maintenance	organization	107	CDH2,VCL,MMP2,CEACAM1,LAMC1,ANPEP,PKM,NCAM2,ALDOA,C1QA,GRN,ACTB,TNC,PVR,LRP1,CD9,MYOC,PON1,ALCAM,TLN1,F7,C5,CSTB,ACTN1,IGF1,CDH5,CALR,CHL1,CLU,GSN,NRP1,PDLIM1,TF,MMP9,SERPINC1,PROC,SLC3A2,LCP1,VIM,CFL1,FN1,PFN1,IL1RAP,MARCO,KRT9,OLFM1,CDH13,S100A8,NOTCH1,VASP,S100A9,CAP1,PTPRJ,NCAM1,VTN,CNTN1,APOE,C3,TGFB1,SERPINF1,LAMB1,THBS1,PLG,PTPRF,VWF,ACTN4,PTPRS,F2,EGFR,PTPRM,CRKL,FLNA,SOD1,ENG,APP,NAGLU,T…
Diseases and Bio Functions		Connective Tissue Disorders, Inflammatory Disease, Organismal Injury and Abnormalities, Skeletal and Muscular Disorders	rheumatic disease	156	IGFBP4,CCL18,HSPA1A/HSPA1B,FTL,ibuprofen,MMP2,CEACAM1,SELL,CST3,ALDOA,ARHGDIB,C1QA,FCN2,GRN,C2,HP,TNC,IGHM,ST6GAL1,LRP1,A1BG,C1QTNF3,IGKC,PON1,FBN1,ABCC2,IHH,CFHR1,F7,C1QB,C5,ANG,F10,FGA,C6,IGF1,TIMP2,CALR,LYZ,succinic acid,metformin,PRTN3,CLU,GSN,MASP2,NRP1,FGB,TNXB,APOA1,ELANE,HSPG2,CFP,HLA-B,AHSG,TF,MMP9,LGALS1,APOH,LBP,SERPINC1,APOM,PROC,CA2,LCP1,VIM,MRC1,FN1,BRMS1,PRDX2,ENO1,HYAL1,S100A8,tau…
Diseases and Bio Functions		Cellular Development, Cellular Growth and Proliferation, Organ Development, Skeletal and Muscular System Development and Function, Tissue Development	proliferation	50	IGFBP4,MMP2,TGFB1,xanthine,THBS1,PLG,LPA,SAA1,HABP2,TNC,PTPRF,LRP1,F2,OGN,EGFR,sphingosine-1-phosphate,D-glucose,ABCC2,APOD,F7,ANG,IGFBP5,IGF1,metformin,CLU,ELANE,SERPINE1,cholesterol,PF4,MMP9,ITLN1,bilirubin,DPP4,PTGDS,SERPINF2,IGFBP3,SIRPA,MIF,CDH13,NOTCH1,PPIA,IGFBP2,SPARC,POSTN,AGT,VTN,uric acid,APOE,5-hydroxytryptamine,MMP14
Diseases and Bio Functions		Cancer, Organismal Injury and Abnormalities, Respiratory Disease	lung tumor	214	HSPA1A/HSPA1B,ZNF648,MMP2,FCRL5,SELL,ANPEP,ALDOA,DSG2,C8A,C1QA,LPA,GRN,TNC,LRP1,CD9,PON1,FBN1,ABCC2,F10,SERPINA3,ACTN1,C6,GSN,CLU,MASP2,FGB,ELANE,APOA1,CFP,DSC3,HLA-B,SERPINA11,EFEMP1,APOA4,MMP9,LGALS1,ITLN1,CNTFR,PRDX2,SLC6A1,SMPDL3A,ENO1,CDH13,ANTXR2,TGOLN2,IGF2,LAMP1,MASP1,NCAM1,MMRN1,NDST4,PROCR,MMP14,LDHB,FCGR3A/FCGR3B,C3,THBS1,PF4V1,ACTN4,APMAP,CTSD,PTPRS,EGFR,ITIH3,C7,DPT,F9,GPX3,SELP,CACN…
Diseases and Bio Functions		Cancer, Organismal Injury and Abnormalities, Respiratory Disease	respiratory system tumor	225	HSPA1A/HSPA1B,ZNF648,MMP2,FCRL5,SELL,ANPEP,ALDOA,DSG2,C8A,C1QA,LPA,GRN,TNC,LRP1,CD9,PON1,FBN1,CFI,ABCC2,CPB2,F10,SERPINA3,ACTN1,C6,GSN,CLU,MASP2,NRP1,FGB,ELANE,APOA1,CFP,DSC3,HLA-B,SERPINA11,EFEMP1,APOA4,MMP9,LGALS1,ITLN1,CNTFR,PRDX2,SLC6A1,SMPDL3A,ENO1,CDH13,ANTXR2,TGOLN2,IGF2,LAMP1,MASP1,NCAM1,MMRN1,NDST4,PROCR,MMP14,LDHB,FCGR3A/FCGR3B,C3,THBS1,PF4V1,ACTN4,APMAP,CTSD,PTPRS,EGFR,ITIH3,C7,DPT,F9,…
Diseases and Bio Functions		Cardiovascular System Development and Function, Organismal Development	vasculogenesis	137	IGFBP4,CDH2,ibuprofen,MMP2,xanthine,CEACAM1,ANPEP,PLA2G7,PKM,C1QA,LYVE1,GRN,ECM1,TNC,ST6GAL1,LRP1,CD9,LRG1,sphingosine-1-phosphate,ALCAM,IHH,C5,ANG,SERPINA3,C6,IGF1,CDH5,TIMP2,CALR,metformin,APOB,GSN,NRP1,APOA1,HSPG2,NDST1,guanidinosuccinic acid,YWHAZ,F12,TF,MMP9,LGALS1,bilirubin,ITLN1,APOH,MEGF8,L-arginine,SERPINC1,PROC,VIM,TKT,FN1,BRMS1,SERPINF2,IGFBP3,valsartan,CDH13,S100A8,ANTXR2,NOTCH1,VASP,…
Diseases and Bio Functions		Cancer, Organismal Injury and Abnormalities	malignant neoplasm of retroperitoneum	179	CDH2,MMP2,VCL,FCRL5,LAMC1,ANPEP,CST3,PKM,ALDOA,CNDP1,EXTL2,LPA,C2,HP,ACTB,TNC,ST6GAL1,F11,LRP1,CLEC3B,CD9,OGN,MST1,FBN1,ENTPD5,ALCAM,TSKU,TLN1,CFI,CPB2,APOD,CFHR1,C5,CSTB,F10,FGA,S100A7,SERPINA3,C6,PPBP,CADM1,SEMA4B,IGF1,TIMP2,LYZ,CHL1,CLU,GSN,TGM4,MASP2,PTPRG,TNXB,GNPTG,YWHAZ,GC,FLG,TF,MMP9,LGALS1,KLKB1,APOH,MEGF8,SFTPB,SERPINC1,LCP1,VIM,ITGA2B,FN1,CILP2,PFN1,IL1RAP,IGFBP3,PRDX2,MARCO,HYOU1,APOC…
Diseases and Bio Functions		Free Radical Scavenging	metabolism	112	FTL,ibuprofen,xanthine,CST3,ARHGDIB,GRN,HP,ACTB,leukotriene B4,LRP1,D-sphingosine,pyruvic acid,sphingosine-1-phosphate,F7,C5,CSTB,SERPINA3,IGF1,urea,CDH5,succinic acid,metformin,PRTN3,GSN,APOA1,alpha-tocopherol,ELANE,LCAT,YWHAZ,APOA4,TF,L-proline,bilirubin,L-arginine,MRC1,FN1,valsartan,PRDX2,ITIH4,S100A8,taurine,PEBP4,guanosine,adenosine,creatine,caffeine,uric acid,AOC3,quinolinic acid,APOE,MMP14…
Diseases and Bio Functions		Cardiovascular System Development and Function	development	162	IGFBP4,CDH2,ibuprofen,MMP2,xanthine,CEACAM1,LAMC1,ANPEP,PLA2G7,CST3,PKM,C1QA,LYVE1,GRN,HP,ECM1,TNC,IGHM,ST6GAL1,F11,LRP1,CD9,LRG1,FBN1,sphingosine-1-phosphate,ALCAM,IHH,C5,ANG,FGA,SERPINA3,C6,IGF1,CDH5,TIMP2,CALR,metformin,APOB,CLU,GSN,NRP1,pantoprazole,APOA1,HSPG2,NDST1,guanidinosuccinic acid,YWHAZ,F12,TF,SRGN,MMP9,LGALS1,KLKB1,bilirubin,ITLN1,APOH,MEGF8,L-arginine,SERPINC1,B4GALT1,PROC,VIM,TKT,…
Diseases and Bio Functions		Free Radical Scavenging	production	80	FTL,C3,TGFB1,ursodeoxycholic acid,xanthine,RBP4,CST3,CRP,ARHGDIB,GRN,ACTB,niacinamide,CAT,leukotriene B4,LRP1,D-sphingosine,F2,pyruvic acid,choline,EGFR,sphingosine-1-phosphate,D-glucose,FLNA,CD14,F7,SOD1,C5,APP,SERPINA3,HBB,biliverdine,IGF1,CDH5,L-cysteine,indican,APOC2,LTF,L-methionine,APCS,succinic acid,metformin,SELP,GSN,alpha-tocopherol,LCAT,S-allyl-L-cysteine,cholesterol,YWHAZ,TTR,15(S)-HET…
Diseases and Bio Functions		Cell-To-Cell Signaling and Interaction, Hematological System Development and Function, Immune Cell Trafficking, Inflammatory Response	activation	58	palmitoylethanolamide,C3,TGFB1,ibuprofen,SERPINF1,RBP4,THBS1,CRP,PLG,FGG,IGHM,ribavirin,LRP1,F2,pyruvic acid,EGFR,D-glucose,CD14,SOD1,APP,C6,IGF1,CALR,ADGRF5,LTF,APCS,APOA1,cholesterol,GC,MMP9,APOH,LBP,RARRES2,ACE,LILRA2,CSF1R,PROS1,FN1,KNG1,SERPINF2,acetaminophen,SIRPA,MIF,taurine,NOTCH1,S100A9,adenosine,CD44,AGT,CHGA,VTN,HLA-A,uric acid,APOE,quinolinic acid,ICAM1,SERPING1,LTBP1
Diseases and Bio Functions		Hematological Disease, Metabolic Disease, Organismal Injury and Abnormalities	dyslipidemia	39	SERPINF1,LBP,APOC1,CRP,APOC3,LCP1,LPA,DPP4,APOA5,L-carnitine,valsartan,LRP1,myo-inositol,F2,PON1,sucrose,LIPC,D-glucose,CD14,F7,PPIA,SOD1,CETP,CES1,ANGPTL3,APOC2,PCSK9,APOB,metformin,SELP,APOA2,CACNA2D1,APOA1,LCAT,SERPINE1,APOE,levothyroxine,cholesterol,PLTP
Diseases and Bio Functions		Cardiovascular Disease, Hematological Disease, Metabolic Disease, Organismal Injury and Abnormalities	hyperlipidemia	34	SERPINF1,LBP,APOC1,CRP,APOC3,LCP1,LPA,DPP4,APOA5,valsartan,LRP1,myo-inositol,F2,sucrose,LIPC,CD14,F7,PPIA,SOD1,CETP,CES1,ANGPTL3,APOC2,PCSK9,APOB,metformin,SELP,CACNA2D1,APOA2,APOA1,LCAT,APOE,cholesterol,PLTP
Diseases and Bio Functions		Cell-To-Cell Signaling and Interaction, Hematological System Development and Function	activation	121	ibuprofen,CEACAM1,SELL,CST3,C1QA,GRN,L-kynurenine,leukotriene B4,TNC,IGHM,ST6GAL1,FGL1,LRP1,pyruvic acid,sphingosine-1-phosphate,TLN1,CPB2,F7,C5,F10,S100A7,C6,CADM1,IGF1,moxifloxacin,CALR,metformin,PRTN3,GSN,APOA1,ELANE,HSPG2,YWHAZ,GC,MMP9,LGALS1,KLKB1,APOH,LBP,L-arginine,PROC,ITGA2B,FN1,SERPINF2,HYOU1,S100A8,taurine,NOTCH1,VASP,adenosine,S100A9,L-cystine,B2M,PTPRJ,GP5,VTN,HLA-A,caffeine,uric aci…
Diseases and Bio Functions		Cardiovascular Disease, Organismal Injury and Abnormalities	occlusion	102	MMP2,SELL,CST3,PKM,PLA2G7,LPA,HP,APOA5,leukotriene B4,LRP1,PON1,sphingosine-1-phosphate,F7,C5,F10,SERPINA3,IGF1,TIMP2,PCSK9,metformin,APOB,CLU,APOA1,HSPG2,LCAT,AHSG,PLTP,F12,APOA4,MMP9,bilirubin,L-arginine,SERPINC1,APOM,PROC,CA2,ITGA2B,TKT,FN1,PRDX2,CDH13,S100A8,NOTCH1,VASP,S100A9,CES1,IGF2,APOA2,caffeine,APOE,PROCR,furosemide,MMP14,TGFB1,THBS1,CRP,PLG,SAA1,ADAMTS13,VWF,F2,CACNA1E,PTPRM,LIPC,D-gl…
Diseases and Bio Functions		Cellular Movement	cell movement	289	JCHAIN,TAGLN2,CCL18,HSPA1A/HSPA1B,MMP2,ibuprofen,SELL,IGLL1/IGLL5,ANPEP,ALDOA,DSG2,IGHV2-70,LPA,LYVE1,GRN,HP,ECM1,TNC,LRP1,CD9,D-sphingosine,MYOC,IGKC,FBN1,sphingosine-1-phosphate,CPB2,F7,CFHR1,tauroursodeoxycholic acid,C5,F10,S100A7,SERPINA3,ACTN1,C6,IGHA1,IGLV2-8,CALR,LYZ,metformin,PRTN3,CLU,GSN,adenine,MASP2,NRP1,pantoprazole,FGB,APOA1,ELANE,LCAT,NDST1,PLTP,SERPINB1,EFEMP1,F12,MMP9,LGALS1,bili…
Diseases and Bio Functions		Cardiovascular System Development and Function, Organismal Development	angiogenesis	154	IGFBP4,CDH2,ibuprofen,MMP2,CEACAM1,xanthine,LAMC1,ANPEP,PLA2G7,CST3,PKM,C1QA,LYVE1,GRN,HP,ECM1,TNC,ST6GAL1,F11,LRP1,CD9,LRG1,sphingosine-1-phosphate,ALCAM,IHH,C5,ANG,SERPINA3,C6,IGF1,CDH5,TIMP2,CALR,metformin,APOB,GSN,NRP1,APOA1,HSPG2,NDST1,guanidinosuccinic acid,YWHAZ,F12,TF,SRGN,MMP9,LGALS1,KLKB1,bilirubin,ITLN1,APOH,MEGF8,L-arginine,SERPINC1,B4GALT1,PROC,VIM,TKT,FN1,BRMS1,SERPINF2,IGFBP3,valsa…
Diseases and Bio Functions		Cardiovascular Disease, Neurological Disease, Organismal Injury and Abnormalities	cerebrovascular dysfunction	61	CDH2,HTRA1,PLA2G7,CST3,THBS1,CRP,PLG,ADA2,LPA,GRN,LRP1,F11,VWF,F2,EGFR,tauroursodeoxycholic acid,ENG,APP,F10,IGF1,HSPB1,PCSK9,GPX3,PRTN3,APOB,metformin,CLU,GSN,pantoprazole,NRP1,CACNA2D1,CA1,APOA1,SERPINE1,SERPIND1,MMP9,APOH,ACE,SERPINC1,CFH,VCAM1,PROC,CA2,ITGA2B,VIM,PROS1,FN1,valsartan,acetaminophen,HYOU1,ALB,NOTCH1,S100A9,BCHE,F5,SERPINA1,uric acid,AOC3,APOE,PROCR,furosemide
Diseases and Bio Functions		Cardiovascular System Development and Function	vascularization	44	CFB,C3,MMP9,MMP2,TGFB1,NRP2,SERPINF1,LGALS1,CEACAM1,HTRA1,ANPEP,THBS1,PLG,B4GALT1,VCAM1,PF4V1,KNG1,IGFBP3,HYOU1,WARS1,CDH13,sphingosine-1-phosphate,NOTCH1,SOD1,adenosine,C5,ENG,IGFBP5,C6,COL18A1,IGF1,CD44,IGF2,TIMP2,CDH5,AGT,LTF,NRP1,caffeine,SERPINE1,APOE,TIMP1,ICAM1,MMP14
Diseases and Bio Functions		Immunological Disease	systemic autoimmune syndrome	136	IGFBP4,CCL18,HSPA1A/HSPA1B,ibuprofen,MMP2,CEACAM1,SELL,CST3,ALDOA,LGALS7/LGALS7B,ARHGDIB,C1QA,LPA,GRN,C2,HP,ECM1,TNC,IGHM,ST6GAL1,A1BG,CFHR3,IGKC,PON1,IHH,CFHR1,C5,ANG,F10,IGF1,CALR,LYZ,metformin,PRTN3,CLU,GSN,NRP1,FGB,TNXB,APOA1,ELANE,HLA-B,AHSG,MMP9,LGALS1,LBP,SERPINC1,APOM,PROC,SLC3A2,CA2,LCP1,VIM,MRC1,FN1,BRMS1,PRDX2,ENO1,HYAL1,ITIH4,S100A8,S100A9,L-cystine,B2M,CES1,CFHR5,HLA-A,xanthurenic ac…
Diseases and Bio Functions		Cancer, Organismal Injury and Abnormalities, Respiratory Disease	lung cancer	212	HSPA1A/HSPA1B,ZNF648,MMP2,FCRL5,SELL,ANPEP,ALDOA,DSG2,C8A,C1QA,LPA,GRN,TNC,LRP1,CD9,PON1,FBN1,ABCC2,F10,SERPINA3,ACTN1,C6,GSN,CLU,MASP2,FGB,APOA1,ELANE,CFP,DSC3,HLA-B,SERPINA11,EFEMP1,APOA4,MMP9,LGALS1,ITLN1,CNTFR,PRDX2,SLC6A1,SMPDL3A,ENO1,CDH13,ANTXR2,TGOLN2,IGF2,LAMP1,MASP1,NCAM1,MMRN1,NDST4,PROCR,MMP14,LDHB,FCGR3A/FCGR3B,C3,THBS1,PF4V1,ACTN4,APMAP,CTSD,PTPRS,EGFR,ITIH3,C7,DPT,F9,GPX3,SELP,CACN…
Diseases and Bio Functions		Cellular Movement	migration	274	JCHAIN,CCL18,HSPA1A/HSPA1B,MMP2,ibuprofen,SELL,IGLL1/IGLL5,ANPEP,ALDOA,DSG2,IGHV2-70,LPA,LYVE1,GRN,HP,ECM1,TNC,LRP1,CD9,D-sphingosine,MYOC,IGKC,sphingosine-1-phosphate,CPB2,F7,CFHR1,tauroursodeoxycholic acid,C5,F10,S100A7,SERPINA3,ACTN1,C6,IGHA1,IGLV2-8,CALR,LYZ,metformin,PRTN3,CLU,GSN,adenine,MASP2,NRP1,pantoprazole,FGB,APOA1,ELANE,LCAT,NDST1,PLTP,SERPINB1,EFEMP1,F12,MMP9,LGALS1,bilirubin,L-argi…
Diseases and Bio Functions		Metabolic Disease, Organismal Injury and Abnormalities	metabolism	60	CCL18,VCL,TGFB1,SERPINF1,CRP,LPA,APOA5,L-carnitine,LRP1,D-sphingosine,F2,PON1,FBN1,sphingosine-1-phosphate,LIPC,D-glucose,CD14,F7,SOD1,H6PD,APP,ANGPTL3,TIMP2,APOC2,PCSK9,metformin,APOB,SELP,CACNA2D1,glycine,APOA1,LCAT,SERPINE1,levothyroxine,GNPTG,cholesterol,PLTP,MMP9,LBP,APOC1,APOC3,CSF1R,B4GALT1,LCP1,DPP4,PROS1,FN1,valsartan,myo-inositol,sucrose,FLT4,PPIA,CETP,CES1,lopinavir,CD44,HSPA5,creatini…
Diseases and Bio Functions		Metabolic Disease, Organismal Injury and Abnormalities	disorder of lipid metabolism	55	CCL18,VCL,TGFB1,SERPINF1,CRP,LPA,APOA5,L-carnitine,LRP1,D-sphingosine,F2,PON1,FBN1,sphingosine-1-phosphate,LIPC,D-glucose,CD14,F7,SOD1,APP,ANGPTL3,APOC2,PCSK9,APOB,metformin,SELP,glycine,CACNA2D1,APOA1,LCAT,SERPINE1,levothyroxine,cholesterol,PLTP,MMP9,LBP,APOC1,APOC3,CSF1R,LCP1,DPP4,FN1,valsartan,myo-inositol,sucrose,FLT4,PPIA,CETP,CES1,lopinavir,CD44,HSPA5,creatinine,APOA2,APOE
Diseases and Bio Functions		Cardiovascular Disease	occlusion	107	MMP2,SELL,CST3,PKM,PLA2G7,LPA,HP,APOA5,leukotriene B4,LRP1,PON1,sphingosine-1-phosphate,F7,C5,F10,FGA,SERPINA3,IGF1,TIMP2,PCSK9,metformin,APOB,CLU,APOA1,HSPG2,LCAT,AHSG,PLTP,F12,APOA4,MMP9,bilirubin,L-arginine,SERPINC1,APOM,PROC,CA2,ITGA2B,TKT,FN1,PRDX2,CDH13,S100A8,NOTCH1,VASP,S100A9,CES1,IGF2,GP5,APOA2,caffeine,APOE,PROCR,furosemide,MMP14,TGFB1,THBS1,CRP,PLG,SAA1,ADAMTS13,HABP2,VWF,F2,CACNA1E,P…
Diseases and Bio Functions		Cancer, Organismal Injury and Abnormalities, Reproductive System Disease	breast cancer	162	TAGLN2,CDH2,MMP2,VCL,MFAP5,FCRL5,SELL,LAMC1,ANPEP,PKM,ALDOA,CNDP1,ARHGDIB,LYVE1,C2,HP,SERPINA5,ECM1,ALDH1A1,TNC,LRP1,CD9,QSOX1,OGN,MST1,FBN1,CNTN3,TLN1,ABCC2,APOD,F7,ANG,F10,FGA,IGF1,CDH5,TIMP2,APOB,CHL1,CLU,GSN,PTPRG,TNXB,APOA1,HSPG2,HLA-B,YWHAZ,CTSZ,PCOLCE,FLG,EFEMP1,TF,MMP9,CALM1 (includes others),LGALS1,MEGF8,LBP,SERPINC1,MRC1,FN1,PFN1,IL1RAP,IGFBP3,C9,ENO1,CTBS,S100A8,NOTCH1,S100A9,IGFBP2,CE…
Diseases and Bio Functions		Cancer, Organismal Injury and Abnormalities, Reproductive System Disease	breast or gynecological cancer	309	TAGLN2,HSPA1A/HSPA1B,ZNF648,MMP2,FCRL5,SELL,IGLL1/IGLL5,ANPEP,ALDOA,C8A,LPA,LYVE1,GRN,HP,ECM1,TNC,LRP1,CD9,QSOX1,PON1,FBN1,ABCC2,CPN2,CPB2,F7,CFHR1,C5,F10,S100A7,SERPINA3,ACTN1,C6,SERPINA7,LYZ,PRTN3,TGM4,GSN,CLU,NRP1,ELANE,C4BPA,APOA1,LCAT,DSC3,HLA-B,NDST1,MFAP4,SERPINB1,EFEMP1,APOA4,MMP9,LGALS1,ITLN1,TPM4,CA2,PFN1,SMPDL3A,KRT9,ENO1,CDH13,S100A8,ANTXR2,TGOLN2,CES1,IGF2,MASP1,NCAM1,AOC3,MMRN1,NDST…
Diseases and Bio Functions		Cancer, Organismal Injury and Abnormalities, Reproductive System Disease	breast or ovarian cancer	219	TAGLN2,MMP2,FCRL5,SELL,IGLL1/IGLL5,ANPEP,ALDOA,LYVE1,HP,ECM1,TNC,LRP1,CD9,QSOX1,FBN1,ABCC2,CPB2,F7,C5,F10,SERPINA7,PRTN3,GSN,CLU,NRP1,APOA1,HLA-B,EFEMP1,MMP9,LGALS1,ITLN1,TPM4,PFN1,KRT9,ENO1,S100A8,CES1,IGF2,NCAM1,AOC3,MMP14,SHBG,KRT78,C3,THBS1,ADA2,GSR,CAT,ACTN4,CTSD,PTPRS,EGFR,ITIH3,SOD1,ENG,HBB,FCGBP,THBS4,HSPB1,GPX3,SELP,HRG,CACNA2D1,HRNR,ADAMDEC1,RARRES2,KRT14,CSF1R,INPP5D,LGALS3BP,HSP90AA1,…
Diseases and Bio Functions		Cancer, Organismal Injury and Abnormalities	multiple cancers	223	TAGLN2,MMP2,FCRL5,SELL,IGLL1/IGLL5,ANPEP,ALDOA,LYVE1,HP,ECM1,TNC,LRP1,CD9,QSOX1,FBN1,ABCC2,CPB2,F7,C5,F10,SERPINA7,PRTN3,GSN,CLU,NRP1,APOA1,HLA-B,EFEMP1,MMP9,LGALS1,ITLN1,TPM4,CA2,PFN1,KRT9,ENO1,S100A8,ANTXR2,CES1,IGF2,NCAM1,AOC3,MMP14,SHBG,KRT78,C3,THBS1,ADA2,GSR,CAT,ACTN4,CTSD,PTPRS,EGFR,ITIH3,SOD1,ENG,HBB,FCGBP,THBS4,HSPB1,GPX3,SELP,HRG,CACNA2D1,HRNR,ADAMDEC1,RARRES2,KRT14,CSF1R,INPP5D,LGALS3B…
Diseases and Bio Functions		Protein Degradation, Protein Synthesis	catabolism	83	HSPA1A/HSPA1B,C4BPB,MMP2,TGFB1,HTRA1,ANPEP,CST3,AZGP1,PLG,CNDP1,GRN,SERPINA5,cholesterol sulfate,ADAMTS13,HABP2,CAT,L-carnitine,F11,CTSD,F2,EGFR,D-glucose,CPB2,FLNA,SOD1,C5,CSTB,APP,NAGLU,IGF1,urea,TIMP2,F9,CALR,APCS,PRTN3,APOB,CLU,GSN,glycine,APOA1,ELANE,C4BPA,HSPG2,SERPINE1,L-phenylalanine,C1S,CTSZ,PCOLCE,SERPINB1,F12,TF,MMP9,GPLD1,KLKB1,ACE,PROC,DPP4,CFL1,PFN1,KNG1,CTSA,PSMB3,HSP90AA1,AMBP,ASG…
Diseases and Bio Functions		Cellular Development, Cellular Growth and Proliferation, Connective Tissue Development and Function, Tissue Development	cell proliferation	50	IGFBP4,hypoxanthine,VCL,MMP2,TGFB1,SERPINF1,DSG2,GRN,ACTB,leukotriene B4,L-carnitine,CTSD,GPI,F2,EGFR,sphingosine-1-phosphate,D-glucose,CRKL,SOD1,ENG,PPBP,IGF1,HSPB1,LTF,metformin,SERPINE1,cholesterol,PF4,MMP9,CSF1R,VIM,FN1,KNG1,PGK1,IGFBP3,CDH1,MIF,ALB,S100A9,CD44,IGF2,SPARC,POSTN,AGT,VTN,IGFBP7,cholic acid,TIMP1,LUM,5-hydroxytryptamine
Diseases and Bio Functions		Neurological Disease	neurological disorder	137	HSPA1A/HSPA1B,FTL,ibuprofen,MMP2,CST3,ARHGDIB,LPA,GRN,HP,ACTB,ALDH1A1,TNC,IGHM,LRP1,CLEC3B,D-sphingosine,LRG1,OGN,IGKC,PON1,sphingosine-1-phosphate,ALCAM,APOD,tauroursodeoxycholic acid,C5,CSTB,ANG,S100A7,SERPINA3,IGF1,CHL1,CLU,GSN,TNXB,APOA1,HSPG2,HLA-B,YWHAZ,PLTP,GC,F12,APOA4,TF,MMP9,CALM1 (includes others),LGALS1,bilirubin,ITLN1,SERPINC1,VIM,CFL1,MRC1,PFN1,IGFBP3,5-hydroxyindol-3-acetic acid,PR…
Diseases and Bio Functions		Cellular Movement, Hematological System Development and Function, Immune Cell Trafficking	cell movement	155	CCL18,ibuprofen,MMP2,CEACAM1,SELL,PLA2G7,CST3,LPA,GRN,C2,HP,ECM1,ACTB,leukotriene B4,PVR,LRP1,CD9,MST1,sphingosine-1-phosphate,ALCAM,TLN1,CPB2,APOD,CFHR1,F7,C5,F10,SERPINA3,S100A7,C6,PPBP,CDH5,TIMP2,CALR,metformin,PRTN3,GSN,adenine,MASP2,pantoprazole,FGB,APOA1,ELANE,LCAT,NDST1,PLTP,CTSZ,SERPINB1,MMP9,LGALS1,bilirubin,LBP,L-arginine,SERPINC1,B4GALT1,PROC,LCP1,FN1,PFN1,IGFBP3,valsartan,MARCO,HYAL1,…
Diseases and Bio Functions		Lipid Metabolism, Molecular Transport, Small Molecule Biochemistry	cholesterol transport	33	APOA4,TGFB1,APOC1,APOC3,APOM,SAA1,APOA5,taurocholic acid,LRP1,APOC4,F2,ALB,PON1,S100A8,LIPC,D-glucose,MSN,S100A9,CETP,APP,CES1,VNN1,APOC2,APCS,APOB,metformin,CLU,APOA2,APOA1,LCAT,APOE,cholesterol,PLTP
Diseases and Bio Functions		Cellular Movement, Connective Tissue Development and Function	cell movement	32	F12,PF4,TGFB1,VCL,SERPINF1,THBS1,VIM,FN1,ACTB,LRP1,FBN1,sphingosine-1-phosphate,CRKL,VASP,F7,C5,ENG,PPBP,CD44,DPT,SPARC,TIMP2,POSTN,AGT,HSPB1,LTF,VTN,GSN,adenine,ENPP2,APOE,PDLIM1
Diseases and Bio Functions		Cardiovascular System Development and Function	neovascularization	36	CFB,TGFB1,C3,MMP9,MMP2,SERPINF1,LGALS1,HTRA1,ANPEP,THBS1,PLG,VCAM1,B4GALT1,KNG1,IGFBP3,WARS1,sphingosine-1-phosphate,SOD1,adenosine,C5,IGFBP5,C6,IGF1,CD44,COL18A1,CDH5,TIMP2,IGF2,AGT,LTF,NRP1,caffeine,TIMP1,APOE,ICAM1,MMP14
Diseases and Bio Functions		Cancer, Organismal Injury and Abnormalities, Reproductive System Disease	female genital neoplasm	271	HSPA1A/HSPA1B,ZNF648,MMP2,FCRL5,SELL,IGLL1/IGLL5,ALDOA,C8A,LPA,GRN,HP,TNC,LRP1,QSOX1,PON1,FBN1,ABCC2,CPN2,CPB2,F7,CFHR1,C5,F10,S100A7,SERPINA3,ACTN1,C6,SERPINA7,LYZ,PRTN3,GSN,TGM4,CLU,NRP1,ELANE,C4BPA,APOA1,LCAT,DSC3,HLA-B,NDST1,MFAP4,SERPINB1,APOA4,MMP9,ITLN1,TPM4,CA2,SMPDL3A,KRT9,ENO1,OLFM1,CDH13,HYAL1,ANTXR2,TGOLN2,CES1,IGF2,MASP1,NCAM1,AOC3,MMRN1,NDST4,MMP14,FCGR3A/FCGR3B,SHBG,KRT78,C3,THBS1,…
Diseases and Bio Functions		Cancer, Endocrine System Disorders, Organismal Injury and Abnormalities, Reproductive System Disease	gonadal tumor	130	IGFBP4,CDH2,MMP2,MFAP5,SELL,IGLL1/IGLL5,PKM,EXTL2,HP,SERPINA5,ALDH1A1,IGHM,ST6GAL1,F11,LRP1,CLEC3B,A1BG,QSOX1,CFHR3,ALCAM,ABCC2,CPB2,F7,C5,ANG,SERPINA7,PCSK9,PRTN3,APOB,CHL1,CLU,NRP1,PTPRG,TNXB,APOA1,CRHBP,HLA-B,GC,FLG,TF,MMP9,ITLN1,TPM4,APOH,MEGF8,SERPINC1,PROC,VIM,FN1,FUCA2,IGFBP3,MARCO,C9,KRT9,ENO1,NOTCH1,IGFBP2,B2M,IGF2,NCAM1,VTN,CD109,CFHR2,AOC3,APOE,MMP14,C3,TGFB1,THBS1,CRP,MAN1A1,AZGP1,PLG…
Diseases and Bio Functions		Cancer, Endocrine System Disorders, Organismal Injury and Abnormalities, Reproductive System Disease	neoplasia	128	IGFBP4,CDH2,MMP2,MFAP5,SELL,IGLL1/IGLL5,PKM,EXTL2,HP,SERPINA5,ALDH1A1,IGHM,ST6GAL1,F11,LRP1,CLEC3B,A1BG,QSOX1,CFHR3,ALCAM,ABCC2,CPB2,F7,C5,ANG,SERPINA7,PCSK9,PRTN3,APOB,CHL1,CLU,NRP1,PTPRG,TNXB,APOA1,CRHBP,GC,FLG,TF,MMP9,ITLN1,TPM4,APOH,MEGF8,SERPINC1,PROC,VIM,FN1,FUCA2,IGFBP3,MARCO,C9,KRT9,ENO1,NOTCH1,IGFBP2,B2M,IGF2,NCAM1,VTN,CD109,CFHR2,AOC3,APOE,MMP14,C3,TGFB1,THBS1,CRP,MAN1A1,AZGP1,PLG,CRTAC…
Diseases and Bio Functions		Cancer, Organismal Injury and Abnormalities, Reproductive System Disease	tumorigenesis	270	HSPA1A/HSPA1B,ZNF648,MMP2,FCRL5,SELL,IGLL1/IGLL5,ALDOA,C8A,LPA,GRN,HP,TNC,LRP1,QSOX1,PON1,FBN1,ABCC2,CPN2,CPB2,F7,CFHR1,C5,F10,S100A7,SERPINA3,ACTN1,C6,SERPINA7,LYZ,PRTN3,GSN,TGM4,CLU,NRP1,ELANE,C4BPA,APOA1,LCAT,DSC3,HLA-B,NDST1,MFAP4,SERPINB1,APOA4,MMP9,ITLN1,TPM4,CA2,SMPDL3A,KRT9,ENO1,OLFM1,CDH13,HYAL1,ANTXR2,TGOLN2,CES1,IGF2,MASP1,NCAM1,AOC3,MMRN1,NDST4,MMP14,SHBG,KRT78,C3,THBS1,SAA1,HABP2,GSR…
Diseases and Bio Functions		Cancer, Organismal Injury and Abnormalities	malignant genitourinary solid tumor	372	JCHAIN,TAGLN2,HSPA1A/HSPA1B,ZNF648,MMP2,FCRL5,SELL,IGLL1/IGLL5,ANPEP,ALDOA,LGALS7/LGALS7B,C8A,LPA,LYVE1,GRN,HP,ECM1,TNC,LRP1,CD9,MYOC,QSOX1,IGKC,PON1,FBN1,ENTPD5,CFI,ABCC2,CPN2,CPB2,F7,CFHR1,C5,F10,S100A7,SERPINA3,ACTN1,C6,SEMA4B,SERPINA7,CALR,LYZ,PRTN3,CLU,GSN,TGM4,MASP2,NRP1,APOA1,ELANE,C4BPA,LCAT,CFP,DSC3,HLA-B,NDST1,MFAP4,SERPINB1,EFEMP1,APOA4,MMP9,LGALS1,TPM4,ITLN1,CNTFR,CA2,PFN1,PRDX2,SLC6A…
Diseases and Bio Functions		Organismal Injury and Abnormalities, Respiratory Disease	lung injury	53	JCHAIN,C3,TGFB1,ibuprofen,AZGP1,PLG,FCGR2C,SAA1,C4A/C4B,C2,HABP2,TNC,VWF,sphingosine-1-phosphate,CD14,C5,F10,HBB,TIMP2,PRTN3,SELP,CLU,ergothioneine,ELANE,SERPINE1,AHSG,TREML1,GC,F12,CFB,PF4,TF,APOH,ACE,L-arginine,SERPINC1,FN1,INPP5D,IGFBP3,valsartan,acetaminophen,HYOU1,MARCO,MIF,AMBP,ALB,S100A8,CD5L,AGT,HSPA5,GAPDH,ICAM1,FCGR3A/FCGR3B
Diseases and Bio Functions		Cardiovascular Disease, Organismal Injury and Abnormalities	peripheral vascular disease	83	CDH2,CCL18,HSPA1A/HSPA1B,HTRA1,CST3,PLA2G7,THBS1,CRP,PLG,ADA2,ARHGDIB,LPA,GRN,ADAMTS13,ST6GAL1,F11,LRP1,VWF,F2,EGFR,D-glucose,CFHR1,tauroursodeoxycholic acid,ENG,IGFBP5,APP,F10,SERPINA3,HBB,IGF1,HSPB1,PCSK9,metformin,GPX3,PRTN3,APOB,HRG,CLU,GSN,NRP1,pantoprazole,CA1,nicotinamide-beta-riboside,CACNA2D1,APOA1,SERPINE1,AHSG,PLTP,SERPIND1,MMP9,COL6A1,KLKB1,bilirubin,APOH,ACE,SERPINC1,CFH,VCAM1,PROC,C…
Diseases and Bio Functions		Cellular Movement, Immune Cell Trafficking	migration	198	JCHAIN,CCL18,HSPA1A/HSPA1B,ibuprofen,MMP2,SELL,IGLL1/IGLL5,IGHV2-70,LPA,GRN,HP,ECM1,TNC,LRP1,CD9,D-sphingosine,IGKC,sphingosine-1-phosphate,CPB2,CFHR1,F7,C5,F10,SERPINA3,S100A7,IGHA1,C6,IGLV2-8,CALR,LYZ,metformin,PRTN3,CLU,GSN,adenine,MASP2,pantoprazole,FGB,APOA1,ELANE,LCAT,NDST1,PLTP,SERPINB1,MMP9,LGALS1,bilirubin,L-arginine,B4GALT1,PFN1,IGLV3-19,HYAL1,S100A8,taurine,IGLC6,VASP,adenosine,CES1,cr…
Diseases and Bio Functions		Neurological Disease, Organismal Injury and Abnormalities	progressive encephalopathy	125	HSPA1A/HSPA1B,FTL,ibuprofen,MMP2,CST3,ARHGDIB,LPA,GRN,HP,ACTB,IGHM,LRP1,CLEC3B,D-sphingosine,LRG1,OGN,IGKC,PON1,sphingosine-1-phosphate,APOD,tauroursodeoxycholic acid,C5,CSTB,ANG,S100A7,SERPINA3,IGF1,CHL1,CLU,GSN,APOA1,HSPG2,HLA-B,YWHAZ,PLTP,GC,F12,APOA4,TF,MMP9,CALM1 (includes others),LGALS1,bilirubin,ITLN1,SERPINC1,VIM,CFL1,MRC1,PFN1,IGFBP3,5-hydroxyindol-3-acetic acid,PRDX2,C9,APOC4,NOTCH1,S10…
Diseases and Bio Functions		Organismal Injury and Abnormalities	fibrosis	90	C3,MMP2,TGFB1,ursodeoxycholic acid,SELL,CST3,THBS1,CRP,PLG,FGG,HP,SERPINA5,TNC,IGHM,F11,ribavirin,LRP1,VWF,EGFR,sphingosine-1-phosphate,TLN1,CPB2,SOD1,tauroursodeoxycholic acid,C5,NAGLU,HBB,IGF1,THBS4,TIMP2,CALR,HSPB1,indican,APCS,metformin,APOB,SELP,CLU,GSN,3-aminoisobutanoate,adenine,APOA1,alpha-tocopherol,ELANE,ENPP2,SERPINE1,HLA-B,levothyroxine,cholesterol,SERPINB1,PF4,TF,MMP9,DSP,bilirubin,A…
Diseases and Bio Functions		Cardiovascular Disease, Organismal Injury and Abnormalities	atherosclerosis	95	MMP2,TGFB1,SELL,CST3,PKM,PLA2G7,THBS1,CRP,PLG,LPA,SAA1,HP,ADAMTS13,APOA5,leukotriene B4,LRP1,VWF,F2,PON1,sphingosine-1-phosphate,CACNA1E,PTPRM,LIPC,D-glucose,CD14,F7,C5,APP,F10,ANGPTL3,biliverdine,IGF1,TIMP2,VNN1,ADGRF5,indican,APOC2,PCSK9,L-methionine,APCS,metformin,APOB,SELP,CLU,CA1,CACNA2D1,APOA1,HSPG2,LCAT,SERPINE1,AHSG,levothyroxine,cholesterol,PLTP,SERPIND1,CD59,APOA4,PF4,MMP9,bilirubin,ACE…
Diseases and Bio Functions		Cardiovascular Disease, Organismal Injury and Abnormalities	arteriosclerosis	97	MMP2,SELL,CST3,PKM,PLA2G7,LPA,HP,APOA5,leukotriene B4,LRP1,PON1,sphingosine-1-phosphate,F7,C5,F10,IGF1,TIMP2,PCSK9,metformin,APOB,CLU,APOA1,HSPG2,LCAT,AHSG,PLTP,APOA4,MMP9,bilirubin,L-arginine,SERPINC1,APOM,PROC,CA2,TKT,FN1,PRDX2,CDH13,S100A8,NOTCH1,VASP,S100A9,CES1,IGF2,APOA2,caffeine,APOE,MMP14,TGFB1,THBS1,CRP,PLG,SAA1,ADAMTS13,VWF,F2,CACNA1E,PTPRM,LIPC,D-glucose,CD14,APP,ANGPTL3,biliverdine,VN…
Diseases and Bio Functions		Cancer, Endocrine System Disorders, Gastrointestinal Disease, Organismal Injury and Abnormalities	pancreatic tumor	147	CDH2,VCL,LAMC1,ANPEP,CST3,PKM,ALDOA,LPA,HP,SERPINA5,ALDH1A1,TNC,ST6GAL1,F11,LRP1,OGN,MST1,ITIH1,CNTN3,ENTPD5,ALCAM,TLN1,CFI,CPB2,F7,CFHR1,C5,CSTB,F10,FGA,S100A7,C6,SEMA4B,APOB,CHL1,CLU,TGM4,NRP1,PTPRG,TNXB,HSPG2,HLA-B,GNPTG,YWHAZ,CTSZ,GC,TF,MMP9,LGALS1,KLKB1,MEGF8,SERPINC1,VIM,FN1,CILP2,PFN1,IGFBP3,HYOU1,APOC4,ENO1,S100A8,SFN,NOTCH1,LTA4H,IGFBP2,BCHE,CFHR5,CNTN1,MMRN2,SOWAHC,CD109,IGHG3,MMP14,LTB…
Diseases and Bio Functions		Cancer, Gastrointestinal Disease, Organismal Injury and Abnormalities	pancreatobiliary tumor	164	CDH2,MMP2,VCL,LAMC1,ANPEP,CST3,PKM,ALDOA,DSG2,LPA,HP,SERPINA5,ALDH1A1,TNC,ST6GAL1,F11,LRP1,A1BG,OGN,MST1,ITIH1,CNTN3,ENTPD5,ALCAM,TLN1,CFI,CPB2,F7,CFHR1,C5,CSTB,F10,FGA,S100A7,C6,SEMA4B,CDH5,SERPINA6,APOB,CHL1,CLU,TGM4,NRP1,PTPRG,TNXB,HSPG2,DSC3,HLA-B,GNPTG,YWHAZ,CTSZ,GC,TF,MMP9,LGALS1,KLKB1,MEGF8,SERPINC1,VIM,FN1,CILP2,PFN1,IGFBP3,HYOU1,APOC4,ENO1,S100A8,SFN,ANTXR2,NOTCH1,LTA4H,IGFBP2,BCHE,CFHR5…
Diseases and Bio Functions		Cell-To-Cell Signaling and Interaction, Cellular Movement	recruitment	65	palmitoylethanolamide,HSPA1A/HSPA1B,C3,MMP2,TGFB1,SELL,THBS1,PLG,C4A/C4B,ADAMTS13,CAT,leukotriene B4,TNC,LRP1,VWF,EGFR,sphingosine-1-phosphate,CPB2,CD14,C5,ENG,APP,LYZ,LTF,metformin,PRTN3,APOB,SELP,CLU,GSN,APOA1,ELANE,SERPINE1,GP1BA,NDST1,PGLYRP2,ST3GAL6,GC,MMP9,LGALS1,KLKB1,RARRES2,CSF1R,B4GALT1,VCAM1,PROC,VIM,DPP4,FN1,INPP5D,acetaminophen,MIF,S100A8,CD5L,NOTCH1,VASP,CD44,AGT,uric acid,AOC3,L-gl…
Diseases and Bio Functions		Cell-To-Cell Signaling and Interaction, Cellular Movement, Hematological System Development and Function, Immune Cell Trafficking	recruitment	60	palmitoylethanolamide,HSPA1A/HSPA1B,C3,MMP2,TGFB1,SELL,THBS1,PLG,C4A/C4B,ADAMTS13,CAT,leukotriene B4,TNC,LRP1,VWF,sphingosine-1-phosphate,CD14,CPB2,C5,APP,LYZ,LTF,PRTN3,APOB,metformin,SELP,CLU,GSN,APOA1,ELANE,SERPINE1,GP1BA,NDST1,PGLYRP2,ST3GAL6,GC,MMP9,LGALS1,RARRES2,CSF1R,B4GALT1,VCAM1,PROC,DPP4,FN1,INPP5D,acetaminophen,MIF,S100A8,CD5L,NOTCH1,CD44,AGT,uric acid,AOC3,L-glutamine,APOE,TIMP1,ICAM1…
Diseases and Bio Functions		Cell-To-Cell Signaling and Interaction, Cellular Movement	recruitment	61	palmitoylethanolamide,HSPA1A/HSPA1B,C3,MMP2,TGFB1,SELL,THBS1,PLG,C4A/C4B,ADAMTS13,CAT,leukotriene B4,TNC,LRP1,VWF,sphingosine-1-phosphate,CD14,CPB2,C5,APP,LYZ,LTF,PRTN3,APOB,metformin,SELP,CLU,GSN,APOA1,ELANE,SERPINE1,GP1BA,NDST1,PGLYRP2,ST3GAL6,GC,MMP9,LGALS1,RARRES2,CSF1R,B4GALT1,VCAM1,PROC,DPP4,FN1,INPP5D,acetaminophen,MIF,S100A8,CD5L,NOTCH1,VASP,CD44,AGT,uric acid,AOC3,L-glutamine,APOE,TIMP1,…
Diseases and Bio Functions		Carbohydrate Metabolism	metabolism	85	citric acid,MMP2,TGFB1,PLA2G7,PKM,ALDOA,EXTL2,LYVE1,ALDH1A1,leukotriene B4,ARF3,ST6GAL1,GPI,F2,pyruvic acid,OGN,MST1,PON1,choline,sphingosine-1-phosphate,LIPC,IHH,D-glucose,APOD,H6PD,C5,APP,NAGLU,ANGPTL3,PPBP,IGF1,urea,LTF,L-methionine,metformin,glycine,APOA1,HSPG2,LCAT,ENPP2,TALDO1,NDST1,cholesterol,L-lactic acid,ST3GAL6,APOA4,PF4,CALM1 (includes others),GPLD1,glycerol,B4GAT1,B4GALT1,CSF1R,TKT,I…
Diseases and Bio Functions		Cell-To-Cell Signaling and Interaction, Reproductive System Development and Function	binding	18	CDH2,PF4,TGFB1,MMP2,FGA,LBP,CD44,VCAM1,ITGA2B,CALR,LTF,FN1,SELP,VWF,APOE,GP1BA,CD9,F2
Diseases and Bio Functions		Cellular Function and Maintenance	endocytosis	109	JCHAIN,IGLV3-21,PKM,IGHV2-70,GRN,HP,ACTB,APOA5,leukotriene B4,ST6GAL1,IGHM,IGLV1-47,LRP1,D-sphingosine,IGKC,sphingosine-1-phosphate,TLN1,C5,IGHA1,IGLV2-8,CALR,IGLV3-1,IGKV1-12,APOB,CLU,IGKV3-20,IGLV2-14,APOA1,HSPG2,IGLV1-51,TF,MMP9,L-arginine,VIM,IGHV3-7,MRC1,PFN1,HYOU1,MARCO,APOL1,IGLV3-19,CDH13,IGLC6,LMAN2,S100A9,CAP1,B2M,MASP1,VTN,IGHV3-13,APOA2,uric acid,APOE,FCGR3A/FCGR3B,C3,TGFB1,IGHV1OR15-…
Diseases and Bio Functions		Cellular Movement	invasion	94	TAGLN2,CDH2,HSPA1A/HSPA1B,MMP2,TGFB1,SERPINF1,CEACAM1,HTRA1,PKM,ALDOA,AZGP1,PLG,GRN,SAA1,ECM1,CAT,TNC,ST6GAL1,LRP1,ACTN4,CD9,D-sphingosine,CTSD,GPI,F2,pyruvic acid,MST1,EGFR,sphingosine-1-phosphate,ENTPD5,ALCAM,TLN1,D-glucose,F7,ENG,APP,S100A7,IGF1,TIMP2,CALR,metformin,CLU,NRP1,ENPP2,cholesterol,PDLIM1,CTSZ,EFEMP1,SRGN,MMP9,NRP2,LGALS1,DSP,B4GAT1,KRT14,VCAM1,CFH,LCP1,VIM,A2M,DPP4,FN1,KNG1,CST6,CD…
Diseases and Bio Functions		Lipid Metabolism, Molecular Transport, Small Molecule Biochemistry	concentration	134	ibuprofen,CEACAM1,PKM,C1QA,LPA,HP,ALDH1A1,APOA5,FGL1,LRP1,D-sphingosine,pyruvic acid,PON1,sphingosine-1-phosphate,ENTPD5,ABCC2,IHH,APOD,F7,alpha-ketoisocaproic acid,tauroursodeoxycholic acid,C5,PPBP,IGF1,CDH5,SERPINA6,PCSK9,metformin,APOB,CLU,adenine,APOA1,LCAT,AHSG,PLTP,N(1)-methylnicotinamide,GC,APOA4,MMP9,KLKB1,LBP,L-arginine,SFTPB,B4GALT1,APOM,SLC3A2,MRC1,BRMS1,valsartan,APOC4,S100A8,taurine,…
Diseases and Bio Functions		Organismal Injury and Abnormalities, Respiratory Disease	acute lung injury	36	JCHAIN,F12,TF,TGFB1,C3,ibuprofen,APOH,ACE,AZGP1,PLG,SERPINC1,FCGR2C,C4A/C4B,HABP2,valsartan,IGFBP3,acetaminophen,VWF,MIF,ALB,CD5L,CD14,C5,F10,HBB,AGT,PRTN3,CLU,HSPA5,ELANE,SERPINE1,GAPDH,AHSG,ICAM1,TREML1,FCGR3A/FCGR3B
Diseases and Bio Functions		Cellular Movement	migration	28	TGFB1,MMP9,MMP2,SERPINF1,SELL,ALDOA,PLG,PROC,PTPRF,CDH1,ACTN4,CD9,MST1,EGFR,D-glucose,ENG,IGF1,POSTN,KRT2,AGT,LTF,VTN,TIMP1,SERPINE1,AHSG,KRT16,ICAM1,MMP14
Diseases and Bio Functions		Cancer, Organismal Injury and Abnormalities	breast or pancreatic cancer	258	TAGLN2,MMP2,FCRL5,SELL,IGLL1/IGLL5,ANPEP,ALDOA,LYVE1,LPA,HP,ECM1,TNC,LRP1,CD9,QSOX1,FBN1,ENTPD5,CFI,ABCC2,CPB2,F7,CFHR1,C5,CSTB,F10,S100A7,C6,SEMA4B,SERPINA7,PRTN3,GSN,TGM4,CLU,NRP1,APOA1,HLA-B,GNPTG,EFEMP1,MMP9,LGALS1,ITLN1,TPM4,PFN1,KRT9,ENO1,S100A8,LTA4H,CES1,IGF2,NCAM1,AOC3,IGHG3,MMP14,SHBG,KRT78,C3,THBS1,ADA2,SAA1,GSR,CAT,ACTN4,CTSD,PTPRS,EGFR,ITIH3,SOD1,C7,ENG,HBB,PLXDC1,FCGBP,THBS4,F9,HSPB…
Diseases and Bio Functions		Organismal Survival	morbidity or mortality	207	MMP2,ibuprofen,ALDOA,DSG2,saccharin,C1QA,GRN,HP,ECM1,TNC,LRP1,FBN1,CFI,CPB2,F7,C5,CSTB,F10,SERPINA3,moxifloxacin,CALR,LYZ,metformin,GSN,NRP1,pantoprazole,APOA1,ELANE,CFP,DSC3,NDST1,SERPINB1,EFEMP1,MMP9,CNTFR,L-arginine,B4GALT1,PFN1,S100A8,ANTXR2,VASP,adenosine,IGF2,creatine,NCAM1,maleic acid,quinolinic acid,PROCR,MMP14,C3,ursodeoxycholic acid,THBS1,SAA1,niacinamide,ACTN4,CTSD,PTPRS,EGFR,choline,S…
Diseases and Bio Functions		Cardiovascular System Development and Function, Cellular Movement	cell movement	82	CDH2,MMP2,TGFB1,SERPINF1,CEACAM1,ANPEP,PKM,THBS1,CRP,PLG,GRN,SAA1,taurocholic acid,VWF,CD9,WARS1,GPI,EGFR,sphingosine-1-phosphate,ALCAM,D-glucose,FLNA,ENG,ANGPTL3,IGF1,TIMP2,CDH5,THBS4,HSPB1,CALR,metformin,HRG,NRP1,APOA1,HSPG2,ENPP2,SERPINE1,GP1BA,NDST1,levothyroxine,YWHAZ,TTR,15(S)-HETE,PF4,GPLD1,MMP9,NRP2,LGALS1,APOH,L-arginine,VCAM1,VIM,DPP4,5(S)-HETE,PROS1,FN1,KNG1,IGFBP3,MIF,CDH13,NOTCH1,FLT…
Diseases and Bio Functions		Hematological Disease	hemorrhagic disease	50	C3,ibuprofen,THBS1,PLG,FCGR2C,FGG,C4A/C4B,ADAMTS13,ribavirin,F11,VWF,F2,FLNA,F7,C5,FGA,APP,F10,F9,VNN1,CALR,LTF,PRTN3,FGB,SERPINE1,GP1BA,TREML1,F13B,F12,CFB,MMP9,SERPINC1,PSMB1,ITGA2B,PROS1,INPP5D,SERPINF2,acetaminophen,IL18BP,SIRPA,S100A9,PPIA,F5,CD44,GP5,HSPA5,SERPINA1,PROCR,5-hydroxytryptamine,FCGR3A/FCGR3B
Diseases and Bio Functions		Cellular Movement	cell movement	38	F12,PF4,VCL,TGFB1,SERPINF1,LGALS1,THBS1,CSF1R,VIM,FN1,ACTB,LRP1,MIF,FBN1,sphingosine-1-phosphate,CRKL,VASP,F7,C5,ENG,PPBP,DPT,IGF1,CD44,SPARC,TIMP2,POSTN,HSPB1,AGT,LTF,VTN,GSN,adenine,HSPG2,ENPP2,APOE,PDLIM1,MMP14
Diseases and Bio Functions		Cancer, Gastrointestinal Disease, Organismal Injury and Abnormalities	large intestine neoplasm	362	JCHAIN,TAGLN2,ZNF648,MMP2,FCRL5,SELL,IGLL1/IGLL5,ANPEP,ALDOA,DSG2,C8A,C1QA,LPA,ECM1,APOA5,TNC,LRP1,CD9,MYOC,QSOX1,PON1,FBN1,ENTPD5,CFI,ABCC2,CPN2,F7,CFHR1,C1QB,CSTB,C5,F10,S100A7,SERPINA3,ACTN1,C6,SEMA4B,SERPINA7,CALR,PRTN3,CLU,GSN,TGM4,MASP2,NRP1,FGB,ELANE,C4BPA,LCAT,CFP,DSC3,HLA-B,GNPTG,NDST1,PLTP,SERPINB1,F12,EFEMP1,APOA4,MMP9,TPM4,CNTFR,B4GALT1,CA2,BRMS1,SLC6A1,SMPDL3A,ENO1,OLFM1,CDH13,S100A8…
Diseases and Bio Functions		Hematological System Development and Function, Inflammatory Response, Tissue Morphology	quantity	37	SERPINB1,C3,MMP9,TGFB1,MFAP5,SELL,RARRES2,THBS1,B4GALT1,CFH,C1QA,GRN,SAA1,C4A/C4B,INPP5D,ST6GAL1,IGFBP3,IL18BP,AMBP,CDH13,S100A8,CD5L,MSN,S100A9,C5,C6,TIMP2,VTN,PRTN3,metformin,SELP,GSN,SERPINA1,uric acid,TIMP1,ICAM1,LUM
Diseases and Bio Functions		Cardiovascular Disease, Organismal Injury and Abnormalities	vaso-occlusion	110	MMP2,SELL,CST3,PKM,PLA2G7,LPA,HP,APOA5,leukotriene B4,LRP1,PON1,sphingosine-1-phosphate,F7,C5,F10,FGA,SERPINA3,IGF1,TIMP2,PCSK9,metformin,APOB,CLU,APOA1,HSPG2,LCAT,AHSG,PLTP,F12,APOA4,MMP9,bilirubin,L-arginine,SERPINC1,APOM,PROC,CA2,ITGA2B,TKT,FN1,PRDX2,CDH13,S100A8,NOTCH1,VASP,S100A9,CES1,IGF2,GP5,VTN,APOA2,caffeine,APOE,PROCR,furosemide,MMP14,TGFB1,THBS1,CRP,PLG,FGG,SAA1,ADAMTS13,HABP2,VWF,F2,C…
Diseases and Bio Functions		Protein Synthesis	metabolism	168	IGFBP4,CDH2,HSPA1A/HSPA1B,IGFALS,MMP2,LAMC1,ANPEP,CST3,CNDP1,GRN,SERPINA5,APOA5,TNC,IGHM,F11,ITIH2,QSOX1,FBN1,sphingosine-1-phosphate,CPB2,F7,C5,CSTB,ANG,FGA,IGF1,urea,TIMP2,CALR,LYZ,PCSK9,metformin,PRTN3,APOB,CLU,GSN,APOA1,ELANE,C4BPA,HSPG2,LCAT,AHSG,PLTP,CTSZ,PCOLCE,SERPINB1,F12,APOA4,TF,MMP9,GPLD1,LGALS1,L-proline,KLKB1,bilirubin,L-serine,L-arginine,SFTPB,SERPINC1,MTPN,B4GALT1,APOM,PROC,VIM,CF…
Diseases and Bio Functions		Cancer, Hematological Disease, Organismal Injury and Abnormalities	hematological neoplasia	200	JCHAIN,CCL18,HSPA1A/HSPA1B,MMP2,SELL,IGLL1/IGLL5,ANPEP,LGALS7/LGALS7B,C8A,LPA,GRN,HP,TNC,LRP1,IGKC,FBN1,ABCC2,F7,C5,F10,SERPINA3,IGHA1,C6,CALR,LYZ,GSN,TGM4,CLU,NRP1,CFP,DSC3,HLA-B,PLTP,SERPINA11,F12,MMP9,LGALS1,CNTFR,CA2,SLC6A1,ENO1,HYAL1,PEBP4,ANTXR2,TGOLN2,IGF2,LAMP1,NCAM1,MMRN2,AOC3,LDHB,FCGR3A/FCGR3B,C3,FCGR2C,ADA2,GSR,CAT,EGFR,PTPRM,SOD1,H6PD,C7,ENG,DPT,FCGBP,F9,HSPB1,GPX3,SELP,HRG,FETUB,GP1…
Diseases and Bio Functions		Dermatological Diseases and Conditions, Organismal Injury and Abnormalities	skin lesion	343	CCL18,ZNF648,MMP2,FCRL5,SELL,IGLL1/IGLL5,ANPEP,DSG2,C8A,C1QA,LPA,HP,ECM1,APOA5,TNC,LRP1,MYOC,QSOX1,PON1,FBN1,ENTPD5,CFI,ABCC2,CPN2,F7,HBG1,CFHR1,C5,F10,S100A7,SERPINA3,ACTN1,C6,SEMA4B,SERPINA7,CLU,GSN,TGM4,MASP2,NRP1,FGB,ELANE,C4BPA,CFP,DSC3,HLA-B,GNPTG,NDST1,PLTP,MFAP4,SERPINA11,F12,EFEMP1,APOA4,MMP9,LGALS1,ITLN1,CNTFR,B4GALT1,SLC6A1,SMPDL3A,KRT9,OLFM1,CDH13,HYAL1,S100A8,PEBP4,ANTXR2,TGOLN2,VASP…
Diseases and Bio Functions		Organismal Survival	organismal death	204	MMP2,ibuprofen,ALDOA,DSG2,saccharin,C1QA,GRN,HP,ECM1,TNC,LRP1,FBN1,CFI,CPB2,F7,C5,CSTB,F10,SERPINA3,moxifloxacin,CALR,LYZ,metformin,GSN,NRP1,pantoprazole,APOA1,ELANE,CFP,DSC3,NDST1,EFEMP1,MMP9,CNTFR,L-arginine,B4GALT1,PFN1,S100A8,ANTXR2,VASP,adenosine,IGF2,creatine,NCAM1,maleic acid,quinolinic acid,PROCR,MMP14,C3,ursodeoxycholic acid,THBS1,SAA1,niacinamide,ACTN4,CTSD,PTPRS,EGFR,choline,SOD1,ENG,F…
Diseases and Bio Functions		Cancer, Endocrine System Disorders, Organismal Injury and Abnormalities	endocrine gland tumor	374	TAGLN2,HSPA1A/HSPA1B,MMP2,FCRL5,SELL,IGLL1/IGLL5,ANPEP,DSG2,LGALS7/LGALS7B,C8A,C1QA,LPA,LYVE1,GRN,HP,ECM1,APOA5,TNC,LRP1,QSOX1,PON1,FBN1,ENTPD5,CFI,ABCC2,CPN2,F7,CFHR1,C1QB,CSTB,C5,SERPINA3,ACTN1,C6,SEMA4B,SERPINA7,CALR,PRTN3,CLU,GSN,TGM4,MASP2,NRP1,FGB,APOA1,ELANE,C4BPA,LCAT,CFP,DSC3,HLA-B,NDST1,PLTP,MFAP4,SERPINA11,SERPINB1,F12,EFEMP1,APOA4,MMP9,LGALS1,TPM4,ITLN1,CNTFR,B4GALT1,CA2,PFN1,BRMS1,PR…
Diseases and Bio Functions		Cardiovascular Disease, Neurological Disease, Organismal Injury and Abnormalities	stroke	50	HTRA1,PLA2G7,CST3,THBS1,CRP,PLG,LPA,GRN,VWF,F2,tauroursodeoxycholic acid,ENG,APP,F10,IGF1,HSPB1,PCSK9,PRTN3,APOB,metformin,pantoprazole,NRP1,CA1,CACNA2D1,APOA1,SERPINE1,SERPIND1,MMP9,APOH,ACE,SERPINC1,CFH,VCAM1,PROC,CA2,ITGA2B,PROS1,FN1,valsartan,acetaminophen,ALB,S100A9,BCHE,F5,SERPINA1,uric acid,AOC3,APOE,PROCR,furosemide
Diseases and Bio Functions		Cancer, Organismal Injury and Abnormalities	abdominal adenocarcinoma	399	ZNF648,IGLL1/IGLL5,ANPEP,ALDOA,C8A,LPA,LYVE1,MYOC,PON1,FBN1,ENTPD5,ABCC2,CPN2,CSTB,F10,S100A7,SERPINA3,C6,SEMA4B,LYZ,GSN,TGM4,NRP1,GNPTG,F12,TPM4,CA2,SMPDL3A,OLFM1,CDH13,ANTXR2,MASP1,NCAM1,NDST4,KRT78,THBS1,ADA2,SAA1,HABP2,C7,THBS4,FCGBP,C1QC,SELP,CACNA2D1,FETUB,SERPIND1,PSMB6,FLG2,SAA4,CALML5,HRNR,KRT14,A2M,INPP5D,CST6,LGALS3BP,CFHR4,HSP90AA1,SELENOP,ALB,CP,PPIA,C8G,CD44,AGT,IGFBP7,AFM,ORM1,PLXD…
Diseases and Bio Functions		Cell-To-Cell Signaling and Interaction, Cellular Movement	recruitment	53	palmitoylethanolamide,HSPA1A/HSPA1B,C3,MMP2,TGFB1,SELL,THBS1,PLG,ADAMTS13,CAT,leukotriene B4,LRP1,VWF,sphingosine-1-phosphate,CD14,CPB2,C5,APP,LYZ,LTF,PRTN3,APOB,metformin,SELP,GSN,APOA1,ELANE,SERPINE1,GP1BA,NDST1,ST3GAL6,GC,MMP9,LGALS1,RARRES2,CSF1R,B4GALT1,VCAM1,DPP4,INPP5D,acetaminophen,MIF,S100A8,CD5L,NOTCH1,CD44,AGT,uric acid,AOC3,L-glutamine,APOE,ICAM1,FCGR3A/FCGR3B
Diseases and Bio Functions		Cardiovascular System Development and Function, Cellular Development, Cellular Function and Maintenance, Cellular Growth and Proliferation, Organismal Development, Tissue Development	proliferation	63	CDH2,C3,TGFB1,ibuprofen,SERPINF1,CEACAM1,HTRA1,PKM,THBS1,PLG,GRN,SAA1,ECM1,HABP2,F2,LRG1,sphingosine-1-phosphate,PTPRM,D-glucose,ANG,ENG,APP,SERPINA3,IGF1,TIMP2,THBS4,CALR,metformin,NRP1,APOA1,SERPINE1,guanidinosuccinic acid,F12,PF4,NRP2,LGALS1,APOH,SERPINC1,PROC,PROS1,FN1,KNG1,BRMS1,CDH13,S100A8,FLT4,ANTXR2,S100A9,PPIA,adenosine,COL18A1,CD44,PTPRJ,IGF2,SPARC,AGT,CHGA,HSPA5,MCAM,APOE,PROCR,5-hydr…
Diseases and Bio Functions		Cancer, Organismal Injury and Abnormalities	head and neck cancer	380	TAGLN2,HSPA1A/HSPA1B,ZNF648,MMP2,FCRL5,IGLL1/IGLL5,ANPEP,DSG2,LGALS7/LGALS7B,C8A,C1QA,LPA,LYVE1,GRN,ECM1,APOA5,TNC,LRP1,QSOX1,PON1,FBN1,ENTPD5,CFI,ABCC2,CPN2,CPB2,F7,CFHR1,C1QB,CSTB,C5,F10,ACTN1,C6,SEMA4B,SERPINA7,CALR,PRTN3,CLU,GSN,TGM4,MASP2,NRP1,FGB,ELANE,C4BPA,LCAT,CFP,DSC3,HLA-B,GNPTG,NDST1,PLTP,MFAP4,SERPINA11,SERPINB1,F12,EFEMP1,MMP9,LGALS1,TPM4,ITLN1,CNTFR,B4GALT1,CA2,PFN1,BRMS1,PRDX2,SLC…
Diseases and Bio Functions		Cancer, Organismal Injury and Abnormalities, Tumor Morphology	progression	40	CDH2,IGFBP4,MMP9,NRP2,LGALS1,SERPINF1,ANPEP,THBS1,CSF1R,PSMB1,ALDH1A1,GSR,CAT,BRMS1,TNC,taurocholic acid,CDH1,MIF,HSP90AA1,EGFR,ALCAM,NOTCH1,FLT4,ABCC2,S100A9,IGFBP2,ENG,CD44,SPARC,deoxycholate,metformin,CLU,NRP1,LDHA,MCAM,SERPINE1,APOE,TIMP1,YWHAZ,FCGR3A/FCGR3B
Diseases and Bio Functions		Cancer, Organismal Injury and Abnormalities	nonhematologic malignant neoplasm	444	ZNF648,IGLL1/IGLL5,ANPEP,ALDOA,C8A,LPA,LYVE1,MYOC,PON1,FBN1,ENTPD5,ABCC2,CPN2,CSTB,F10,S100A7,SERPINA3,C6,SEMA4B,CALR,LYZ,GSN,TGM4,NRP1,ELANE,GNPTG,F12,TPM4,MTPN,CA2,PFN1,SMPDL3A,ENO1,OLFM1,CDH13,HYAL1,ANTXR2,MASP1,NCAM1,NDST4,FCGR3A/FCGR3B,KRT78,THBS1,ADA2,SAA1,HABP2,CAT,SOD1,C7,THBS4,FCGBP,C1QC,SELP,CACNA2D1,FETUB,SERPIND1,PSMB6,FLG2,SAA4,CALML5,HRNR,RARRES2,KRT14,A2M,INPP5D,CST6,LGALS3BP,CFHR4…
Diseases and Bio Functions		Cell-To-Cell Signaling and Interaction, Cellular Movement, Hematological System Development and Function, Immune Cell Trafficking, Inflammatory Response	recruitment	50	palmitoylethanolamide,HSPA1A/HSPA1B,MMP2,TGFB1,SELL,THBS1,PLG,ADAMTS13,CAT,leukotriene B4,LRP1,VWF,sphingosine-1-phosphate,CD14,CPB2,C5,APP,LYZ,LTF,PRTN3,APOB,metformin,SELP,CLU,GSN,APOA1,ELANE,SERPINE1,GP1BA,NDST1,ST3GAL6,GC,MMP9,RARRES2,CSF1R,B4GALT1,VCAM1,INPP5D,acetaminophen,MIF,S100A8,CD5L,NOTCH1,CD44,AGT,uric acid,L-glutamine,APOE,ICAM1,FCGR3A/FCGR3B
Diseases and Bio Functions		Cancer, Hematological Disease, Organismal Injury and Abnormalities	myeloid or lymphoid neoplasm	196	JCHAIN,CCL18,HSPA1A/HSPA1B,MMP2,SELL,IGLL1/IGLL5,ANPEP,LGALS7/LGALS7B,C8A,LPA,GRN,HP,TNC,LRP1,IGKC,FBN1,ABCC2,F7,F10,SERPINA3,IGHA1,C6,CALR,LYZ,GSN,TGM4,CLU,NRP1,CFP,DSC3,HLA-B,PLTP,SERPINA11,F12,MMP9,LGALS1,CNTFR,CA2,SLC6A1,ENO1,HYAL1,PEBP4,ANTXR2,TGOLN2,IGF2,LAMP1,NCAM1,MMRN2,AOC3,LDHB,FCGR3A/FCGR3B,C3,ADA2,GSR,CAT,EGFR,PTPRM,SOD1,H6PD,C7,ENG,DPT,FCGBP,F9,HSPB1,GPX3,SELP,HRG,FETUB,GP1BA,SERPIND…
Diseases and Bio Functions		Cancer, Hematological Disease, Organismal Injury and Abnormalities	neoplasia	195	JCHAIN,CCL18,HSPA1A/HSPA1B,MMP2,SELL,IGLL1/IGLL5,ANPEP,LGALS7/LGALS7B,C8A,LPA,GRN,HP,TNC,LRP1,IGKC,FBN1,ABCC2,F7,C5,F10,SERPINA3,IGHA1,C6,CALR,LYZ,GSN,TGM4,CLU,NRP1,CFP,DSC3,HLA-B,PLTP,SERPINA11,F12,MMP9,LGALS1,CNTFR,CA2,SLC6A1,HYAL1,PEBP4,ANTXR2,TGOLN2,IGF2,LAMP1,NCAM1,MMRN2,AOC3,LDHB,FCGR3A/FCGR3B,C3,FCGR2C,ADA2,GSR,CAT,EGFR,PTPRM,SOD1,H6PD,C7,ENG,DPT,FCGBP,HSPB1,GPX3,SELP,HRG,FETUB,GP1BA,SERPI…
Diseases and Bio Functions		Gastrointestinal Disease, Hepatic System Disease, Organismal Injury and Abnormalities	liver lesion	319	JCHAIN,HSPA1A/HSPA1B,MMP2,ibuprofen,FCRL5,SELL,ANPEP,C8A,LPA,LYVE1,GRN,HP,ECM1,APOA5,LRP1,MYOC,QSOX1,FBN1,sphingosine-1-phosphate,ENTPD5,ABCC2,CPN2,CPB2,CFHR1,tauroursodeoxycholic acid,C5,F10,ACTN1,ribitol,SEMA4B,moxifloxacin,SERPINA7,metformin,GSN,CLU,MASP2,FGB,C4BPA,APOA1,LCAT,CFP,DSC3,HLA-B,NDST1,MFAP4,EFEMP1,F12,MMP9,bilirubin,L-serine,CNTFR,L-arginine,B4GALT1,CA2,PFN1,PRDX2,SLC6A1,KRT9,ENO1,…
Diseases and Bio Functions		Cardiovascular System Development and Function, Cellular Movement	migration	74	MMP2,TGFB1,SERPINF1,CEACAM1,PKM,THBS1,CRP,PLG,GRN,SAA1,taurocholic acid,CD9,WARS1,GPI,EGFR,sphingosine-1-phosphate,ALCAM,D-glucose,FLNA,ENG,ANGPTL3,IGF1,CDH5,TIMP2,THBS4,HSPB1,CALR,metformin,HRG,NRP1,APOA1,SERPINE1,levothyroxine,YWHAZ,TTR,15(S)-HETE,PF4,GPLD1,MMP9,NRP2,LGALS1,APOH,L-arginine,VCAM1,VIM,DPP4,5(S)-HETE,PROS1,FN1,KNG1,IGFBP3,MIF,CDH13,FLT4,VASP,adenosine,COL18A1,CD44,PTPRJ,IGF2,SPARC…
Diseases and Bio Functions		Cancer, Hematological Disease, Immunological Disease, Organismal Injury and Abnormalities	tumorigenesis	138	JCHAIN,IGFBP4,CCL18,MMP2,VCL,SELL,IGLL1/IGLL5,ANPEP,PLA2G7,CST3,LGALS7/LGALS7B,CNDP1,C8A,EXTL2,LPA,ALDH1A1,TNC,IGHM,MST1,IGKC,FBN1,F7,F10,SERPINA3,IGHA1,IGF1,TIMP2,PCSK9,CHL1,CLU,GSN,TGM4,NRP1,PTPRG,TNXB,CFP,DSC3,HLA-B,SAE1,YWHAZ,PLTP,PCOLCE,FLG,TF,MMP9,LGALS1,CNTFR,SERPINC1,CA2,LCP1,VIM,CFL1,FN1,IGFBP3,PEBP4,ANTXR2,NOTCH1,S100A9,B2M,BCHE,IGF2,LAMP1,NCAM1,VTN,HLA-A,MMRN2,AOC3,APOE,FCGR3A/FCGR3B,C…
Diseases and Bio Functions		Cellular Movement	cell movement	34	TGFB1,MMP9,MMP2,SERPINF1,SELL,ALDOA,PLG,PROC,leukotriene B4,PTPRF,CDH1,ACTN4,CD9,MST1,FBN1,EGFR,sphingosine-1-phosphate,D-glucose,CRKL,ENG,IGF1,SPARC,POSTN,KRT2,AGT,LTF,VTN,GSN,TIMP1,SERPINE1,AHSG,KRT16,ICAM1,MMP14
Diseases and Bio Functions		Infectious Diseases	infection	85	TAGLN2,C3,CEACAM1,SELL,ANPEP,RBP4,PKM,CRP,FCGR2C,FCN2,C8A,SAA1,C4A/C4B,ACTB,CLEC3B,D-sphingosine,CD9,F2,sphingosine-1-phosphate,choline,CFI,FLNA,APOD,ITIH3,C5,SERPINA3,F10,HBB,C6,PPBP,urea,APCS,metformin,8-methoxykynurenate,HRG,CLU,APOA1,C4BPA,CFP,IGHV4-28,SERPINE1,AHSG,cholesterol,CFB,PF4,GPLD1,LGALS1,SAA4,APOH,ACE,SERPINC1,CSF1R,VCAM1,APOM,DPP4,PFN1,valsartan,acetaminophen,LGALS3BP,APOL1,ALB,IT…
Diseases and Bio Functions		Cancer, Hematological Disease, Immunological Disease, Organismal Injury and Abnormalities	neoplasia	150	JCHAIN,IGFBP4,CCL18,MMP2,VCL,SELL,IGLL1/IGLL5,ANPEP,PLA2G7,CST3,LGALS7/LGALS7B,CNDP1,C8A,EXTL2,LPA,ALDH1A1,TNC,IGHM,FGL1,MST1,IGKC,FBN1,F7,C5,F10,SERPINA3,IGHA1,CADM1,IGF1,TIMP2,PCSK9,CHL1,CLU,GSN,TGM4,NRP1,PTPRG,TNXB,CFP,DSC3,HLA-B,SAE1,YWHAZ,PLTP,PCOLCE,FLG,TF,MMP9,LGALS1,CNTFR,SERPINC1,CA2,LCP1,VIM,CFL1,FN1,IGFBP3,PEBP4,ANTXR2,NOTCH1,S100A9,B2M,BCHE,IGF2,LAMP1,NCAM1,VTN,HLA-A,MMRN2,AOC3,APOE,F…
Diseases and Bio Functions		Inflammatory Response, Organismal Injury and Abnormalities	inflammation	219	JCHAIN,CCL18,hypoxanthine,MMP2,ibuprofen,SELL,ALDOA,3-hydroxyoctanoic acid,C1QA,GRN,HP,ECM1,LRP1,IGKC,PON1,ENTPD5,CFI,ABCC2,CPB2,tauroursodeoxycholic acid,C5,F10,S100A7,SERPINA3,C6,ribitol,ribose,moxifloxacin,CALR,LYZ,metformin,CLU,GSN,pantoprazole,APOA1,DSC3,SERPINB1,F12,APOA4,MMP9,LGALS1,bilirubin,S-glutathionyl-L-cysteine,L-arginine,B4GALT1,CA2,PRDX2,SLC6A1,ENO1,CDH13,S100A8,taurine,adenosine,…
Diseases and Bio Functions		Lipid Metabolism, Small Molecule Biochemistry, Vitamin and Mineral Metabolism	metabolism	47	GC,IGFBP4,APOA4,DHRS9,hypoxanthine,MMP9,MMP2,TGFB1,RBP4,RARRES2,APOC3,PLG,APOM,VIM,SAA1,ALDH1A1,CAT,FGL1,LRP1,ENO1,PON1,EGFR,sphingosine-1-phosphate,LIPC,D-glucose,CETP,APP,CES1,ANGPTL3,IGF1,IGF2,SERPINA6,AGT,APOC2,PCSK9,APOB,metformin,APOA2,SERPINA1,APOA1,cholic acid,HSPG2,LCAT,APOE,cholesterol,PLTP,TTR
Diseases and Bio Functions		Cardiovascular Disease, Organismal Injury and Abnormalities	formation	27	CD59,MMP9,MMP2,SELL,LAMC1,PLG,VCAM1,ADAMTS13,APOA5,LRP1,FBN1,CETP,APP,F5,CD44,biliverdine,AGT,VNN1,APOB,metformin,SELP,APOA2,APOA1,HSPG2,TIMP1,APOE,SERPIND1
Diseases and Bio Functions		Cancer, Organismal Injury and Abnormalities	breast or colorectal cancer	295	JCHAIN,TAGLN2,ZNF648,MMP2,FCRL5,SELL,IGLL1/IGLL5,ANPEP,ALDOA,DSG2,C1QA,LPA,LYVE1,HP,ECM1,TNC,LRP1,CD9,MYOC,QSOX1,PON1,FBN1,ENTPD5,CFI,ABCC2,F7,CFHR1,C1QB,F10,SERPINA3,ACTN1,CALR,GSN,CLU,MASP2,NRP1,FGB,ELANE,C4BPA,APOA1,LCAT,CFP,HLA-B,GNPTG,NDST1,SERPINB1,EFEMP1,F12,APOA4,MMP9,LGALS1,TPM4,CNTFR,B4GALT1,CA2,PFN1,BRMS1,SLC6A1,SMPDL3A,ENO1,OLFM1,CDH13,S100A8,ANTXR2,CES1,IGF2,MASP1,NCAM1,GP5,MMRN2,AOC…
Diseases and Bio Functions		Cell Death and Survival	cell viability	149	CDH2,CCL18,HSPA1A/HSPA1B,hypoxanthine,ibuprofen,MFAP5,CEACAM1,SELL,CST3,PKM,LGALS7/LGALS7B,ECM1,IGHM,ST6GAL1,LRP1,CD9,D-sphingosine,pyruvic acid,PSMA4,sphingosine-1-phosphate,ALCAM,APOD,F7,PSMA6,C5,SERPINA3,PPBP,CADM1,IGF1,CDH5,TIMP2,moxifloxacin,CALR,LYZ,metformin,PRTN3,APOB,CLU,NRP1,PTPRG,alpha-tocopherol,YWHAZ,TF,SRGN,MMP9,L-proline,bilirubin,L-serine,L-arginine,CA2,FN1,IGFBP3,PRDX2,HYOU1,ENO1…
Diseases and Bio Functions		Cardiovascular System Development and Function, Cellular Development, Cellular Function and Maintenance, Cellular Growth and Proliferation, Organismal Development, Tissue Development	development	76	CDH2,C3,MMP2,TGFB1,ibuprofen,SERPINF1,CEACAM1,HTRA1,ANPEP,PKM,THBS1,PLG,GRN,SAA1,ECM1,HABP2,CD9,F2,LRG1,sphingosine-1-phosphate,PTPRM,IHH,D-glucose,ANG,ENG,APP,SERPINA3,IGF1,TIMP2,CDH5,THBS4,CALR,metformin,NRP1,APOA1,HSPG2,ENPP2,SERPINE1,guanidinosuccinic acid,F12,PF4,MMP9,NRP2,LGALS1,APOH,SERPINC1,VCAM1,PROC,PROS1,FN1,KNG1,BRMS1,IGFBP3,CDH13,S100A8,NOTCH1,FLT4,ANTXR2,S100A9,PPIA,adenosine,COL18A…
Diseases and Bio Functions		Organismal Injury and Abnormalities, Renal and Urological Disease	renal impairment	54	citric acid,C3,MMP2,TGFB1,ursodeoxycholic acid,LAMC1,THBS1,CRP,FCGR2C,C4A/C4B,L-carnitine,ribavirin,ACTN4,F2,MST1,D-glucose,C5,F10,urea,indican,PRTN3,APOB,metformin,adenine,pantoprazole,CA1,CACNA2D1,ELANE,LCAT,SERPINE1,cholesterol,TTR,CFB,TF,glycerol,ACE,L-arginine,SERPINC1,CA2,DPP4,PTGDS,KNG1,valsartan,phosphate,ALB,theophylline,PPIA,AGT,CHGA,creatinine,AOC3,furosemide,MMP14,FCGR3A/FCGR3B
Diseases and Bio Functions		Cellular Movement	invasion	122	TAGLN2,CDH2,HSPA1A/HSPA1B,VCL,MMP2,xanthine,CEACAM1,LAMC1,ANPEP,CST3,PKM,ALDOA,GRN,ECM1,TNC,ST6GAL1,LRP1,CD9,D-sphingosine,pyruvic acid,MST1,sphingosine-1-phosphate,ENTPD5,ALCAM,TLN1,CPB2,F7,ANG,S100A7,IGF1,CDH5,TIMP2,CALR,metformin,CLU,GSN,NRP1,AHSG,PDLIM1,CTSZ,EFEMP1,SRGN,MMP9,LGALS1,L-serine,LCP1,VIM,FN1,PFN1,SERPINF2,CDH13,S100A8,SFN,ANTXR2,NOTCH1,VASP,S100A9,IGFBP2,CAP1,CES1,PTPRJ,IGF2,VTN,c…
Diseases and Bio Functions		Tissue Development	development	91	CDH2,VCL,C3,MMP2,TGFB1,ibuprofen,SERPINF1,LAMB1,CEACAM1,LAMC1,HTRA1,ANPEP,PKM,THBS1,PLG,GRN,SAA1,NID1,ECM1,HABP2,CD9,F2,LRG1,MST1,EGFR,sphingosine-1-phosphate,PTPRM,IHH,D-glucose,ANG,ENG,APP,SERPINA3,IGF1,CDH5,THBS4,TIMP2,CALR,metformin,NRP1,APOA1,HSPG2,ENPP2,SERPINE1,KRT16,guanidinosuccinic acid,F12,PF4,MMP9,NRP2,LGALS1,APOH,SERPINC1,CSF1R,B4GALT1,VCAM1,PROC,CA2,PROS1,FN1,KNG1,BRMS1,IGFBP3,CDH1,…
Diseases and Bio Functions		Cancer, Organismal Injury and Abnormalities	head and neck neoplasia	406	ZNF648,IGLL1/IGLL5,ANPEP,C8A,LPA,LYVE1,MYOC,PON1,FBN1,ENTPD5,ABCC2,CPN2,CSTB,F10,SERPINA3,C6,SEMA4B,CALR,GSN,TGM4,NRP1,ELANE,GNPTG,F12,TPM4,CA2,PFN1,SMPDL3A,ENO1,OLFM1,CDH13,HYAL1,ANTXR2,MASP1,NCAM1,NDST4,FCGR3A/FCGR3B,KRT78,THBS1,ADA2,HABP2,CAT,SOD1,C7,THBS4,FCGBP,SELP,CACNA2D1,FETUB,SERPIND1,PSMB6,FLG2,SAA4,CALML5,HRNR,RARRES2,KRT14,A2M,INPP5D,CST6,LGALS3BP,CFHR4,HSP90AA1,SELENOP,ALB,CP,PPIA,C8…
Diseases and Bio Functions		Cancer, Organismal Injury and Abnormalities	anogenital cancer	349	JCHAIN,TAGLN2,HSPA1A/HSPA1B,ZNF648,MMP2,FCRL5,SELL,IGLL1/IGLL5,ANPEP,ALDOA,LGALS7/LGALS7B,C8A,LPA,LYVE1,GRN,HP,ECM1,TNC,LRP1,CD9,MYOC,QSOX1,IGKC,PON1,FBN1,ENTPD5,CFI,ABCC2,CPN2,CPB2,F7,CFHR1,C5,F10,S100A7,SERPINA3,ACTN1,C6,SEMA4B,SERPINA7,LYZ,PRTN3,CLU,GSN,TGM4,NRP1,APOA1,ELANE,C4BPA,LCAT,CFP,DSC3,HLA-B,NDST1,MFAP4,SERPINB1,EFEMP1,APOA4,MMP9,LGALS1,TPM4,ITLN1,CNTFR,CA2,PFN1,SLC6A1,SMPDL3A,ENO1,KR…
Diseases and Bio Functions		Organismal Injury and Abnormalities, Respiratory Disease	damage	61	JCHAIN,C3,TGFB1,ibuprofen,CRP,AZGP1,PLG,FCGR2C,SAA1,C4A/C4B,C2,HABP2,TNC,ribavirin,VWF,sphingosine-1-phosphate,CD14,C5,F10,HBB,TIMP2,PRTN3,SELP,CLU,ergothioneine,ELANE,SERPINE1,AHSG,TREML1,dimethyl sulfone,SERPINB1,GC,F12,CFB,PF4,TF,APOH,ACE,L-arginine,SERPINC1,FN1,INPP5D,IGFBP3,valsartan,acetaminophen,HYOU1,MARCO,MIF,AMBP,ALB,S100A8,CD5L,VASP,adenosine,CD44,AGT,HSPA5,GAPDH,ICAM1,SERPING1,FCGR3A/…
Diseases and Bio Functions		Cancer, Organismal Injury and Abnormalities	genitourinary carcinoma	333	HSPA1A/HSPA1B,ZNF648,MMP2,FCRL5,SELL,IGLL1/IGLL5,ANPEP,LGALS7/LGALS7B,C8A,LPA,LYVE1,GRN,ECM1,TNC,LRP1,CD9,MYOC,QSOX1,PON1,FBN1,ENTPD5,ABCC2,CPN2,CPB2,F7,CFHR1,C5,F10,S100A7,SERPINA3,ACTN1,C6,SEMA4B,SERPINA7,LYZ,PRTN3,CLU,GSN,TGM4,MASP2,NRP1,ELANE,C4BPA,LCAT,CFP,DSC3,HLA-B,NDST1,MFAP4,SERPINB1,EFEMP1,APOA4,MMP9,LGALS1,ITLN1,CA2,PRDX2,SLC6A1,SMPDL3A,KRT9,OLFM1,CDH13,ANTXR2,TGOLN2,LTA4H,LMAN2,CES1,I…
Diseases and Bio Functions		Cancer, Organismal Injury and Abnormalities	malignant solid organ tumor	342	CCL18,ZNF648,MMP2,FCRL5,SELL,IGLL1/IGLL5,ANPEP,DSG2,C8A,C1QA,LPA,HP,ECM1,APOA5,TNC,LRP1,MYOC,QSOX1,PON1,FBN1,ENTPD5,CFI,ABCC2,CPN2,F7,HBG1,CFHR1,C5,F10,S100A7,SERPINA3,ACTN1,C6,SEMA4B,SERPINA7,CLU,GSN,TGM4,MASP2,NRP1,FGB,ELANE,C4BPA,CFP,DSC3,HLA-B,GNPTG,NDST1,PLTP,MFAP4,SERPINA11,EFEMP1,APOA4,MMP9,LGALS1,ITLN1,CNTFR,B4GALT1,SLC6A1,SMPDL3A,KRT9,OLFM1,CDH13,HYAL1,S100A8,PEBP4,ANTXR2,TGOLN2,VASP,LTA…
Diseases and Bio Functions		Cancer, Dermatological Diseases and Conditions, Organismal Injury and Abnormalities	skin cancer	339	CCL18,ZNF648,MMP2,FCRL5,SELL,IGLL1/IGLL5,ANPEP,DSG2,C8A,C1QA,LPA,HP,ECM1,APOA5,TNC,LRP1,MYOC,QSOX1,PON1,FBN1,ENTPD5,CFI,ABCC2,CPN2,F7,HBG1,CFHR1,C5,F10,S100A7,SERPINA3,ACTN1,C6,SEMA4B,SERPINA7,CLU,GSN,TGM4,MASP2,NRP1,FGB,ELANE,C4BPA,CFP,DSC3,HLA-B,GNPTG,NDST1,PLTP,MFAP4,SERPINA11,EFEMP1,APOA4,MMP9,LGALS1,ITLN1,CNTFR,B4GALT1,SLC6A1,SMPDL3A,KRT9,OLFM1,CDH13,HYAL1,S100A8,PEBP4,ANTXR2,TGOLN2,VASP,LTA…
Diseases and Bio Functions		Cancer, Organismal Injury and Abnormalities	extracranial solid tumor	447	ZNF648,IGLL1/IGLL5,ANPEP,ALDOA,C8A,LPA,LYVE1,MYOC,IGKC,PON1,FBN1,ENTPD5,ABCC2,CPN2,CSTB,F10,S100A7,SERPINA3,C6,SEMA4B,CALR,LYZ,GSN,TGM4,NRP1,ELANE,GNPTG,F12,TPM4,MTPN,CA2,PFN1,SMPDL3A,ENO1,OLFM1,CDH13,HYAL1,ANTXR2,MASP1,NCAM1,NDST4,FCGR3A/FCGR3B,KRT78,THBS1,ADA2,SAA1,HABP2,CAT,SOD1,C7,THBS4,FCGBP,C1QC,SELP,CACNA2D1,FETUB,SERPIND1,PSMB6,FLG2,SAA4,CALML5,HRNR,RARRES2,KRT14,A2M,INPP5D,CST6,LGALS3BP,…
Diseases and Bio Functions		Cancer, Organismal Injury and Abnormalities	intraabdominal organ tumor	428	ZNF648,IGLL1/IGLL5,ANPEP,ALDOA,C8A,LPA,LYVE1,MYOC,IGKC,PON1,FBN1,ENTPD5,ABCC2,CPN2,CSTB,F10,S100A7,SERPINA3,C6,SEMA4B,CALR,LYZ,GSN,TGM4,NRP1,ELANE,GNPTG,F12,TPM4,MTPN,CA2,PFN1,SMPDL3A,ENO1,OLFM1,CDH13,HYAL1,ANTXR2,MASP1,NCAM1,NDST4,FCGR3A/FCGR3B,KRT78,THBS1,ADA2,SAA1,HABP2,CAT,SOD1,C7,THBS4,FCGBP,C1QC,SELP,CACNA2D1,FETUB,SERPIND1,PSMB6,FLG2,SAA4,CALML5,HRNR,KRT14,A2M,INPP5D,CST6,LGALS3BP,CFHR4,HS…
Diseases and Bio Functions		Cell-To-Cell Signaling and Interaction	aggregation	95	CDH2,citric acid,VCL,C3,TGFB1,SERPINF1,CEACAM1,SELL,CST3,DSG2,THBS1,CRP,PLG,FGG,cholesterol sulfate,ACTB,ADAMTS13,leukotriene B4,IGHM,F11,VWF,CD9,F2,EGFR,TLN1,FLNA,SOD1,C5,APP,FGA,HBB,IGF1,CADM1,TIMP2,HSPB1,LYZ,L-cysteine,indican,LTF,APCS,succinic acid,GPX3,SELP,CLU,GSN,NRP1,FGB,GP1BA,cholesterol,YWHAZ,SERPIND1,TREML1,P4HB,GC,F12,PF4,MMP9,LGALS1,KLKB1,ATRN,L-arginine,SFTPB,SERPINC1,CFH,VCAM1,PROC…
Diseases and Bio Functions		Cancer, Hematological Disease, Organismal Injury and Abnormalities	lymphocytic neoplasm	150	JCHAIN,IGFBP4,CCL18,MMP2,VCL,SELL,IGLL1/IGLL5,ANPEP,PLA2G7,CST3,PKM,LGALS7/LGALS7B,CNDP1,C8A,EXTL2,LPA,ALDH1A1,TNC,IGHM,FGL1,MST1,IGKC,FBN1,F7,F10,SERPINA3,IGHA1,CADM1,IGF1,TIMP2,PCSK9,CHL1,CLU,GSN,TGM4,NRP1,PTPRG,TNXB,CFP,DSC3,HLA-B,SAE1,YWHAZ,PLTP,PCOLCE,FLG,F12,TF,MMP9,LGALS1,CNTFR,SERPINC1,CA2,LCP1,VIM,CFL1,FN1,IGFBP3,ENO1,PEBP4,ANTXR2,NOTCH1,S100A9,B2M,BCHE,IGF2,LAMP1,NCAM1,VTN,HLA-A,MMRN2,A…
Diseases and Bio Functions		Hematological Disease, Immunological Disease	lymphoproliferative disorder	151	JCHAIN,IGFBP4,CCL18,MMP2,VCL,SELL,IGLL1/IGLL5,ANPEP,PLA2G7,CST3,PKM,LGALS7/LGALS7B,CNDP1,C8A,EXTL2,LPA,ALDH1A1,TNC,IGHM,FGL1,MST1,IGKC,FBN1,F7,F10,SERPINA3,IGHA1,CADM1,IGF1,TIMP2,PCSK9,CHL1,CLU,GSN,TGM4,NRP1,PTPRG,TNXB,CFP,DSC3,HLA-B,SAE1,YWHAZ,PLTP,PCOLCE,FLG,F12,TF,MMP9,LGALS1,CNTFR,SERPINC1,CA2,LCP1,VIM,CFL1,FN1,IGFBP3,ENO1,PEBP4,ANTXR2,NOTCH1,S100A9,B2M,BCHE,IGF2,LAMP1,NCAM1,VTN,HLA-A,MMRN2,A…
Diseases and Bio Functions		Gastrointestinal Disease, Inflammatory Response	inflammation	65	JCHAIN,palmitoylethanolamide,CCL18,DHRS9,hypoxanthine,TGFB1,ursodeoxycholic acid,C3,CEACAM1,PKM,CRP,PLG,ARHGDIB,HP,ECM1,IGHM,LRG1,CRISP3,MST1,IGKC,PON1,CFI,SOD1,F10,FGA,SERPINA3,moxifloxacin,VNN1,LYZ,LTF,SELP,pantoprazole,SERPINE1,KRT16,PGLYRP2,FLG,CFB,APOA4,TF,MMP9,LGALS1,bilirubin,APOH,ADAMDEC1,LBP,CSF1R,PROC,CA2,PROS1,FN1,INPP5D,CDH1,ALB,S100A8,S100A9,ICOSLG/LOC102723996,CES1,CD44,IGF2,creatin…
Diseases and Bio Functions		Metabolic Disease, Organismal Injury and Abnormalities	amyloidosis	109	HSPA1A/HSPA1B,MMP2,ibuprofen,CST3,LPA,GRN,HP,ACTB,IGHM,LRP1,CD9,CLEC3B,D-sphingosine,OGN,IGKC,PON1,sphingosine-1-phosphate,APOD,tauroursodeoxycholic acid,C5,FGA,SERPINA3,S100A7,IGF1,LYZ,CHL1,CLU,GSN,APOA1,HSPG2,YWHAZ,PLTP,CTSZ,GC,F12,APOA4,TF,MMP9,LGALS1,SERPINC1,VIM,CFL1,MRC1,IGFBP3,5-hydroxyindol-3-acetic acid,C9,APOC4,NOTCH1,S100A9,IGFBP2,B2M,BCHE,IGF2,creatine,APOA2,APOE,FCGR3A/FCGR3B,C3,TGFB…
Diseases and Bio Functions		Hematological System Development and Function, Tissue Morphology	quantity	46	SERPINB1,MMP9,TGFB1,MFAP5,C3,LGALS1,bilirubin,SELL,RARRES2,THBS1,CSF1R,B4GALT1,CFH,C1QA,GRN,SAA1,C4A/C4B,INPP5D,ST6GAL1,IGFBP3,IL18BP,MIF,AMBP,CDH13,S100A8,CD5L,theophylline,MSN,S100A9,C5,C6,TIMP2,VTN,PRTN3,metformin,SELP,CLU,GSN,SERPINA1,uric acid,AOC3,CFP,SERPINE1,TIMP1,ICAM1,LUM
Diseases and Bio Functions		Cancer, Organismal Injury and Abnormalities	tumorigenesis	355	JCHAIN,HSPA1A/HSPA1B,ZNF648,MMP2,FCRL5,SELL,IGLL1/IGLL5,ANPEP,ALDOA,DSG2,C8A,C1QA,LPA,GRN,HP,ECM1,APOA5,TNC,LRP1,CD9,MYOC,QSOX1,PON1,FBN1,ENTPD5,CFI,ABCC2,CPN2,CPB2,F7,CFHR1,C5,F10,S100A7,SERPINA3,ACTN1,C6,SERPINA7,CALR,LYZ,PRTN3,CLU,GSN,TGM4,MASP2,NRP1,FGB,APOA1,C4BPA,LCAT,CFP,DSC3,HLA-B,GNPTG,NDST1,SERPINB1,F12,EFEMP1,APOA4,MMP9,LGALS1,TPM4,ITLN1,MTPN,CA2,BRMS1,PRDX2,SLC6A1,SMPDL3A,ENO1,KRT9,OL…
Diseases and Bio Functions		Cancer, Organismal Injury and Abnormalities	growth	109	CCL18,HSPA1A/HSPA1B,ibuprofen,MMP2,CEACAM1,SELL,ANPEP,CST3,PKM,LGALS7/LGALS7B,GRN,TNC,IGHM,FGL1,LRG1,MST1,sphingosine-1-phosphate,ALCAM,ANG,FGA,S100A7,IGF1,CDH5,TIMP2,CALR,metformin,CLU,NRP1,APOA1,ELANE,HSPG2,NDST1,SAE1,CTSZ,EFEMP1,SRGN,MMP9,LGALS1,SLC3A2,IGFBP3,HYOU1,HYAL1,NOTCH1,adenosine,S100A9,IGFBP2,L-cystine,IGF2,creatine,caffeine,AOC3,PROCR,MMP14,FCGR3A/FCGR3B,TGFB1,SERPINF1,LAMB1,THBS1,MA…
Diseases and Bio Functions		Cell Death and Survival	survival	162	CDH2,CCL18,HSPA1A/HSPA1B,hypoxanthine,FTL,ibuprofen,VCL,MFAP5,CEACAM1,SELL,CST3,PKM,LGALS7/LGALS7B,ECM1,IGHM,ST6GAL1,LRP1,CD9,D-sphingosine,pyruvic acid,PSMA4,sphingosine-1-phosphate,ALCAM,APOD,F7,PSMA6,C5,ANG,SERPINA3,PPBP,CADM1,IGF1,CDH5,TIMP2,moxifloxacin,CALR,LYZ,metformin,PRTN3,APOB,CLU,NRP1,PTPRG,alpha-tocopherol,ELANE,YWHAZ,TF,SRGN,MMP9,L-proline,bilirubin,CNTFR,L-serine,L-arginine,CA2,VIM…
Diseases and Bio Functions		Inflammatory Response	inflammation	183	CCL18,hypoxanthine,MMP2,CEACAM1,SELL,CST3,PKM,ALDOA,3-hydroxyoctanoic acid,ARHGDIB,C1QA,FCN2,GRN,HP,ECM1,ACTB,leukotriene B4,IGHM,ST6GAL1,LRP1,allantoin,LRG1,MST1,PON1,ENTPD5,ALCAM,ABCC2,CPB2,alpha-ketoisocaproic acid,C5,F10,FGA,SERPINA3,C6,ribitol,IGF1,ribose,moxifloxacin,CALR,LYZ,metformin,APOB,CLU,pantoprazole,ergothioneine,APOA1,PDLIM1,GC,SERPINB1,F12,APOA4,TF,MMP9,LGALS1,KLKB1,bilirubin,APOH…
Diseases and Bio Functions		Cancer, Organismal Injury and Abnormalities	lymphoreticular neoplasm	161	IGFBP4,CCL18,HSPA1A/HSPA1B,MMP2,VCL,SELL,IGLL1/IGLL5,ANPEP,PLA2G7,CST3,LGALS7/LGALS7B,CNDP1,LPA,GRN,HP,ACTB,TNC,IGHM,LRP1,MST1,IGKC,FBN1,CNTN3,TLN1,ABCC2,F10,C6,IGHA1,PPBP,CADM1,IGF1,TIMP2,CALR,LYZ,PCSK9,APOB,CHL1,CLU,GSN,NRP1,TNXB,HSPG2,CFP,DSC3,HLA-B,AHSG,SAE1,YWHAZ,PLTP,PCOLCE,SERPINA11,FLG,F12,TF,MMP9,LGALS1,CNTFR,SERPINC1,ITGA2B,MRC1,FN1,IL1RAP,IGFBP3,C9,SLC6A1,HYAL1,PEBP4,NOTCH1,TGOLN2,B2M,…
Diseases and Bio Functions		Cancer, Organismal Injury and Abnormalities	lymphohematopoietic neoplasia	201	JCHAIN,CCL18,HSPA1A/HSPA1B,MMP2,SELL,IGLL1/IGLL5,ANPEP,LGALS7/LGALS7B,C8A,LPA,GRN,HP,TNC,LRP1,IGKC,FBN1,ABCC2,F7,C5,F10,SERPINA3,IGHA1,C6,CALR,LYZ,GSN,TGM4,CLU,NRP1,CFP,DSC3,HLA-B,PLTP,SERPINA11,F12,MMP9,LGALS1,CNTFR,CA2,SLC6A1,ENO1,HYAL1,PEBP4,ANTXR2,TGOLN2,IGF2,LAMP1,NCAM1,MMRN2,AOC3,LDHB,FCGR3A/FCGR3B,C3,FCGR2C,ADA2,GSR,CAT,EGFR,PTPRM,SOD1,H6PD,C7,ENG,DPT,FCGBP,F9,HSPB1,GPX3,SELP,HRG,FETUB,GP1…
Diseases and Bio Functions		Cancer, Organismal Injury and Abnormalities, Reproductive System Disease	genital tumor	323	JCHAIN,HSPA1A/HSPA1B,ZNF648,MMP2,FCRL5,SELL,IGLL1/IGLL5,ALDOA,LGALS7/LGALS7B,C8A,LPA,LYVE1,GRN,HP,ECM1,TNC,LRP1,MYOC,QSOX1,PON1,IGKC,FBN1,ENTPD5,CFI,ABCC2,CPN2,CPB2,F7,CFHR1,C5,F10,S100A7,SERPINA3,ACTN1,C6,SEMA4B,SERPINA7,LYZ,PRTN3,TGM4,GSN,CLU,NRP1,ELANE,C4BPA,APOA1,LCAT,CFP,DSC3,HLA-B,NDST1,MFAP4,SERPINB1,EFEMP1,APOA4,MMP9,LGALS1,ITLN1,TPM4,CNTFR,CA2,SLC6A1,SMPDL3A,KRT9,ENO1,OLFM1,CDH13,HYAL1,S…
Diseases and Bio Functions		Cancer, Organismal Injury and Abnormalities	pelvic tumor	341	JCHAIN,HSPA1A/HSPA1B,ZNF648,MMP2,FCRL5,SELL,IGLL1/IGLL5,ANPEP,ALDOA,LGALS7/LGALS7B,C8A,LPA,LYVE1,GRN,HP,ECM1,TNC,LRP1,MYOC,QSOX1,IGKC,PON1,FBN1,ENTPD5,CFI,ABCC2,CPN2,CPB2,F7,CFHR1,C5,F10,S100A7,SERPINA3,ACTN1,C6,SEMA4B,SERPINA7,CALR,LYZ,PRTN3,CLU,GSN,TGM4,MASP2,NRP1,APOA1,ELANE,C4BPA,LCAT,CFP,DSC3,HLA-B,NDST1,MFAP4,SERPINB1,EFEMP1,APOA4,MMP9,LGALS1,TPM4,ITLN1,CNTFR,CA2,SLC6A1,SMPDL3A,ENO1,KRT9,OL…
Diseases and Bio Functions		Organismal Injury and Abnormalities	growth	110	CCL18,HSPA1A/HSPA1B,ibuprofen,MMP2,SELL,CEACAM1,ANPEP,CST3,PKM,LGALS7/LGALS7B,GRN,TNC,IGHM,FGL1,LRG1,MST1,sphingosine-1-phosphate,ALCAM,ANG,FGA,S100A7,IGF1,CDH5,TIMP2,CALR,metformin,CLU,NRP1,APOA1,ELANE,HSPG2,NDST1,SAE1,CTSZ,EFEMP1,SRGN,MMP9,LGALS1,SLC3A2,IGFBP3,HYOU1,HYAL1,NOTCH1,adenosine,S100A9,IGFBP2,L-cystine,IGF2,creatine,caffeine,AOC3,APOE,PROCR,MMP14,FCGR3A/FCGR3B,TGFB1,SERPINF1,LAMB1,THB…
Diseases and Bio Functions		Cancer, Gastrointestinal Disease, Organismal Injury and Abnormalities	digestive organ tumor	419	ZNF648,IGLL1/IGLL5,ANPEP,ALDOA,C8A,LPA,LYVE1,MYOC,IGKC,PON1,FBN1,ENTPD5,ABCC2,CPN2,CSTB,F10,S100A7,SERPINA3,C6,SEMA4B,CALR,LYZ,GSN,TGM4,NRP1,ELANE,GNPTG,F12,TPM4,MTPN,CA2,PFN1,SMPDL3A,ENO1,OLFM1,CDH13,HYAL1,ANTXR2,MASP1,NCAM1,NDST4,FCGR3A/FCGR3B,KRT78,THBS1,ADA2,SAA1,HABP2,CAT,SOD1,C7,THBS4,FCGBP,C1QC,SELP,CACNA2D1,FETUB,SERPIND1,PSMB6,FLG2,SAA4,CALML5,HRNR,KRT14,A2M,INPP5D,CST6,LGALS3BP,CFHR4,HS…
Diseases and Bio Functions		Tissue Development	growth	105	IGFBP4,CDH2,ibuprofen,CEACAM1,LAMC1,PKM,DSG2,LGALS7/LGALS7B,GRN,ECM1,FGL1,CD9,D-sphingosine,LRG1,MST1,sphingosine-1-phosphate,ENTPD5,IHH,CPB2,tauroursodeoxycholic acid,C5,ANG,SERPINA3,IGF1,TIMP2,CALR,metformin,CLU,NRP1,APOA1,HSPG2,guanidinosuccinic acid,F12,MMP9,LGALS1,APOH,SERPINC1,B4GALT1,PROC,VIM,FN1,BRMS1,valsartan,HYAL1,CDH13,S100A8,SFN,guanosine,ANTXR2,NOTCH1,adenosine,S100A9,B2M,PTPRJ,IGF2…
Diseases and Bio Functions		Cancer, Hematological Disease, Organismal Injury and Abnormalities	hematologic cancer	197	JCHAIN,CCL18,HSPA1A/HSPA1B,MMP2,SELL,IGLL1/IGLL5,ANPEP,LGALS7/LGALS7B,C8A,LPA,GRN,HP,TNC,LRP1,IGKC,FBN1,ABCC2,F7,C5,F10,SERPINA3,IGHA1,C6,CALR,LYZ,GSN,TGM4,CLU,NRP1,CFP,DSC3,HLA-B,PLTP,SERPINA11,F12,MMP9,LGALS1,CNTFR,CA2,SLC6A1,ENO1,HYAL1,PEBP4,ANTXR2,TGOLN2,IGF2,LAMP1,NCAM1,MMRN2,AOC3,LDHB,FCGR3A/FCGR3B,C3,FCGR2C,ADA2,GSR,CAT,EGFR,PTPRM,SOD1,H6PD,C7,ENG,DPT,FCGBP,F9,HSPB1,GPX3,SELP,HRG,FETUB,GP1…
Diseases and Bio Functions		Cancer, Organismal Injury and Abnormalities	neoplasia	282	JCHAIN,CCL18,HSPA1A/HSPA1B,MMP2,FCRL5,SELL,IGLL1/IGLL5,ANPEP,DSG2,LGALS7/LGALS7B,C8A,LPA,GRN,HP,ECM1,TNC,LRP1,IGKC,FBN1,CFI,ABCC2,CPN2,CPB2,F7,C5,F10,SERPINA3,IGHA1,C6,CALR,LYZ,TGM4,GSN,CLU,NRP1,CFP,DSC3,HLA-B,PLTP,MFAP4,SERPINA11,EFEMP1,F12,MMP9,LGALS1,CNTFR,CA2,PRDX2,SLC6A1,KRT9,CDH13,HYAL1,S100A8,PEBP4,ANTXR2,TGOLN2,CES1,IGF2,LAMP1,MASP1,NCAM1,MMRN2,AOC3,NDST4,PROCR,MMP14,LDHB,FCGR3A/FCGR3B,SH…
Diseases and Bio Functions		Cancer, Organismal Injury and Abnormalities	abdominal neoplasm	435	ZNF648,IGLL1/IGLL5,ANPEP,ALDOA,C8A,LPA,LYVE1,MYOC,IGKC,PON1,FBN1,ENTPD5,ABCC2,CPN2,CSTB,F10,S100A7,SERPINA3,C6,SEMA4B,CALR,LYZ,GSN,TGM4,NRP1,ELANE,GNPTG,F12,TPM4,MTPN,CA2,PFN1,SMPDL3A,ENO1,OLFM1,CDH13,HYAL1,ANTXR2,MASP1,NCAM1,NDST4,FCGR3A/FCGR3B,KRT78,THBS1,ADA2,SAA1,HABP2,CAT,SOD1,C7,THBS4,FCGBP,C1QC,SELP,CACNA2D1,FETUB,SERPIND1,PSMB6,FLG2,SAA4,CALML5,HRNR,KRT14,A2M,INPP5D,CST6,LGALS3BP,CFHR4,HS…
Diseases and Bio Functions		Cancer, Gastrointestinal Disease, Organismal Injury and Abnormalities	malignant neoplasm of large intestine	360	JCHAIN,TAGLN2,ZNF648,MMP2,FCRL5,SELL,IGLL1/IGLL5,ANPEP,ALDOA,DSG2,C8A,C1QA,LPA,ECM1,APOA5,TNC,LRP1,CD9,MYOC,QSOX1,PON1,FBN1,ENTPD5,CFI,ABCC2,CPN2,F7,CFHR1,C1QB,C5,F10,S100A7,SERPINA3,ACTN1,C6,SEMA4B,SERPINA7,CALR,PRTN3,CLU,GSN,TGM4,MASP2,NRP1,FGB,ELANE,C4BPA,LCAT,CFP,DSC3,HLA-B,GNPTG,NDST1,PLTP,SERPINB1,F12,EFEMP1,APOA4,MMP9,TPM4,CNTFR,B4GALT1,CA2,BRMS1,SLC6A1,SMPDL3A,ENO1,OLFM1,CDH13,S100A8,PEBP…
Diseases and Bio Functions		Cardiovascular Disease	vascular lesion	62	FTL,MMP2,MFAP5,SELL,LAMC1,CST3,THBS1,CRP,PLG,C1QA,LPA,ADAMTS13,APOA5,leukotriene B4,LRP1,VWF,PON1,FBN1,FLNA,F7,APP,biliverdine,IGF1,TIMP2,VNN1,ADGRF5,PCSK9,L-methionine,APOB,metformin,SELP,APOA1,HSPG2,LCAT,SERPINE1,KRT16,cholesterol,SERPIND1,CD59,APOA4,MMP9,L-arginine,PON3,VCAM1,FN1,acetaminophen,MIF,PPIA,CETP,CES1,F5,COL18A1,CD44,IGF2,SPARC,AGT,IGFBP7,APOA2,APOE,TIMP1,ICAM1,MMP14
Diseases and Bio Functions		Cancer, Organismal Injury and Abnormalities	cancer	401	ZNF648,IGLL1/IGLL5,ANPEP,ALDOA,C8A,LPA,LYVE1,MYOC,IGKC,PON1,FBN1,ENTPD5,ABCC2,CPN2,CSTB,F10,S100A7,C6,SEMA4B,CALR,LYZ,GSN,TGM4,NRP1,ELANE,GNPTG,F12,TPM4,CA2,PFN1,ENO1,OLFM1,CDH13,HYAL1,ANTXR2,MASP1,NCAM1,NDST4,FCGR3A/FCGR3B,KRT78,THBS1,ADA2,SAA1,HABP2,CAT,SOD1,C7,THBS4,FCGBP,SELP,CACNA2D1,FETUB,SERPIND1,PSMB6,FLG2,SAA4,CALML5,HRNR,RARRES2,KRT14,A2M,INPP5D,CST6,LGALS3BP,CFHR4,HSP90AA1,SELENOP,ALB,…
Diseases and Bio Functions		Cancer, Hematological Disease, Immunological Disease, Organismal Injury and Abnormalities	lymphocytic cancer	149	JCHAIN,IGFBP4,CCL18,MMP2,VCL,SELL,IGLL1/IGLL5,ANPEP,PLA2G7,CST3,PKM,LGALS7/LGALS7B,CNDP1,C8A,EXTL2,LPA,ALDH1A1,TNC,IGHM,FGL1,MST1,IGKC,FBN1,F7,F10,SERPINA3,IGHA1,CADM1,IGF1,TIMP2,PCSK9,CHL1,CLU,GSN,TGM4,NRP1,PTPRG,TNXB,CFP,DSC3,HLA-B,SAE1,YWHAZ,PLTP,PCOLCE,FLG,F12,TF,MMP9,LGALS1,CNTFR,SERPINC1,CA2,LCP1,VIM,CFL1,FN1,IGFBP3,ENO1,PEBP4,ANTXR2,NOTCH1,S100A9,B2M,BCHE,IGF2,LAMP1,NCAM1,VTN,HLA-A,MMRN2,A…
Diseases and Bio Functions		Inflammatory Response	inflammation	139	CCL18,hypoxanthine,MMP2,CEACAM1,SELL,PKM,ALDOA,ARHGDIB,C1QA,FCN2,GRN,HP,ECM1,ACTB,leukotriene B4,IGHM,LRG1,MST1,PON1,ENTPD5,ABCC2,CPB2,C5,F10,FGA,SERPINA3,IGF1,moxifloxacin,CALR,LYZ,metformin,APOB,CLU,pantoprazole,APOA1,PDLIM1,GC,SERPINB1,APOA4,TF,MMP9,LGALS1,bilirubin,APOH,LBP,L-arginine,SERPINC1,B4GALT1,PROC,TKT,FN1,IGFBP3,valsartan,PRDX2,ENO1,APOL1,CDH13,S100A8,S100A9,L-cystine,B2M,CFHR5,IGF2,…
Diseases and Bio Functions		Cancer, Gastrointestinal Disease, Organismal Injury and Abnormalities	gastrointestinal tract cancer	387	ZNF648,IGLL1/IGLL5,ANPEP,ALDOA,C8A,LPA,MYOC,IGKC,PON1,FBN1,ENTPD5,ABCC2,CPN2,CSTB,F10,S100A7,SERPINA3,C6,SEMA4B,CALR,LYZ,GSN,TGM4,NRP1,ELANE,GNPTG,F12,TPM4,MTPN,CA2,SMPDL3A,ENO1,OLFM1,CDH13,HYAL1,ANTXR2,MASP1,NCAM1,NDST4,FCGR3A/FCGR3B,KRT78,THBS1,ADA2,HABP2,CAT,C7,THBS4,FCGBP,C1QC,SELP,CACNA2D1,FETUB,SERPIND1,PSMB6,FLG2,SAA4,CALML5,HRNR,KRT14,A2M,INPP5D,LGALS3BP,CFHR4,HSP90AA1,SELENOP,ALB,CP,PPIA…
Diseases and Bio Functions		Cardiovascular Disease, Organismal Injury and Abnormalities	atherogenesis	23	CD59,MMP9,MMP2,SELL,CETP,APP,F5,CD44,biliverdine,PLG,VCAM1,AGT,VNN1,APOB,metformin,SELP,ADAMTS13,APOA5,APOA2,APOA1,HSPG2,APOE,SERPIND1
Diseases and Bio Functions		Inflammatory Response, Respiratory Disease	inflammation	74	CCL18,C3,TGFB1,ibuprofen,SELL,ALDOA,PLA2G7,THBS1,CRP,FCGR2C,C4A/C4B,ACTB,leukotriene B4,CTSD,F2,CPB2,CD14,C5,F10,IGF1,moxifloxacin,LYZ,LTF,ANTXR1,pantoprazole,CACNA2D1,glycine,APOA1,ELANE,SERPINE1,HLA-B,C1S,P4HB,SERPINB1,FLG,MMP9,LGALS1,glycerol,LBP,ACE,SERPINC1,CSF1R,VCAM1,PROC,DPP4,TKT,D-pseudoephedrine,FN1,acetaminophen,IGFBP3,AMBP,ENO1,ALB,PRG2,CDH13,theophylline,LTA4H,PPIA,CD44,creatine,POST…
Diseases and Bio Functions		Cancer, Organismal Injury and Abnormalities	advanced malignant tumor	117	IGFBP4,CDH2,HSPA1A/HSPA1B,FTL,MMP2,ibuprofen,MFAP5,SELL,ANPEP,CST3,PKM,DSG2,ACTB,TNC,IGHM,LRP1,CD9,sphingosine-1-phosphate,ALCAM,TLN1,CFHR1,C5,CSTB,F10,PPBP,IGF1,CALR,metformin,CLU,NRP1,APOA1,ELANE,AHSG,YWHAZ,PDLIM1,CTSZ,PCOLCE,EFEMP1,MMP9,LGALS1,ITLN1,SERPINC1,VIM,FN1,BRMS1,PRDX2,ANTXR2,NOTCH1,IGFBP2,B2M,PTPRJ,IGF2,NCAM1,AOC3,APOE,MMP14,FCGR3A/FCGR3B,SHBG,C3,TGFB1,SERPINF1,HTRA1,THBS1,PLG,FCGR2C…
Diseases and Bio Functions		Cancer, Organismal Injury and Abnormalities	invasive tumor	116	CDH2,HSPA1A/HSPA1B,FTL,MMP2,ibuprofen,SELL,ANPEP,CST3,PKM,DSG2,ACTB,TNC,IGHM,LRP1,CD9,sphingosine-1-phosphate,ALCAM,TLN1,APOD,CFHR1,C5,CSTB,F10,IGF1,CALR,metformin,CLU,NRP1,APOA1,ELANE,HLA-B,AHSG,YWHAZ,PDLIM1,CTSZ,PCOLCE,EFEMP1,MMP9,CALM1 (includes others),LGALS1,SERPINC1,VIM,FN1,BRMS1,PRDX2,ANTXR2,NOTCH1,IGFBP2,B2M,TGM3,PTPRJ,IGF2,NCAM1,AOC3,APOE,MMP14,FCGR3A/FCGR3B,SHBG,C3,TGFB1,SERPINF1,HTRA1,…
Diseases and Bio Functions		Cancer, Organismal Injury and Abnormalities	metastasis	109	CDH2,HSPA1A/HSPA1B,FTL,ibuprofen,MMP2,SELL,ANPEP,CST3,PKM,DSG2,ACTB,TNC,IGHM,LRP1,CD9,sphingosine-1-phosphate,ALCAM,TLN1,CFHR1,C5,CSTB,F10,IGF1,CALR,metformin,CLU,NRP1,APOA1,ELANE,AHSG,YWHAZ,PDLIM1,CTSZ,PCOLCE,EFEMP1,MMP9,LGALS1,SERPINC1,VIM,FN1,BRMS1,PRDX2,ANTXR2,NOTCH1,IGFBP2,B2M,PTPRJ,IGF2,NCAM1,AOC3,APOE,MMP14,FCGR3A/FCGR3B,SHBG,C3,TGFB1,SERPINF1,HTRA1,THBS1,PLG,FCGR2C,FGG,C4A/C4B,niacinamide…
Diseases and Bio Functions		Inflammatory Response, Respiratory Disease	inflammation	72	CCL18,C3,TGFB1,ibuprofen,SELL,ALDOA,PLA2G7,THBS1,CRP,FCGR2C,C4A/C4B,ACTB,leukotriene B4,CTSD,F2,CPB2,CD14,C5,F10,IGF1,moxifloxacin,LYZ,LTF,ANTXR1,pantoprazole,CACNA2D1,glycine,APOA1,ELANE,HLA-B,C1S,P4HB,SERPINB1,FLG,MMP9,LGALS1,glycerol,LBP,ACE,SERPINC1,CSF1R,VCAM1,PROC,DPP4,TKT,D-pseudoephedrine,FN1,acetaminophen,IGFBP3,AMBP,ENO1,ALB,CDH13,theophylline,LTA4H,PPIA,CD44,creatine,POSTN,NEO1,HLA-A,H…
Diseases and Bio Functions		Cancer, Organismal Injury and Abnormalities	genitourinary tumor	376	JCHAIN,TAGLN2,HSPA1A/HSPA1B,ZNF648,MMP2,FCRL5,SELL,IGLL1/IGLL5,ANPEP,ALDOA,LGALS7/LGALS7B,C8A,LPA,LYVE1,GRN,HP,ECM1,TNC,LRP1,CD9,MYOC,QSOX1,IGKC,PON1,FBN1,ENTPD5,CFI,ABCC2,CPN2,CPB2,F7,CFHR1,CSTB,C5,F10,S100A7,SERPINA3,ACTN1,C6,SEMA4B,SERPINA7,CALR,LYZ,PRTN3,CLU,GSN,TGM4,MASP2,NRP1,APOA1,ELANE,C4BPA,LCAT,CFP,DSC3,HLA-B,NDST1,MFAP4,SERPINB1,EFEMP1,APOA4,MMP9,LGALS1,TPM4,ITLN1,CNTFR,CA2,PFN1,PRDX2,…
Diseases and Bio Functions		Cancer, Organismal Injury and Abnormalities	abdominal carcinoma	417	ZNF648,IGLL1/IGLL5,ANPEP,ALDOA,C8A,LPA,LYVE1,MYOC,PON1,FBN1,ENTPD5,ABCC2,CPN2,CSTB,F10,S100A7,SERPINA3,C6,SEMA4B,LYZ,GSN,TGM4,NRP1,ELANE,GNPTG,F12,TPM4,MTPN,CA2,PFN1,SMPDL3A,ENO1,OLFM1,CDH13,ANTXR2,MASP1,NCAM1,NDST4,KRT78,THBS1,ADA2,SAA1,HABP2,CAT,SOD1,C7,THBS4,FCGBP,C1QC,SELP,CACNA2D1,FETUB,SERPIND1,PSMB6,FLG2,SAA4,CALML5,HRNR,KRT14,A2M,INPP5D,CST6,LGALS3BP,CFHR4,HSP90AA1,SELENOP,ALB,CP,PPIA,C8G…
Diseases and Bio Functions		Cancer, Organismal Injury and Abnormalities	adenocarcinoma	406	ZNF648,IGLL1/IGLL5,ANPEP,ALDOA,C8A,LPA,LYVE1,MYOC,PON1,FBN1,ENTPD5,ABCC2,CPN2,CSTB,F10,S100A7,SERPINA3,C6,SEMA4B,LYZ,GSN,TGM4,NRP1,GNPTG,F12,TPM4,CA2,SMPDL3A,ENO1,OLFM1,CDH13,ANTXR2,MASP1,NCAM1,NDST4,KRT78,THBS1,ADA2,SAA1,HABP2,C7,THBS4,FCGBP,C1QC,SELP,CACNA2D1,FETUB,SERPIND1,PSMB6,FLG2,SAA4,CALML5,HRNR,KRT14,A2M,INPP5D,CST6,LGALS3BP,CFHR4,HSP90AA1,SELENOP,ALB,CP,PPIA,C8G,CD44,AGT,IGFBP7,AFM,ORM1…
Diseases and Bio Functions		Cancer, Gastrointestinal Disease, Hepatic System Disease, Organismal Injury and Abnormalities	hepatobiliary system cancer	239	JCHAIN,HSPA1A/HSPA1B,MMP2,FCRL5,SELL,ANPEP,DSG2,C8A,LPA,LYVE1,GRN,HP,ECM1,APOA5,LRP1,MYOC,FBN1,ENTPD5,CPB2,CFHR1,C5,F10,ACTN1,SEMA4B,SERPINA7,CLU,MASP2,FGB,C4BPA,APOA1,LCAT,CFP,DSC3,HLA-B,NDST1,MFAP4,EFEMP1,F12,MMP9,B4GALT1,CA2,PFN1,SLC6A1,KRT9,ENO1,CDH13,ANTXR2,CES1,IGF2,MASP1,NCAM1,GP5,MMRN2,APOA2,MMRN1,PROCR,MMP14,SHBG,KRT78,C3,THBS1,HABP2,GSR,CAT,ACTN4,CTSD,PTPRS,EGFR,SOD1,H6PD,C7,ENG,HBB,DPT…
Diseases and Bio Functions		Hematological System Development and Function, Tissue Morphology	quantity	96	JCHAIN,ibuprofen,C3,TGFB1,MFAP5,SELL,IGLL1/IGLL5,ANPEP,THBS1,CRP,PLG,ARHGDIB,C1QA,GRN,SAA1,C4A/C4B,ECM1,niacinamide,IGHM,ST6GAL1,ribavirin,CTSD,IGKC,sphingosine-1-phosphate,ALCAM,LIPC,TLN1,IHH,FLNA,SOD1,tauroursodeoxycholic acid,C5,ANG,APP,HBB,IGHA1,C6,IGF1,TIMP2,L-methionine,metformin,PRTN3,APOB,SELP,CLU,GSN,APOA1,CFP,SERPINE1,L-phenylalanine,cholesterol,SERPINB1,PF4,MMP9,LGALS1,KLKB1,bilirubin,…
Diseases and Bio Functions		Hematological System Development and Function, Tissue Morphology	quantity	76	C3,TGFB1,MFAP5,ibuprofen,SELL,THBS1,PLG,C1QA,GRN,SAA1,C4A/C4B,ECM1,ST6GAL1,CD9,sphingosine-1-phosphate,LIPC,IHH,FLNA,SOD1,C5,APP,HBB,C6,IGF1,TIMP2,metformin,PRTN3,APOB,SELP,CLU,GSN,LCAT,CFP,SERPINE1,cholesterol,SERPINB1,CD59,TF,MMP9,LGALS1,KLKB1,bilirubin,RARRES2,CSF1R,B4GALT1,CFH,VCAM1,PROC,PROS1,INPP5D,IGFBP3,PRDX2,IL18BP,SIRPA,MIF,AMBP,CDH13,S100A8,CD5L,theophylline,FLT4,VASP,S100A9,MSN,B2M,PT…
Diseases and Bio Functions		Cancer, Hematological Disease, Organismal Injury and Abnormalities	hematologic cancer	129	IGFBP4,CCL18,MMP2,VCL,SELL,IGLL1/IGLL5,ANPEP,PLA2G7,CST3,LGALS7/LGALS7B,CNDP1,C8A,LPA,ALDH1A1,TNC,IGHM,FGL1,MST1,IGKC,FBN1,F7,F10,SERPINA3,IGHA1,CADM1,IGF1,TIMP2,PCSK9,CHL1,CLU,GSN,TGM4,NRP1,PTPRG,TNXB,CFP,DSC3,HLA-B,SAE1,YWHAZ,PLTP,PCOLCE,FLG,MMP9,LGALS1,CNTFR,SERPINC1,CFL1,FN1,IGFBP3,PEBP4,NOTCH1,S100A9,B2M,BCHE,LAMP1,NCAM1,VTN,HLA-A,MMRN2,AOC3,FCGR3A/FCGR3B,LTBP1,C3,TGFB1,SERPINF1,LAMB1,CRP,PL…
Diseases and Bio Functions		Cancer, Dermatological Diseases and Conditions, Organismal Injury and Abnormalities	skin tumor	341	CCL18,ZNF648,MMP2,FCRL5,SELL,IGLL1/IGLL5,ANPEP,DSG2,C8A,C1QA,LPA,HP,ECM1,APOA5,TNC,LRP1,MYOC,QSOX1,PON1,FBN1,ENTPD5,CFI,ABCC2,CPN2,F7,HBG1,CFHR1,C5,F10,S100A7,SERPINA3,ACTN1,C6,SEMA4B,SERPINA7,CLU,GSN,TGM4,MASP2,NRP1,FGB,ELANE,C4BPA,CFP,DSC3,HLA-B,GNPTG,NDST1,PLTP,MFAP4,SERPINA11,EFEMP1,APOA4,MMP9,LGALS1,ITLN1,CNTFR,B4GALT1,SLC6A1,SMPDL3A,KRT9,OLFM1,CDH13,HYAL1,S100A8,PEBP4,ANTXR2,TGOLN2,VASP,LTA…
Diseases and Bio Functions		Cancer, Organismal Injury and Abnormalities	lymphohematopoietic cancer	199	JCHAIN,CCL18,HSPA1A/HSPA1B,MMP2,SELL,IGLL1/IGLL5,ANPEP,LGALS7/LGALS7B,C8A,LPA,GRN,HP,TNC,LRP1,IGKC,FBN1,ABCC2,F7,C5,F10,SERPINA3,IGHA1,C6,CALR,LYZ,GSN,TGM4,CLU,NRP1,CFP,DSC3,HLA-B,PLTP,SERPINA11,F12,MMP9,LGALS1,CNTFR,CA2,SLC6A1,ENO1,HYAL1,PEBP4,ANTXR2,TGOLN2,IGF2,LAMP1,NCAM1,MMRN2,AOC3,LDHB,FCGR3A/FCGR3B,C3,FCGR2C,ADA2,GSR,CAT,EGFR,PTPRM,SOD1,H6PD,C7,ENG,DPT,FCGBP,F9,HSPB1,GPX3,SELP,HRG,FETUB,GP1…
Diseases and Bio Functions		Cancer, Organismal Injury and Abnormalities	neoplasia	155	JCHAIN,IGFBP4,CCL18,ZNF648,MMP2,VCL,SELL,IGLL1/IGLL5,ANPEP,PLA2G7,CST3,PKM,LGALS7/LGALS7B,CNDP1,C8A,EXTL2,LPA,ACTB,ALDH1A1,TNC,IGHM,FGL1,MST1,IGKC,FBN1,F7,F10,SERPINA3,IGHA1,CADM1,IGF1,TIMP2,PCSK9,CHL1,CLU,GSN,TGM4,NRP1,PTPRG,TNXB,CFP,DSC3,HLA-B,AHSG,SAE1,YWHAZ,PLTP,PCOLCE,FLG,F12,TF,MMP9,LGALS1,CNTFR,SERPINC1,CA2,LCP1,VIM,CFL1,FN1,IGFBP3,ENO1,PEBP4,ANTXR2,NOTCH1,S100A9,B2M,BCHE,IGF2,LAMP1,NCAM1,…
Diseases and Bio Functions		Cancer, Organismal Injury and Abnormalities	malignant solid tumor	449	ZNF648,IGLL1/IGLL5,ANPEP,ALDOA,C8A,LPA,LYVE1,MYOC,IGKC,PON1,FBN1,ENTPD5,ABCC2,CPN2,CSTB,F10,S100A7,SERPINA3,IGHA1,C6,SEMA4B,CALR,LYZ,GSN,TGM4,NRP1,ELANE,GNPTG,F12,TPM4,MTPN,CA2,PFN1,SMPDL3A,ENO1,OLFM1,CDH13,HYAL1,ANTXR2,MASP1,NCAM1,NDST4,FCGR3A/FCGR3B,KRT78,THBS1,ADA2,SAA1,HABP2,CAT,SOD1,C7,THBS4,FCGBP,C1QC,SELP,CACNA2D1,FETUB,SERPIND1,PSMB6,FLG2,SAA4,CALML5,HRNR,RARRES2,KRT14,A2M,INPP5D,CST6,LGA…
Diseases and Bio Functions		Cancer, Organismal Injury and Abnormalities	cancer	248	JCHAIN,CCL18,HSPA1A/HSPA1B,MMP2,FCRL5,SELL,IGLL1/IGLL5,ANPEP,DSG2,LGALS7/LGALS7B,C8A,LPA,GRN,ECM1,TNC,LRP1,IGKC,FBN1,CFI,CPN2,CPB2,F7,F10,SERPINA3,IGHA1,C6,GSN,TGM4,CLU,NRP1,CFP,DSC3,HLA-B,PLTP,MFAP4,SERPINA11,EFEMP1,MMP9,LGALS1,CNTFR,CA2,PRDX2,SLC6A1,KRT9,CDH13,HYAL1,S100A8,PEBP4,ANTXR2,TGOLN2,CES1,IGF2,LAMP1,MASP1,NCAM1,MMRN2,AOC3,NDST4,PROCR,MMP14,FCGR3A/FCGR3B,SHBG,C3,THBS1,GSR,CAT,ACTN4,PTPR…
Diseases and Bio Functions		Cancer, Organismal Injury and Abnormalities, Respiratory Disease	carcinoma	201	ZNF648,MMP2,FCRL5,SELL,ANPEP,ALDOA,DSG2,C8A,C1QA,LPA,GRN,TNC,LRP1,CD9,PON1,FBN1,ABCC2,F10,SERPINA3,ACTN1,C6,GSN,CLU,MASP2,FGB,APOA1,CFP,DSC3,HLA-B,SERPINA11,EFEMP1,APOA4,MMP9,ITLN1,CNTFR,SLC6A1,SMPDL3A,ENO1,CDH13,ANTXR2,TGOLN2,IGF2,LAMP1,MASP1,NCAM1,MMRN1,NDST4,PROCR,MMP14,LDHB,FCGR3A/FCGR3B,C3,THBS1,PF4V1,ACTN4,APMAP,CTSD,PTPRS,EGFR,ITIH3,C7,DPT,F9,GPX3,SELP,CACNA2D1,FETUB,SERPIND1,F13B,FLG2,HRN…
Diseases and Bio Functions		Cancer, Organismal Injury and Abnormalities	abdominal cancer	432	ZNF648,IGLL1/IGLL5,ANPEP,ALDOA,C8A,LPA,LYVE1,MYOC,IGKC,PON1,FBN1,ENTPD5,ABCC2,CPN2,CSTB,F10,S100A7,SERPINA3,C6,SEMA4B,CALR,LYZ,GSN,TGM4,NRP1,ELANE,GNPTG,F12,TPM4,MTPN,CA2,PFN1,SMPDL3A,ENO1,OLFM1,CDH13,ANTXR2,MASP1,NCAM1,NDST4,FCGR3A/FCGR3B,KRT78,THBS1,ADA2,SAA1,HABP2,CAT,SOD1,C7,THBS4,FCGBP,C1QC,SELP,CACNA2D1,FETUB,SERPIND1,PSMB6,FLG2,SAA4,CALML5,HRNR,KRT14,A2M,INPP5D,CST6,LGALS3BP,CFHR4,HSP90AA1…
Diseases and Bio Functions		Cancer, Organismal Injury and Abnormalities	development	345	HSPA1A/HSPA1B,ZNF648,MMP2,FCRL5,SELL,IGLL1/IGLL5,ANPEP,ALDOA,DSG2,C8A,C1QA,LPA,GRN,ECM1,APOA5,TNC,LRP1,CD9,MYOC,QSOX1,PON1,FBN1,ENTPD5,CFI,ABCC2,CPN2,CPB2,F7,CFHR1,C5,F10,S100A7,SERPINA3,ACTN1,C6,SERPINA7,LYZ,PRTN3,CLU,GSN,TGM4,MASP2,NRP1,FGB,APOA1,C4BPA,LCAT,CFP,DSC3,HLA-B,GNPTG,NDST1,SERPINB1,F12,EFEMP1,APOA4,MMP9,LGALS1,TPM4,ITLN1,MTPN,CA2,BRMS1,PRDX2,SLC6A1,SMPDL3A,ENO1,KRT9,OLFM1,CDH13,S100A…
Diseases and Bio Functions		Organismal Injury and Abnormalities	bleeding	75	C3,TGFB1,SELL,LAMC1,CST3,THBS1,CRP,PLG,FCGR2C,FGG,GRN,C4A/C4B,ADAMTS13,ALDH1A1,F11,LRP1,VWF,F2,FBN1,EGFR,CPB2,FLNA,F7,C5,ENG,APP,F10,FGA,CDH5,TIMP2,F9,APOB,HRG,SELP,CLU,NRP1,pantoprazole,FGB,CACNA2D1,glycine,ELANE,HSPG2,SERPINE1,PGLYRP2,TREML1,F12,TF,MMP9,NRP2,KLKB1,ACE,L-arginine,SERPINC1,PROC,PSMB1,ITGA2B,PROS1,FN1,acetaminophen,MIF,ALB,FLT4,S100A9,PPIA,F5,COL18A1,PTPRJ,AGT,GP5,SERPINA1,caffein…
Diseases and Bio Functions		Cardiovascular Disease, Organismal Injury and Abnormalities, Renal and Urological Disease	renal vascular disorder	16	CFB,CFI,C3,F7,CFHR1,C5,THBS1,PLG,CFH,C1QA,metformin,C2,creatinine,APOE,CFD,CFHR3
Diseases and Bio Functions		Hematological System Development and Function, Tissue Morphology	quantity	110	JCHAIN,ibuprofen,MFAP5,SELL,IGLL1/IGLL5,ANPEP,ARHGDIB,C1QA,GRN,ECM1,IGHM,ST6GAL1,CD9,IGKC,sphingosine-1-phosphate,ALCAM,TLN1,IHH,CPB2,tauroursodeoxycholic acid,C5,ANG,IGHA1,C6,IGF1,TIMP2,metformin,PRTN3,APOB,CLU,GSN,APOA1,LCAT,CFP,SERPINB1,TF,MMP9,LGALS1,KLKB1,bilirubin,B4GALT1,PROC,ITGA2B,IGFBP3,valsartan,PRDX2,CDH13,S100A8,SFN,NOTCH1,VASP,S100A9,B2M,PTPRJ,IGF2,VTN,HLA-A,caffeine,uric acid,AOC3,…
Diseases and Bio Functions		Cancer, Gastrointestinal Disease, Organismal Injury and Abnormalities	digestive system cancer	415	ZNF648,IGLL1/IGLL5,ANPEP,ALDOA,C8A,LPA,LYVE1,MYOC,IGKC,PON1,FBN1,ENTPD5,ABCC2,CPN2,CSTB,F10,S100A7,SERPINA3,C6,SEMA4B,CALR,LYZ,GSN,TGM4,NRP1,ELANE,GNPTG,F12,TPM4,MTPN,CA2,PFN1,SMPDL3A,ENO1,OLFM1,CDH13,HYAL1,ANTXR2,MASP1,NCAM1,NDST4,FCGR3A/FCGR3B,KRT78,THBS1,ADA2,SAA1,HABP2,CAT,SOD1,C7,THBS4,FCGBP,C1QC,SELP,CACNA2D1,FETUB,SERPIND1,PSMB6,FLG2,SAA4,CALML5,HRNR,KRT14,A2M,INPP5D,CST6,LGALS3BP,CFHR4,HS…
Diseases and Bio Functions		Cancer, Organismal Injury and Abnormalities	neoplasia	441	ZNF648,IGLL1/IGLL5,ANPEP,ALDOA,C8A,LPA,LYVE1,MYOC,PON1,FBN1,ENTPD5,ABCC2,CPN2,CSTB,F10,S100A7,SERPINA3,C6,SEMA4B,CALR,LYZ,GSN,TGM4,NRP1,ELANE,GNPTG,F12,TPM4,MTPN,CA2,PFN1,SMPDL3A,ENO1,OLFM1,CDH13,HYAL1,ANTXR2,MASP1,NCAM1,NDST4,FCGR3A/FCGR3B,KRT78,THBS1,ADA2,SAA1,HABP2,CAT,SOD1,C7,THBS4,FCGBP,C1QC,SELP,CACNA2D1,FETUB,SERPIND1,PSMB6,FLG2,SAA4,CALML5,HRNR,RARRES2,KRT14,A2M,INPP5D,CST6,LGALS3BP,CFHR4…
Diseases and Bio Functions		Cancer, Organismal Injury and Abnormalities	formation	406	ZNF648,IGLL1/IGLL5,ANPEP,ALDOA,C8A,LPA,MYOC,PON1,FBN1,ENTPD5,ABCC2,CPN2,F10,S100A7,SERPINA3,C6,SEMA4B,CALR,LYZ,GSN,TGM4,NRP1,ELANE,GNPTG,F12,TPM4,MTPN,CA2,SMPDL3A,ENO1,OLFM1,CDH13,HYAL1,ANTXR2,MASP1,NCAM1,NDST4,FCGR3A/FCGR3B,KRT78,THBS1,ADA2,SAA1,HABP2,CAT,SOD1,C7,THBS4,FCGBP,C1QC,SELP,CACNA2D1,FETUB,SERPIND1,PSMB6,FLG2,SAA4,HRNR,RARRES2,KRT14,A2M,INPP5D,CST6,LGALS3BP,CFHR4,HSP90AA1,SELENOP,ALB,C…
Diseases and Bio Functions		Cell-To-Cell Signaling and Interaction	adhesion	56	CDH2,NME3,VCL,MMP2,TGFB1,PKM,DSG2,THBS1,NID1,SAA1,TNC,ST6GAL1,ACTN4,CD9,F2,EGFR,sphingosine-1-phosphate,ALCAM,TLN1,D-glucose,CPB2,FLNA,F7,tauroursodeoxycholic acid,FGA,F10,IGF1,LTF,SELP,NRP1,SERPINE1,GP1BA,cholesterol,CTSZ,EFEMP1,SRGN,DSP,APOH,B4GALT1,CFH,VCAM1,PROC,FN1,KNG1,CST6,CDH1,HYAL1,NOTCH1,PARVB,CD44,NCAM1,VTN,MCAM,APOE,ICAM1,MMP14
Diseases and Bio Functions		Infectious Diseases	systemic inflammatory response syndrome and/or sepsis	49	C3,MMP2,TGFB1,CEACAM1,CRP,PLG,FCGR2C,C4A/C4B,L-carnitine,ribavirin,LRP1,VWF,F2,D-glucose,ABCC2,CD14,C5,F10,moxifloxacin,LTF,APCS,CFP,ENPP2,SERPINE1,cholesterol,SERPINB1,MMP9,LBP,APOC1,L-arginine,SERPINC1,PROC,A2M,acetaminophen,GOLM1,IL18BP,MIF,ALB,S100A9,adenosine,B2M,F5,AGT,APOE,PROCR,ICAM1,LUM,SERPING1,FCGR3A/FCGR3B
Diseases and Bio Functions		Cancer, Organismal Injury and Abnormalities, Reproductive System Disease	mammary tumor	166	TAGLN2,CDH2,MMP2,VCL,MFAP5,FCRL5,SELL,LAMC1,ANPEP,PKM,ALDOA,CNDP1,ARHGDIB,LYVE1,C2,HP,SERPINA5,ECM1,ALDH1A1,TNC,LRP1,CD9,QSOX1,OGN,MST1,FBN1,CNTN3,TLN1,ABCC2,APOD,F7,CSTB,ANG,F10,FGA,S100A7,IGF1,CDH5,TIMP2,APOB,CHL1,CLU,GSN,PTPRG,TNXB,APOA1,ELANE,HSPG2,HLA-B,YWHAZ,CTSZ,PCOLCE,FLG,EFEMP1,TF,MMP9,CALM1 (includes others),LGALS1,MEGF8,LBP,SERPINC1,MRC1,FN1,PFN1,IL1RAP,IGFBP3,C9,ENO1,CTBS,S100A8,NOTCH…
Diseases and Bio Functions		Cancer, Organismal Injury and Abnormalities	lymphoid cancer	151	JCHAIN,IGFBP4,CCL18,MMP2,VCL,SELL,IGLL1/IGLL5,ANPEP,PLA2G7,CST3,PKM,LGALS7/LGALS7B,CNDP1,C8A,EXTL2,LPA,ALDH1A1,TNC,IGHM,FGL1,MST1,IGKC,FBN1,F7,F10,SERPINA3,IGHA1,CADM1,IGF1,TIMP2,PCSK9,CHL1,CLU,GSN,TGM4,NRP1,PTPRG,TNXB,CFP,DSC3,HLA-B,AHSG,SAE1,YWHAZ,PLTP,PCOLCE,FLG,F12,TF,MMP9,LGALS1,CNTFR,SERPINC1,CA2,LCP1,VIM,CFL1,FN1,IGFBP3,ENO1,PEBP4,ANTXR2,NOTCH1,S100A9,B2M,BCHE,IGF2,LAMP1,NCAM1,VTN,HLA-A,MM…
Diseases and Bio Functions		Cancer, Organismal Injury and Abnormalities	incidence	373	JCHAIN,HSPA1A/HSPA1B,ZNF648,MMP2,FCRL5,SELL,IGLL1/IGLL5,ANPEP,ALDOA,DSG2,LGALS7/LGALS7B,C8A,C1QA,LPA,GRN,HP,ECM1,APOA5,TNC,LRP1,CD9,MYOC,QSOX1,PON1,FBN1,ENTPD5,CFI,ABCC2,CPN2,CPB2,F7,CFHR1,C5,F10,S100A7,SERPINA3,ACTN1,C6,SERPINA7,CALR,LYZ,PRTN3,CLU,GSN,TGM4,MASP2,NRP1,FGB,APOA1,ELANE,C4BPA,LCAT,CFP,DSC3,HLA-B,GNPTG,NDST1,PLTP,MFAP4,SERPINB1,F12,EFEMP1,APOA4,MMP9,LGALS1,TPM4,ITLN1,MTPN,CA2,BRMS1,P…
Diseases and Bio Functions		Hematological System Development and Function, Inflammatory Response, Tissue Morphology	quantity	59	C3,TGFB1,MFAP5,SELL,THBS1,PLG,C1QA,GRN,SAA1,C4A/C4B,ECM1,ST6GAL1,IGHM,sphingosine-1-phosphate,LIPC,IHH,SOD1,C5,C6,TIMP2,metformin,PRTN3,APOB,SELP,CLU,GSN,SERPINE1,cholesterol,SERPINB1,MMP9,LGALS1,RARRES2,CSF1R,B4GALT1,CFH,VCAM1,PROC,INPP5D,IGFBP3,IL18BP,SIRPA,MIF,AMBP,CDH13,S100A8,CD5L,FLT4,S100A9,MSN,B2M,AGT,VTN,SERPINA1,uric acid,AOC3,APOE,TIMP1,ICAM1,LUM
Diseases and Bio Functions		Cancer, Organismal Injury and Abnormalities	melanoma	350	HSPA1A/HSPA1B,ZNF648,MMP2,FCRL5,SELL,IGLL1/IGLL5,ANPEP,DSG2,C8A,C1QA,LPA,HP,ECM1,APOA5,TNC,LRP1,CD9,MYOC,QSOX1,PON1,FBN1,ENTPD5,CFI,ABCC2,CPN2,F7,HBG1,CFHR1,C5,F10,S100A7,SERPINA3,ACTN1,C6,SEMA4B,SERPINA7,CLU,GSN,TGM4,MASP2,NRP1,FGB,APOA1,ELANE,C4BPA,CFP,DSC3,HLA-B,GNPTG,NDST1,PLTP,MFAP4,SERPINA11,EFEMP1,APOA4,MMP9,LGALS1,ITLN1,CNTFR,B4GALT1,SLC6A1,SMPDL3A,KRT9,OLFM1,CDH13,HYAL1,S100A8,PEBP4,ANTX…
Diseases and Bio Functions		Infectious Diseases	sepsis	45	SERPINB1,C3,MMP9,MMP2,CEACAM1,LBP,APOC1,CRP,L-arginine,PLG,FCGR2C,SERPINC1,PROC,A2M,C4A/C4B,L-carnitine,ribavirin,LRP1,acetaminophen,GOLM1,IL18BP,MIF,F2,ALB,ABCC2,CD14,S100A9,adenosine,C5,F10,B2M,F5,moxifloxacin,AGT,LTF,APCS,CFP,ENPP2,SERPINE1,APOE,PROCR,ICAM1,LUM,SERPING1,FCGR3A/FCGR3B
Diseases and Bio Functions		Connective Tissue Disorders, Organismal Injury and Abnormalities, Skeletal and Muscular Disorders	non-traumatic arthropathy	104	IGFBP4,CCL18,HSPA1A/HSPA1B,ibuprofen,MMP2,CST3,ALDOA,ARHGDIB,C1QA,FCN2,GRN,C2,HP,TNC,IGHM,LRP1,A1BG,IGKC,PON1,ABCC2,C5,ANG,F10,IGF1,TIMP2,CALR,LYZ,PRTN3,CLU,GSN,NRP1,FGB,TNXB,APOA1,ELANE,HLA-B,AHSG,TF,MMP9,LGALS1,LBP,SERPINC1,APOM,CA2,LCP1,VIM,MRC1,FN1,BRMS1,PRDX2,ENO1,HYAL1,S100A8,S100A9,FCN3,L-cystine,B2M,HLA-A,uric acid,xanthurenic acid,APOE,MMP14,LDHB,FCGR3A/FCGR3B,C3,TGFB1,HTRA1,RBP4,THBS1,C…
Diseases and Bio Functions		Cardiovascular Disease, Organismal Injury and Abnormalities	atherosclerotic lesion	47	CD59,APOA4,MMP9,MMP2,SELL,THBS1,L-arginine,CRP,PON3,PLG,VCAM1,LPA,FN1,ADAMTS13,APOA5,leukotriene B4,MIF,PON1,F7,PPIA,CETP,APP,F5,CES1,IGF1,CD44,COL18A1,biliverdine,IGF2,VNN1,AGT,ADGRF5,PCSK9,L-methionine,APOB,metformin,SELP,APOA2,APOA1,HSPG2,LCAT,TIMP1,SERPINE1,APOE,cholesterol,ICAM1,SERPIND1
Diseases and Bio Functions		Organismal Injury and Abnormalities	sclerotic lesion	49	MMP2,SELL,THBS1,CRP,PLG,LPA,ADAMTS13,APOA5,leukotriene B4,PON1,F7,APP,IGF1,biliverdine,VNN1,ADGRF5,PCSK9,L-methionine,APOB,metformin,SELP,APOA1,HSPG2,LCAT,SERPINE1,cholesterol,SERPIND1,CD59,APOA4,MMP9,L-arginine,PON3,VCAM1,CSF1R,FN1,MIF,FLT4,PPIA,CETP,F5,CES1,COL18A1,CD44,IGF2,AGT,APOA2,TIMP1,APOE,ICAM1
Diseases and Bio Functions		Cancer, Organismal Injury and Abnormalities	frequency	364	JCHAIN,HSPA1A/HSPA1B,ZNF648,MMP2,FCRL5,SELL,IGLL1/IGLL5,ANPEP,ALDOA,DSG2,LGALS7/LGALS7B,C8A,C1QA,LPA,GRN,HP,ECM1,APOA5,TNC,LRP1,CD9,MYOC,QSOX1,PON1,FBN1,ENTPD5,CFI,ABCC2,CPN2,CPB2,F7,CFHR1,C5,F10,S100A7,SERPINA3,ACTN1,C6,SERPINA7,CALR,LYZ,PRTN3,CLU,GSN,TGM4,MASP2,NRP1,FGB,APOA1,C4BPA,LCAT,CFP,DSC3,HLA-B,GNPTG,NDST1,PLTP,SERPINB1,F12,EFEMP1,APOA4,MMP9,LGALS1,TPM4,ITLN1,MTPN,CA2,BRMS1,PRDX2,SLC6A1,…
Diseases and Bio Functions		Cell-To-Cell Signaling and Interaction	binding	81	CDH2,NME3,VCL,MMP2,TGFB1,SERPINF1,SELL,PKM,DSG2,THBS1,LPA,SAA1,NID1,SERPINA5,TNC,PVR,ST6GAL1,LRP1,CD9,ACTN4,F2,EGFR,sphingosine-1-phosphate,ALCAM,PTPRM,TLN1,D-glucose,CPB2,FLNA,CD14,F7,tauroursodeoxycholic acid,APP,F10,FGA,IGF1,F9,LTF,PCSK9,SELP,NRP1,alpha-tocopherol,SERPINE1,GP1BA,cholesterol,CTSZ,EFEMP1,SRGN,DSP,ITLN1,APOH,CNTFR,B4GALT1,CFH,VCAM1,PROC,DPP4,PROS1,FN1,KNG1,CST6,IGFBP3,CDH1,LGALS3…
Diseases and Bio Functions		Cancer, Organismal Injury and Abnormalities	carcinoma	440	ZNF648,IGLL1/IGLL5,ANPEP,ALDOA,C8A,LPA,LYVE1,MYOC,PON1,FBN1,ENTPD5,ABCC2,CPN2,CSTB,F10,S100A7,SERPINA3,C6,SEMA4B,CALR,LYZ,GSN,TGM4,NRP1,ELANE,GNPTG,F12,TPM4,MTPN,CA2,PFN1,SMPDL3A,ENO1,OLFM1,CDH13,HYAL1,ANTXR2,MASP1,NCAM1,NDST4,FCGR3A/FCGR3B,KRT78,THBS1,ADA2,SAA1,HABP2,CAT,SOD1,C7,THBS4,FCGBP,C1QC,SELP,CACNA2D1,FETUB,SERPIND1,PSMB6,FLG2,SAA4,CALML5,HRNR,RARRES2,KRT14,A2M,INPP5D,CST6,LGALS3BP,CFHR4…
Diseases and Bio Functions		Cancer, Organismal Injury and Abnormalities	development	354	HSPA1A/HSPA1B,ZNF648,MMP2,FCRL5,SELL,IGLL1/IGLL5,ANPEP,ALDOA,DSG2,LGALS7/LGALS7B,C8A,C1QA,LPA,GRN,ECM1,APOA5,TNC,LRP1,CD9,MYOC,QSOX1,PON1,FBN1,ENTPD5,CFI,ABCC2,CPN2,CPB2,F7,CFHR1,C5,F10,S100A7,SERPINA3,ACTN1,C6,SERPINA7,LYZ,PRTN3,CLU,GSN,TGM4,MASP2,NRP1,FGB,APOA1,C4BPA,LCAT,CFP,DSC3,HLA-B,GNPTG,NDST1,PLTP,SERPINB1,F12,EFEMP1,APOA4,MMP9,LGALS1,TPM4,ITLN1,MTPN,CA2,BRMS1,PRDX2,SLC6A1,SMPDL3A,ENO1,KR…
Diseases and Bio Functions		Tissue Morphology	quantity	175	JCHAIN,MMP2,ibuprofen,VCL,MFAP5,SELL,LAMC1,IGLL1/IGLL5,ANPEP,ARHGDIB,C1QA,GRN,HP,ECM1,TNC,IGHM,ST6GAL1,FGL1,CD9,MST1,IGKC,PON1,sphingosine-1-phosphate,ALCAM,TLN1,IHH,CPB2,APOD,tauroursodeoxycholic acid,C5,ANG,C6,IGHA1,CADM1,IGF1,TIMP2,CALR,metformin,PRTN3,APOB,CHL1,CLU,GSN,NRP1,APOA1,HSPG2,LCAT,CFP,SERPINB1,APOA4,TF,MMP9,LGALS1,KLKB1,bilirubin,CNTFR,B4GALT1,PROC,VIM,ITGA2B,FN1,PFN1,IL1RAP,IGFBP3,…
Diseases and Bio Functions		Endocrine System Disorders, Gastrointestinal Disease, Metabolic Disease, Organismal Injury and Abnormalities	non-insulin-dependent diabetes mellitus	60	MMP2,TGFB1,ursodeoxycholic acid,SELL,RBP4,CRP,C8A,HP,TNC,ribavirin,VWF,EGFR,sphingosine-1-phosphate,LIPC,D-glucose,F7,IGF1,SERPINA7,CALR,APOC2,PCSK9,metformin,APOB,SELP,CLU,MASP2,pantoprazole,CA1,SERPINE1,C1S,cholesterol,TF,MMP9,ITLN1,ACE,APOC1,APOC3,SERPINC1,VCAM1,C8B,CA2,PSMB1,DPP4,FN1,valsartan,acetaminophen,phosphate,MIF,ALB,CETP,C8G,CD44,AGT,IGFBP7,HSPA5,APOA2,SERPINA1,CFD,furosemide,MMP14
Diseases and Bio Functions		Lipid Metabolism, Molecular Transport, Small Molecule Biochemistry	accumulation	53	SHBG,CEACAM1,3-hydroxydodecanoic acid,saccharin,PLG,SAA1,uridine,niacinamide,leukotriene B4,L-carnitine,LRP1,F2,PON1,D-glucose,C5,APP,IGF1,L-cysteine,metformin,APOB,APOA1,alpha-tocopherol,LCAT,ENPP2,S-allyl-L-cysteine,cholesterol,PLTP,APOH,glycerol,APOC1,L-serine,APOC3,L-arginine,betaine,FN1,INPP5D,MIF,propylparaben,taurine,adenosine,phytanic acid,CETP,lopinavir,CD44,IGF2,AGT,LAMP1,cholic acid,AP…
Diseases and Bio Functions		Cell-To-Cell Signaling and Interaction, Hematological System Development and Function, Immune Cell Trafficking, Inflammatory Response	activation	57	C3,TGFB1,CEACAM1,THBS1,C1QA,SAA1,C4A/C4B,L-kynurenine,leukotriene B4,TNC,ST6GAL1,FGL1,IGHM,ribavirin,EGFR,TLN1,CD14,F7,C5,F10,IGF1,CADM1,CALR,L-cysteine,LTF,APCS,metformin,PRTN3,SELP,ELANE,cholesterol,PGLYRP2,CD59,LGALS1,LBP,LILRA2,DPP4,FN1,INPP5D,HYOU1,MIF,NOTCH1,S100A9,PPIA,adenosine,ICOSLG/LOC102723996,L-cystine,B2M,CD44,PTPRJ,HLA-A,uric acid,APOE,quinolinic acid,ICAM1,5-hydroxytryptamine,FCGR…
Diseases and Bio Functions		Metabolic Disease, Neurological Disease, Organismal Injury and Abnormalities, Psychological Disorders	Alzheimer disease	95	HSPA1A/HSPA1B,C3,MMP2,TGFB1,ibuprofen,HTRA1,CST3,CRP,PLG,FCGR2C,LPA,GRN,C4A/C4B,HP,ACTB,IGHM,LRP1,CLEC3B,D-sphingosine,CTSD,OGN,IGKC,PON1,choline,sphingosine-1-phosphate,D-glucose,APOD,CD14,SOD1,C5,C7,APP,SERPINA3,S100A7,IGF1,APOC2,HRG,CHL1,SELP,CLU,APOA1,HSPG2,SERPINE1,cholesterol,YWHAZ,PLTP,TTR,GC,F12,CFB,APOA4,TF,MMP9,LGALS1,B4GAT1,ACE,APOC1,APOC3,SERPINC1,CSF1R,VIM,A2M,PROS1,CFL1,MRC1,PTGDS,K…
Diseases and Bio Functions		Cardiovascular Disease, Hematological Disease, Organismal Injury and Abnormalities	anemia	54	C3,ibuprofen,SELL,ALDOA,CRP,PLG,FCGR2C,C4A/C4B,GSR,CAT,L-carnitine,ribavirin,VWF,GPI,CFHR3,CFI,CFHR1,SOD1,C5,F10,HBB,IGF1,CALR,PRTN3,L-asparagine,SELP,LCAT,SERPINE1,HLA-B,C1S,CD59,CFB,TF,L-arginine,SERPINC1,CSF1R,CFH,VCAM1,DPP4,FN1,INPP5D,PRDX2,IL18BP,MIF,AMBP,CP,PPIA,adenosine,SPARC,HSPA5,creatinine,L-glutamine,ICAM1,FCGR3A/FCGR3B
Diseases and Bio Functions		Cell Death and Survival	apoptosis	124	TAGLN2,IGFBP4,HSPA1A/HSPA1B,xanthine,CEACAM1,PLA2G7,PKM,DSG2,LGALS7/LGALS7B,GRN,TNC,IGHM,ST6GAL1,LRP1,D-sphingosine,pyruvic acid,ENTPD5,sphingosine-1-phosphate,ALCAM,TLN1,C5,CSTB,FGA,SERPINA3,IGF1,CALR,metformin,PRTN3,CLU,GSN,NRP1,alpha-tocopherol,ELANE,SAE1,YWHAZ,EFEMP1,TF,SRGN,MMP9,LGALS1,indoleacetic acid,L-serine,FN1,IGFBP3,ENO1,HYAL1,S100A8,SFN,NOTCH1,adenosine,S100A9,L-cystine,B2M,CES1,IGF2…
Diseases and Bio Functions		Cell Death and Survival, Organismal Injury and Abnormalities	apoptosis	26	TGFB1,MMP9,MMP2,LGALS1,xanthine,RBP4,THBS1,PLG,PROC,CAT,LRP1,S100A8,sphingosine-1-phosphate,D-glucose,NOTCH1,FLT4,APP,IGF1,COL18A1,metformin,HSPA5,SERPINA1,alpha-tocopherol,MCAM,cholesterol,5-hydroxytryptamine
Diseases and Bio Functions		Cell Death and Survival	cell death	78	C3,TGFB1,SERPINF1,ANPEP,CST3,THBS1,CRP,C1QA,GRN,L-kynurenine,niacinamide,CAT,TNC,IGHM,ST6GAL1,LRP1,CD9,D-sphingosine,CTSD,F2,pyruvic acid,PON1,EGFR,sphingosine-1-phosphate,TLN1,D-glucose,CRKL,CD14,C5,APP,SERPINA3,PPBP,IGF1,LYZ,L-cysteine,indican,LTF,metformin,PRTN3,APOB,CLU,GSN,ANTXR1,glycine,ELANE,cholesterol,YWHAZ,CD59,PF4,LGALS1,CSF1R,PROS1,INPP5D,FN1,PFN1,acetaminophen,SIRPA,MIF,S100A8,SFN,CD…
Diseases and Bio Functions		Cell Death and Survival, Organismal Injury and Abnormalities	cell death	67	CDH2,MMP2,TGFB1,ursodeoxycholic acid,ibuprofen,SERPINF1,CEACAM1,LGALS7/LGALS7B,PLG,GRN,SAA1,niacinamide,ALDH1A1,CAT,LRP1,MYOC,F2,MST1,EGFR,sphingosine-1-phosphate,ENTPD5,D-glucose,SOD1,tauroursodeoxycholic acid,ENG,IGFBP5,APP,IGF1,HSPB1,CALR,L-cysteine,metformin,CLU,GSN,glycine,taurochenodeoxycholate,SERPINE1,VASN,trimethyloxamine,L-proline,bilirubin,ACE,L-arginine,PON3,PROC,betaine,valsartan,ace…
Diseases and Bio Functions		Cell Death and Survival	cell death	75	C3,TGFB1,SERPINF1,ANPEP,CST3,THBS1,CRP,C1QA,GRN,L-kynurenine,niacinamide,CAT,TNC,IGHM,ST6GAL1,LRP1,CD9,D-sphingosine,CTSD,F2,pyruvic acid,PON1,EGFR,sphingosine-1-phosphate,TLN1,D-glucose,CRKL,CD14,C5,APP,SERPINA3,PPBP,IGF1,LYZ,L-cysteine,LTF,metformin,PRTN3,APOB,CLU,GSN,ANTXR1,glycine,ELANE,cholesterol,YWHAZ,CD59,PF4,LGALS1,CSF1R,PROS1,INPP5D,FN1,acetaminophen,SIRPA,MIF,S100A8,SFN,CD5L,ANTXR2,NOT…
Diseases and Bio Functions		Cellular Movement	cell movement	24	FBN1,EGFR,sphingosine-1-phosphate,D-glucose,TGFB1,MMP9,SELL,ENG,ALDOA,IGF1,PROC,KRT2,POSTN,AGT,LTF,GSN,leukotriene B4,TIMP1,SERPINE1,ACTN4,AHSG,CD9,ICAM1,KRT16
Diseases and Bio Functions		Cellular Development, Cellular Growth and Proliferation	cell proliferation	151	TAGLN2,IGFBP4,CCL18,hypoxanthine,FTL,MMP2,ibuprofen,CEACAM1,PKM,ALDOA,DSG2,LGALS7/LGALS7B,GRN,ACTB,ALDH1A1,TNC,IGHM,FGL1,LRP1,D-sphingosine,PSMA4,ENTPD5,sphingosine-1-phosphate,ALCAM,ABCC2,F7,alpha-ketoisocaproic acid,ANG,S100A7,ACTN1,IGF1,TIMP2,CALR,metformin,PRTN3,APOB,sn-glycerol-3-phosphate,CLU,NRP1,PTPRG,TNXB,alpha-tocopherol,ELANE,AHSG,SAE1,YWHAZ,EFEMP1,F12,TF,MMP9,LGALS1,L-proline,L-serine…
Diseases and Bio Functions		Cell Death and Survival	cell viability	94	CDH2,CCL18,HSPA1A/HSPA1B,citric acid,hypoxanthine,ibuprofen,NME3,TGFB1,PKM,LGALS7/LGALS7B,uridine,ECM1,GSR,CAT,IGHM,ST6GAL1,ACTN4,D-sphingosine,CTSD,pyruvic acid,choline,EGFR,PSMA4,sphingosine-1-phosphate,ALCAM,PTPRM,D-glucose,L-aspartic acid,CRKL,FLNA,SOD1,PSMA6,H6PD,ENG,IGFBP5,APP,SERPINA3,HBB,CADM1,IGF1,TIMP2,moxifloxacin,CALR,HSPB1,LYZ,L-cysteine,L-methionine,metformin,L-histidine,CLU,ANTXR1,…
Diseases and Bio Functions		Organismal Injury and Abnormalities, Renal and Urological Disease	chronic kidney disease	47	citric acid,C3,MMP2,TGFB1,ursodeoxycholic acid,ACE,CRP,L-arginine,FCGR2C,SERPINC1,CA2,PSMB1,DPP4,C4A/C4B,KNG1,ribavirin,valsartan,phosphate,HSP90AA1,F2,D-glucose,CPB2,PSMA6,PPIA,C5,F10,NAGLU,urea,AGT,indican,APOB,metformin,creatinine,adenine,pantoprazole,CA1,CACNA2D1,uric acid,LCAT,SERPINE1,APOE,levothyroxine,cholesterol,furosemide,TTR,MMP14,FCGR3A/FCGR3B
Diseases and Bio Functions		Lipid Metabolism, Molecular Transport, Small Molecule Biochemistry	concentration	58	SHBG,C3,CEACAM1,AZGP1,C1QA,niacinamide,APOA5,L-carnitine,FGL1,LRP1,PON1,choline,EGFR,ENTPD5,LIPC,D-glucose,APOD,SOD1,ENG,ANGPTL3,IGF1,VNN1,PCSK9,L-methionine,metformin,APOB,3-aminoisobutanoate,APOA1,LCAT,SERPINE1,AHSG,cholesterol,PLTP,APOA4,APOC1,APOC3,L-arginine,PON3,APOM,betaine,APOC4,MIF,sucrose,CETP,BCHE,CES1,COL18A1,IGF2,creatine,AGT,APOA2,caffeine,cholic acid,uric acid,L-glutamine,APOE,orot…
Diseases and Bio Functions		Lipid Metabolism, Molecular Transport, Small Molecule Biochemistry	concentration	57	citric acid,C3,TGFB1,ursodeoxycholic acid,ibuprofen,AZGP1,LPA,L-carnitine,FGL1,LRP1,F2,pyruvic acid,PON1,choline,EGFR,sphingosine-1-phosphate,D-glucose,APOD,alpha-ketoisocaproic acid,SOD1,APP,ANGPTL3,IGF1,citrulline,ADGRF5,L-methionine,metformin,APOB,AHSG,levothyroxine,cholesterol,PLTP,L-lactic acid,N(1)-methylnicotinamide,MMP9,KLKB1,APOC1,APOC3,L-arginine,PON3,PTGDS,KNG1,acetaminophen,IL18BP,tau…
Diseases and Bio Functions		Lipid Metabolism, Molecular Transport, Small Molecule Biochemistry	concentration	49	ursodeoxycholic acid,PKM,SAA1,HP,niacinamide,APOA5,L-carnitine,FGL1,LRP1,PON1,ENTPD5,LIPC,D-glucose,tauroursodeoxycholic acid,APP,ANGPTL3,IGF1,VNN1,ADGRF5,PCSK9,APOB,metformin,CLU,adenine,APOA1,LCAT,SERPINE1,cholesterol,PLTP,GC,APOA4,glycerol,APOC1,APOC3,PON3,APOM,betaine,KNG1,phosphate,CETP,CES1,AGT,creatine,APOA2,caffeine,cholic acid,L-glutamine,APOE,5-hydroxytryptamine
Diseases and Bio Functions		Lipid Metabolism, Molecular Transport, Small Molecule Biochemistry	concentration	56	SHBG,C3,CEACAM1,AZGP1,C1QA,niacinamide,APOA5,L-carnitine,FGL1,LRP1,PON1,choline,ENTPD5,LIPC,D-glucose,APOD,SOD1,ENG,ANGPTL3,IGF1,VNN1,PCSK9,L-methionine,APOB,metformin,3-aminoisobutanoate,APOA1,LCAT,SERPINE1,AHSG,cholesterol,PLTP,APOA4,APOC1,APOC3,L-arginine,PON3,APOM,betaine,APOC4,MIF,sucrose,CETP,BCHE,CES1,COL18A1,AGT,creatine,APOA2,caffeine,cholic acid,uric acid,L-glutamine,APOE,orotic acid,5-…
Diseases and Bio Functions		Lipid Metabolism, Small Molecule Biochemistry	conversion	45	15(S)-HETE,FTL,ursodeoxycholic acid,ibuprofen,L-proline,bilirubin,L-serine,L-arginine,L-lysine,INPP5D,CAT,leukotriene B4,L-carnitine,acetaminophen,AMBP,ALB,PON1,taurine,theophylline,cotinine,D-glucose,glycocyamine,H6PD,LTA4H,SOD1,CETP,APP,ANGPTL3,ribose,AGT,creatine,citrulline,APOB,metformin,HSPA5,ergothioneine,glycine,alpha-tocopherol,uric acid,ENPP2,L-glutamine,APOE,L-phenylalanine,quinolinic a…
Diseases and Bio Functions		Neurological Disease	damage	45	15(S)-HETE,F12,TF,MMP9,ibuprofen,CST3,THBS1,PLG,SERPINC1,PROC,CA2,5(S)-HETE,uridine,HP,niacinamide,ADAMTS13,KNG1,valsartan,F11,acetaminophen,HYOU1,VWF,F2,taurine,D-glucose,SOD1,adenosine,C5,APP,F10,BCHE,IGF1,IGF2,SPARC,creatine,GPX3,CLU,GSN,CA1,caffeine,homoarginine,GAPDH,quinolinic acid,2-aminoadipic acid,furosemide
Diseases and Bio Functions		Neurological Disease	damage	49	TGFB1,ibuprofen,CST3,THBS1,PLG,uridine,HP,niacinamide,ADAMTS13,F11,VWF,F2,D-glucose,SOD1,C5,APP,F10,IGF1,GPX3,metformin,CLU,GSN,CA1,2-aminoadipic acid,15(S)-HETE,F12,TF,MMP9,SERPINC1,PROC,CA2,5(S)-HETE,KNG1,valsartan,acetaminophen,HYOU1,D-gluconic acid,taurine,adenosine,BCHE,IGF2,SPARC,creatine,CHGA,caffeine,homoarginine,GAPDH,quinolinic acid,furosemide
Diseases and Bio Functions		Inflammatory Response	degranulation	138	TAGLN2,HSPA1A/HSPA1B,FTL,VCL,CEACAM1,SELL,ANPEP,CST3,PKM,ALDOA,GRN,HP,ECM1,leukotriene B4,PVR,CD9,CLEC3B,A1BG,LRG1,QSOX1,sphingosine-1-phosphate,TLN1,C5,CSTB,FGA,S100A7,SERPINA3,ACTN1,PPBP,IGF1,TIMP2,LYZ,PRTN3,CLU,GSN,FGB,APOA1,ELANE,CFP,HLA-B,AHSG,CTSZ,SERPINB1,TF,SRGN,MMP9,CALM1 (includes others),APOH,B4GALT1,ITGA2B,FN1,FUCA2,SERPINF2,ITIH4,S100A8,LTA4H,S100A9,adenosine,CAP1,B2M,PTPRJ,IGF2,LAMP…
Diseases and Bio Functions		Neurological Disease, Organismal Injury and Abnormalities, Psychological Disorders	dementia	102	HSPA1A/HSPA1B,MMP2,ibuprofen,CST3,LPA,GRN,HP,ACTB,IGHM,LRP1,CLEC3B,D-sphingosine,LRG1,OGN,IGKC,PON1,sphingosine-1-phosphate,APOD,C5,SERPINA3,S100A7,IGF1,APOB,CHL1,CLU,APOA1,HSPG2,YWHAZ,PLTP,GC,F12,APOA4,TF,MMP9,LGALS1,SERPINC1,CA2,VIM,CFL1,MRC1,IGFBP3,5-hydroxyindol-3-acetic acid,C9,APOC4,NOTCH1,S100A9,IGFBP2,BCHE,IGF2,creatine,APOA2,APOE,FCGR3A/FCGR3B,C3,TGFB1,HTRA1,CRP,PLG,FCGR2C,C4A/C4B,VWF,CT…
Diseases and Bio Functions		Cardiovascular System Development and Function, Tissue Development	development	77	CDH2,C3,MMP2,TGFB1,ibuprofen,SERPINF1,CEACAM1,HTRA1,ANPEP,PKM,THBS1,PLG,GRN,SAA1,ECM1,HABP2,CD9,F2,LRG1,sphingosine-1-phosphate,PTPRM,IHH,D-glucose,ANG,ENG,APP,SERPINA3,IGF1,CDH5,THBS4,TIMP2,CALR,metformin,NRP1,APOA1,HSPG2,ENPP2,SERPINE1,guanidinosuccinic acid,15(S)-HETE,F12,PF4,MMP9,NRP2,LGALS1,APOH,SERPINC1,VCAM1,PROC,PROS1,FN1,KNG1,BRMS1,IGFBP3,CDH13,S100A8,NOTCH1,FLT4,ANTXR2,S100A9,PPIA,adeno…
Diseases and Bio Functions		Neurological Disease, Organismal Injury and Abnormalities, Psychological Disorders	disorder of basal ganglia	81	CDH2,HSPA1A/HSPA1B,citric acid,FTL,IGFALS,C3,LAMB1,RBP4,PKM,CRP,MAN1A1,FGG,ARHGDIB,GRN,C4A/C4B,HP,ACTB,niacinamide,hippuric acid,LRG1,GPI,pyruvic acid,PON1,choline,D-glucose,APOD,SOD1,C7,APP,SERPINA3,IGF1,HSPB1,citrulline,LTF,CLU,alpha-tocopherol,HLA-B,cholesterol,YWHAZ,PDLIM1,PSMB6,APOA4,bilirubin,ITLN1,B4GAT1,CSF1R,CA2,VIM,A2M,PFN1,KNG1,PGK1,SERPINF2,phosphate,5-hydroxyindol-3-acetic acid,PRDX2…
Diseases and Bio Functions		Cardiovascular Disease	disorder of blood pressure	81	TAGLN2,ibuprofen,VCL,C3,TGFB1,PLA2G7,CST3,THBS1,CRP,PLG,GSR,CAT,TNC,L-carnitine,VWF,MYOC,F2,choline,EGFR,TLN1,D-glucose,FLNA,HBG1,F7,SOD1,ENG,F10,PPBP,SERPINA7,ADGRF5,citrulline,metformin,APOB,SELP,GSN,CA1,CACNA2D1,SERPINE1,DSC3,C1S,cholesterol,TF,MMP9,LGALS1,RARRES2,ACE,L-arginine,SERPINC1,CSF1R,CFH,VCAM1,PROC,CA2,betaine,PTGDS,KNG1,spermidine,acetaminophen,valsartan,phosphate,SLC6A1,MIF,ACTG2,A…
Diseases and Bio Functions		Organismal Injury and Abnormalities, Reproductive System Disease	disorder of pregnancy	79	TAGLN2,VCL,C3,TGFB1,ursodeoxycholic acid,ibuprofen,CST3,PLA2G7,THBS1,PLG,FCGR2C,FGG,C4A/C4B,niacinamide,GSR,TNC,taurocholic acid,MYOC,F2,EGFR,TLN1,FLNA,CRKL,HBG1,tauroursodeoxycholic acid,C5,ENG,F10,glycocholic acid,HBB,PPBP,moxifloxacin,SERPINA7,citrulline,ADGRF5,metformin,SELP,GSN,CA1,CACNA2D1,taurochenodeoxycholate,ENPP2,SERPINE1,DSC3,C1S,TF,MMP9,LGALS1,5-hydroxyeicosapentaenoic acid,APOH,RARR…
Diseases and Bio Functions		Organismal Injury and Abnormalities	edema	49	palmitoylethanolamide,C3,MMP2,TGFB1,ibuprofen,SELL,CRP,PLG,niacinamide,KRT1,FLNA,CD14,F7,SOD1,ENG,LTF,SELP,CA1,glycine,ELANE,ENPP2,SERPINE1,C1S,F12,KLKB1,MEGF8,ACE,L-arginine,PROC,CA2,DPP4,FN1,PTGDS,INPP5D,KNG1,CTSA,ALB,FLT4,adenosine,COL18A1,VTN,LDHA,SERPINA1,quinolinic acid,PROCR,ICAM1,SERPING1,CPN1,furosemide
Diseases and Bio Functions		Molecular Transport	export	51	TGFB1,SAA1,APOA5,taurocholic acid,LRP1,F2,pyruvic acid,PON1,D-glucose,ABCC2,L-aspartic acid,CD14,L-threonine,APP,L-leucine,SERPINA7,VNN1,CALR,L-cysteine,APOC2,L-methionine,APCS,metformin,APOB,CLU,glycine,APOA1,levothyroxine,beta-alanine,cholesterol,PLTP,TTR,APOA4,APOC1,L-serine,APOC3,APOM,APOC4,APOL1,ALB,S100A8,CP,MSN,S100A9,adenosine,CETP,CES1,APOA2,cholic acid,uric acid,APOE
Diseases and Bio Functions		Organismal Injury and Abnormalities	extraintestinal functional disorder	56	C3,ursodeoxycholic acid,ibuprofen,SERPINF1,CRP,CNDP1,GRN,C4A/C4B,HP,ALDH1A1,L-carnitine,ribavirin,VWF,F2,pyruvic acid,EGFR,D-glucose,CD14,F10,SERPINA3,urea,SERPINA6,ADGRF5,metformin,CLU,GSN,CA1,CACNA2D1,ENPP2,HLA-B,levothyroxine,NDST1,KRT16,dimethyl sulfone,TF,KRT14,SFTPB,CA2,ITGA2B,A2M,D-pseudoephedrine,KRT10,BRMS1,acetaminophen,SLC6A1,HYAL1,theophylline,CP,ORM2,BCHE,SPARC,creatine,KRT6A,ORM1,ca…
Diseases and Bio Functions		Cellular Function and Maintenance, Molecular Transport	flux	47	GC,CCL18,C3,TGFB1,ursodeoxycholic acid,LGALS1,bilirubin,A2M,C4A/C4B,FN1,INPP5D,KNG1,leukotriene B4,IGHM,spermidine,VWF,APOL1,F2,ALB,taurine,sphingosine-1-phosphate,PEBP4,D-glucose,F7,PPIA,SOD1,adenosine,C5,APP,PPIB,PPBP,deoxycholate,AGT,CHGA,VTN,metformin,glycine,SERPINA1,caffeine,APOA1,uric acid,APOE,quinolinic acid,beta-alanine,cholesterol,5-hydroxytryptamine,FCGR3A/FCGR3B
Diseases and Bio Functions		Lipid Metabolism, Molecular Transport, Small Molecule Biochemistry	flux	34	APOA4,TGFB1,APOC1,APOC3,APOM,SAA1,APOA5,taurocholic acid,LRP1,APOC4,F2,pyruvic acid,ALB,PON1,S100A8,D-glucose,CD14,MSN,S100A9,CETP,APP,CES1,VNN1,APOC2,APCS,APOB,metformin,CLU,APOA2,cholic acid,APOA1,APOE,cholesterol,PLTP
Diseases and Bio Functions		Free Radical Scavenging	generation	52	TGFB1,ursodeoxycholic acid,SERPINF1,xanthine,CRP,HP,CAT,leukotriene B4,L-carnitine,D-sphingosine,F2,choline,EGFR,sphingosine-1-phosphate,D-glucose,SOD1,C5,CSTB,APP,IGF1,urea,HSPB1,LTF,L-methionine,succinic acid,PRTN3,APOA1,ELANE,alpha-tocopherol,S-allyl-L-cysteine,cholesterol,TF,L-proline,bilirubin,ACE,PON3,CFH,VCAM1,KNG1,acetaminophen,MIF,ALB,taurine,PPIA,adenosine,phytanic acid,AGT,caffeine,uri…
Diseases and Bio Functions		Cellular Growth and Proliferation, Organismal Development	growth	29	TF,L-proline,L-serine,L-arginine,SFTPB,spermidine,CTSD,F2,L-aspartic acid,D-glucose,CPB2,adenosine,L-threonine,L-cystine,PPBP,moxifloxacin,L-valine,L-cysteine,LYZ,LTF,L-methionine,L-histidine,erythritol,ORM1,GSN,glycine,APOA1,ELANE,L-phenylalanine
Diseases and Bio Functions		Cardiovascular System Development and Function, Organismal Development	growth	38	IGFBP4,PF4,TF,MMP9,TGFB1,ibuprofen,SERPINF1,LGALS1,ITLN1,bilirubin,xanthine,PLG,PTGDS,FN1,HABP2,PTPRF,SIRPA,MIF,F2,NOTCH1,D-glucose,PPIA,IGFBP2,IGFBP5,COL18A1,IGF1,TIMP2,POSTN,AGT,metformin,NRP1,uric acid,SERPINE1,APOE,TIMP1,cholesterol,5-hydroxytryptamine,MMP14
Diseases and Bio Functions		Organ Development, Renal and Urological System Development and Function	growth	23	EGFR,sphingosine-1-phosphate,D-glucose,TGFB1,C5,IGF1,SPARC,IGF2,B4GALT1,AGT,indican,metformin,niacinamide,KNG1,valsartan,HSPG2,LCAT,CDH1,APOE,levothyroxine,ICAM1,MST1,MMP14
Diseases and Bio Functions		Organismal Development	growth	89	IGFBP4,IGFALS,VCL,TGFB1,SERPINF1,picolinic acid,CST3,PLG,GRN,uridine,TNC,ST6GAL1,F11,ribavirin,MYOC,CTSD,F2,pyruvic acid,EGFR,sphingosine-1-phosphate,TLN1,IHH,D-glucose,L-aspartic acid,CPB2,FLNA,L-threonine,IGFBP5,APP,PPBP,IGF1,CDH5,TIMP2,moxifloxacin,L-valine,LYZ,L-cysteine,LTF,L-methionine,L-histidine,CLU,GSN,erythritol,glycine,ADARB1,APOA1,ELANE,HSPG2,CRHBP,L-phenylalanine,levothyroxine,SERPIN…
Diseases and Bio Functions		Cancer, Organismal Injury and Abnormalities	growth	53	CCL18,TGFB1,LAMB1,CST3,PKM,THBS1,LGALS7/LGALS7B,PLG,GRN,PF4V1,niacinamide,TNC,L-carnitine,IGHM,EGFR,sphingosine-1-phosphate,D-glucose,CRKL,ENG,IGFBP5,S100A7,IGF1,CDH5,TIMP2,L-cysteine,metformin,L-asparagine,NRP1,APOA1,ELANE,HSPG2,levothyroxine,SAE1,TTR,MMP9,DPP4,CST6,IGFBP3,CDH1,MIF,ICAM2,sucrose,NOTCH1,S100A9,COL18A1,CD44,IGF2,deoxycholate,AGT,LDHA,AOC3,MCAM,LUM
Diseases and Bio Functions		Cardiovascular Disease, Hematological Disease, Metabolic Disease, Organismal Injury and Abnormalities	hypercholesterolemia	22	sucrose,CD14,F7,CETP,LBP,APOC3,ANGPTL3,CRP,LPA,DPP4,APOC2,PCSK9,metformin,APOB,SELP,CACNA2D1,APOA2,APOA1,valsartan,APOE,cholesterol,F2
Diseases and Bio Functions		Cardiovascular Disease, Hematological Disease, Metabolic Disease, Organismal Injury and Abnormalities	hyperlipoproteinemia	25	LBP,CRP,APOC3,LPA,DPP4,APOA5,valsartan,F2,sucrose,LIPC,CD14,F7,PPIA,CETP,ANGPTL3,APOC2,PCSK9,APOB,metformin,SELP,CACNA2D1,APOA2,APOA1,APOE,cholesterol
Diseases and Bio Functions		Protein Trafficking	interaction	36	TF,TGFB1,picolinic acid,B4GALT1,VCAM1,FN1,niacinamide,KNG1,KRT10,PTPRF,IGFBP3,CD9,F2,MST1,ALB,EGFR,sphingosine-1-phosphate,D-glucose,KRT1,FGA,B2M,COL18A1,IGF1,IGF2,AGT,deoxycholate,CALR,succinic acid,SELP,HSPA5,FGB,alpha-tocopherol,HSPG2,GAPDH,cholesterol,YWHAZ
Diseases and Bio Functions		Cell Death and Survival	killing	35	HSPA1A/HSPA1B,TGFB1,SERPINF1,LGALS1,ACE,L-arginine,SFTPB,CFH,L-kynurenine,SERPINA5,PFN1,niacinamide,KNG1,CDH1,C9,SIRPA,CTSD,ALB,D-glucose,CFHR1,adenosine,APP,THBS4,LAMP1,LYZ,LTF,HLA-A,PRTN3,HRG,HSPA5,ANTXR1,glycine,ELANE,cholesterol,MMP14
Diseases and Bio Functions		Lipid Metabolism, Small Molecule Biochemistry	metabolism	49	palmitoylethanolamide,TGFB1,ibuprofen,DPEP2,N-stearoylethanolamine,PLG,L-carnitine,IGHM,taurocholic acid,VWF,D-sphingosine,F2,EGFR,sphingosine-1-phosphate,D-glucose,CD14,SOD1,C5,APP,HBB,2,7,8-trimethyl-2-(beta-carboxyethyl)-6-hydroxychroman,IGF1,CADM1,LTF,metformin,CLU,alpha-tocopherol,cholesterol,15(S)-HETE,glycerol,CNTFR,L-arginine,SERPINC1,VIM,FN1,PTGDS,KNG1,acetaminophen,MIF,ALB,LTA4H,adenosi…
Diseases and Bio Functions		Neurological Disease	movement disorder	109	CDH2,HSPA1A/HSPA1B,FTL,IGFALS,ibuprofen,PKM,ARHGDIB,HP,ACTB,LRP1,LRG1,pyruvic acid,PON1,CPB2,APOD,C5,CSTB,SERPINA3,IGF1,CLU,NRP1,alpha-tocopherol,HLA-B,YWHAZ,PDLIM1,APOA4,MMP9,bilirubin,ITLN1,CNTFR,CA2,VIM,PFN1,spermidine,SERPINF2,5-hydroxyindol-3-acetic acid,PRDX2,C9,SLC6A1,ITIH4,taurine,L-cystine,B2M,BCHE,creatine,LAMP1,NCAM1,CNTN1,kynurenic acid,creatinine,caffeine,uric acid,quinolinic acid,AP…
Diseases and Bio Functions		Neurological Disease, Skeletal and Muscular Disorders	neuromuscular disease	100	CDH2,HSPA1A/HSPA1B,FTL,IGFALS,ibuprofen,CST3,PKM,ARHGDIB,HP,ACTB,TNC,IGHM,D-sphingosine,LRG1,pyruvic acid,PON1,PSMA4,sphingosine-1-phosphate,ALCAM,APOD,C5,SERPINA3,IGF1,CALR,CLU,TNXB,alpha-tocopherol,HLA-B,YWHAZ,PDLIM1,APOA4,TF,bilirubin,ITLN1,CA2,VIM,PFN1,SERPINF2,5-hydroxyindol-3-acetic acid,PRDX2,C9,ITIH4,B2M,BCHE,creatine,LAMP1,kynurenic acid,creatinine,caffeine,uric acid,quinolinic acid,APOE…
Diseases and Bio Functions		Cell Death and Survival	cell death	80	palmitoylethanolamide,CDH2,ibuprofen,TGFB1,SERPINF1,PLA2G7,THBS1,PLG,C1QA,GRN,niacinamide,GSR,CAT,L-carnitine,PTPRF,LRP1,CTSD,GPI,F2,pyruvic acid,EGFR,sphingosine-1-phosphate,D-glucose,SOD1,tauroursodeoxycholic acid,C5,C7,APP,SERPINA3,NAGLU,1,7-dimethylxanthine,IGF1,HSPB1,PCSK9,L-methionine,CHL1,CLU,NRP1,glycine,ADARB1,SERPINE1,L-phenylalanine,cholesterol,YWHAZ,2-aminoadipic acid,L-lactic acid,CT…
Diseases and Bio Functions		Cellular Compromise, Lipid Metabolism, Small Molecule Biochemistry	peroxidation	35	FTL,ursodeoxycholic acid,ibuprofen,L-proline,bilirubin,L-serine,L-arginine,L-lysine,CAT,leukotriene B4,L-carnitine,acetaminophen,AMBP,PON1,taurine,theophylline,D-glucose,glycocyamine,SOD1,APP,ribose,AGT,creatine,citrulline,APOB,metformin,HSPA5,ergothioneine,glycine,alpha-tocopherol,uric acid,L-glutamine,APOE,L-phenylalanine,quinolinic acid
Diseases and Bio Functions		Cellular Development, Cellular Growth and Proliferation	proliferation	86	HSPA1A/HSPA1B,FTL,hypoxanthine,C3,TGFB1,picolinic acid,xanthine,CEACAM1,SELL,IGLL1/IGLL5,ANPEP,HTRA1,THBS1,CRP,ARHGDIB,L-kynurenine,niacinamide,CAT,IGHM,ST6GAL1,ribavirin,D-sphingosine,CTSD,GPI,F2,IGKC,EGFR,sphingosine-1-phosphate,ALCAM,TLN1,D-glucose,CD14,SOD1,IGF1,CALR,LTF,metformin,APOA1,ELANE,CFP,SERPINE1,TALDO1,cholesterol,CTSZ,CD59,PF4,MMP9,LGALS1,APOH,L-arginine,CSF1R,VCAM1,PROC,SLC3A2,LCP…
Diseases and Bio Functions		Cellular Growth and Proliferation, Tissue Development	proliferation	66	IGFBP4,C3,TGFB1,ursodeoxycholic acid,SERPINF1,LAMB1,CEACAM1,LAMC1,HTRA1,DSG2,THBS1,LGALS7/LGALS7B,PLG,GRN,uridine,cytidine,FGL1,taurocholic acid,CD9,D-sphingosine,F2,MST1,EGFR,sphingosine-1-phosphate,ENTPD5,IHH,D-glucose,CPB2,tauroursodeoxycholic acid,C5,ENG,IGF1,LTF,metformin,CLU,KRT16,MMP9,glycerol,B4GALT1,PROC,VIM,FN1,KRT10,valsartan,acetaminophen,CDH1,CDH13,HYAL1,SFN,guanosine,NOTCH1,adenosin…
Diseases and Bio Functions		Cellular Development, Cellular Growth and Proliferation, Hematological System Development and Function, Lymphoid Tissue Structure and Development	proliferation	81	HSPA1A/HSPA1B,FTL,hypoxanthine,C3,TGFB1,picolinic acid,xanthine,CEACAM1,SELL,IGLL1/IGLL5,ANPEP,HTRA1,THBS1,CRP,ARHGDIB,L-kynurenine,niacinamide,CAT,IGHM,ST6GAL1,ribavirin,D-sphingosine,CTSD,GPI,F2,IGKC,sphingosine-1-phosphate,ALCAM,TLN1,D-glucose,CD14,IGF1,CALR,LTF,metformin,CFP,SERPINE1,TALDO1,cholesterol,CTSZ,CD59,MMP9,LGALS1,APOH,L-arginine,CSF1R,VCAM1,PROC,SLC3A2,LCP1,VIM,ITGA2B,A2M,DPP4,INPP…
Diseases and Bio Functions		Organismal Injury and Abnormalities, Renal and Urological Disease	proteinuria	34	CFB,C3,MMP9,TGFB1,glycerol,CST3,PKM,ACE,CRP,L-arginine,LGALS7/LGALS7B,B4GALT1,CFH,PROC,PSMB1,DPP4,PTGDS,niacinamide,valsartan,VWF,ACTN4,APOL1,MST1,ALB,F7,SPARC,AGT,metformin,maleic acid,CACNA2D1,caffeine,LCAT,SERPINE1,ICAM1
Diseases and Bio Functions		Carbohydrate Metabolism	quantity	78	C3,TGFB1,N-stearoylethanolamine,PKM,AZGP1,C1QA,LPA,SAA1,uridine,niacinamide,ALDH1A1,allantoin,C1QTNF3,PTPRS,F2,pyruvic acid,PON1,choline,EGFR,sphingosine-1-phosphate,CACNA1E,D-glucose,CD14,F7,SOD1,H6PD,C5,APP,IGF1,citrulline,L-cysteine,LTF,metformin,glycine,APOA1,ENPP2,levothyroxine,NDST1,cholesterol,CFB,APOA4,MMP9,glycerol,LBP,APOC1,SFTPB,SLC3A2,betaine,INPP5D,KNG1,BRMS1,FBP1,valsartan,acetamino…
Diseases and Bio Functions		Free Radical Scavenging, Molecular Transport	quantity	42	TGFB1,ursodeoxycholic acid,bilirubin,xanthine,L-arginine,PON3,CSF1R,DPP4,betaine,PFN1,niacinamide,GSR,CAT,L-carnitine,acetaminophen,PRDX2,F2,pyruvic acid,ALB,PON1,EGFR,choline,taurine,D-glucose,CP,SOD1,APP,CD44,urea,AGT,ADGRF5,citrulline,L-methionine,succinic acid,APOB,metformin,CLU,alpha-tocopherol,uric acid,S-allyl-L-cysteine,APOE,trimethyloxamine
Diseases and Bio Functions		Lipid Metabolism, Molecular Transport, Small Molecule Biochemistry	quantity	71	SHBG,TGFB1,ursodeoxycholic acid,ibuprofen,PKM,PLG,SAA1,HP,niacinamide,APOA5,L-carnitine,FGL1,LRP1,PON1,EGFR,ENTPD5,LIPC,IHH,D-glucose,ABCC2,H6PD,tauroursodeoxycholic acid,APP,ANGPTL3,IGF1,CDH5,SERPINA6,VNN1,ADGRF5,PCSK9,metformin,APOB,CLU,adenine,APOA1,LCAT,SERPINE1,levothyroxine,cholesterol,PLTP,GC,APOA4,glycerol,APOC1,APOC3,PON3,APOM,betaine,MRC1,KNG1,valsartan,phosphate,MIF,ASGR2,ALB,taurine,s…
Diseases and Bio Functions		Cellular Compromise	respiratory burst	22	JCHAIN,PF4,sphingosine-1-phosphate,TGFB1,C3,CD14,APOH,C5,APP,ANPEP,LBP,IGHA1,VCAM1,LTF,VTN,FN1,IGHG3,ICAM1,MIF,cholesterol,pyruvic acid,LTBP1
Diseases and Bio Functions		Digestive System Development and Function, Hepatic System Development and Function, Organ Development	response	49	C3,MMP2,TGFB1,ursodeoxycholic acid,FCGR2C,FCN2,C4A/C4B,HP,L-carnitine,ribavirin,choline,EGFR,ENTPD5,D-glucose,ABCC2,CD14,SOD1,C5,NAGLU,IGF1,L-methionine,metformin,APOB,3-aminoisobutanoate,glycine,APOA1,SERPINE1,cholesterol,PF4,MMP9,bilirubin,L-arginine,PON3,PROC,betaine,acetaminophen,CDH1,ALB,taurine,PPIA,CD44,SPARC,AGT,HLA-A,HSPA5,APOA2,APOE,TIMP1,FCGR3A/FCGR3B
Diseases and Bio Functions		Molecular Transport	secretion	69	TGFB1,ursodeoxycholic acid,ibuprofen,PKM,THBS1,CRP,FGG,GRN,IGHM,taurocholic acid,D-sphingosine,F2,choline,sphingosine-1-phosphate,CACNA1E,LIPC,D-glucose,ABCC2,SOD1,tauroursodeoxycholic acid,ANG,APP,FGA,IGF1,L-methionine,succinic acid,metformin,APOB,GSN,FGB,APOA1,ELANE,cholesterol,YWHAZ,PLTP,P4HB,APOA4,GPLD1,LGALS1,bilirubin,RARRES2,ACE,APOC3,CA2,A2M,CFL1,FN1,KNG1,SLC6A1,S100A8,taurine,theophyllin…
Diseases and Bio Functions		DNA Replication, Recombination, and Repair	synthesis	59	IGFBP4,HSPA1A/HSPA1B,MMP2,TGFB1,ibuprofen,CEACAM1,GRN,niacinamide,CAT,TNC,PTPRF,D-sphingosine,F2,pyruvic acid,MST1,EGFR,sphingosine-1-phosphate,D-glucose,APP,IGFBP5,F10,IGF1,TIMP2,citrulline,L-methionine,APOB,CLU,glycine,L-phenylalanine,levothyroxine,cholesterol,EFEMP1,15(S)-HETE,TF,LGALS1,CSF1R,A2M,5(S)-HETE,PROS1,FN1,PTGDS,KNG1,spermidine,IGFBP3,MIF,guanosine,adenosine,IGFBP2,IGF2,SPARC,MINPP1,…
Diseases and Bio Functions		Lipid Metabolism, Small Molecule Biochemistry	synthesis	46	15(S)-HETE,TGFB1,ibuprofen,glycerol,CNTFR,L-arginine,PLG,SERPINC1,VIM,PTGDS,FN1,KNG1,L-carnitine,IGHM,acetaminophen,taurocholic acid,VWF,D-sphingosine,MIF,F2,ALB,EGFR,sphingosine-1-phosphate,D-glucose,CD14,LTA4H,SOD1,adenosine,C5,APP,HBB,2,7,8-trimethyl-2-(beta-carboxyethyl)-6-hydroxychroman,CADM1,IGF1,IGF2,AGT,LTF,NCAM1,VTN,metformin,IGFBP7,CLU,alpha-tocopherol,APOE,cholesterol,furosemide
Diseases and Bio Functions		Lipid Metabolism, Small Molecule Biochemistry	synthesis	61	TGFB1,ibuprofen,CEACAM1,PKM,PLG,APOA5,L-carnitine,IGHM,taurocholic acid,VWF,D-sphingosine,C1QTNF3,F2,choline,EGFR,sphingosine-1-phosphate,LIPC,D-glucose,CD14,SOD1,C5,APP,HBB,2,7,8-trimethyl-2-(beta-carboxyethyl)-6-hydroxychroman,IGF1,CADM1,APOC2,LTF,L-methionine,metformin,APOB,CLU,3-aminoisobutanoate,alpha-tocopherol,cholesterol,15(S)-HETE,APOA4,glycerol,APOC1,CNTFR,APOC3,L-arginine,SERPINC1,VIM,…
Diseases and Bio Functions		Free Radical Scavenging	synthesis	26	15(S)-HETE,TF,TGFB1,bilirubin,niacinamide,CAT,PRDX2,F2,pyruvic acid,ALB,sphingosine-1-phosphate,D-glucose,SOD1,C5,APP,HBB,CD44,urea,AGT,succinic acid,glycine,ELANE,AOC3,cholesterol,5-hydroxytryptamine,FCGR3A/FCGR3B
Diseases and Bio Functions		Lipid Metabolism, Small Molecule Biochemistry	synthesis	102	IGFBP4,hypoxanthine,ibuprofen,MMP2,CEACAM1,ANPEP,PKM,ALDH1A1,APOA5,ARF3,IGHM,CD9,D-sphingosine,C1QTNF3,PON1,sphingosine-1-phosphate,C5,ANG,CADM1,IGF1,metformin,APOB,sn-glycerol-3-phosphate,CLU,APOA1,alpha-tocopherol,LCAT,PLTP,APOA4,MMP9,GPLD1,CNTFR,L-arginine,SERPINC1,B4GALT1,APOM,VIM,FN1,PRDX2,cotinine,fumaric acid,LTA4H,adenosine,IGFBP2,CES1,IGF2,NCAM1,VTN,APOA2,uric acid,APOE,furosemide,DHRS9,…
Diseases and Bio Functions		Cell Signaling, Small Molecule Biochemistry	synthesis	61	TGFB1,N-stearoylethanolamine,xanthine,RBP4,CRP,LPA,niacinamide,CAT,L-carnitine,taurocholic acid,LRP1,VWF,F2,MST1,sphingosine-1-phosphate,D-glucose,glycodeoxycholic acid,CD14,SOD1,APP,glycocholic acid,biliverdine,IGF1,urea,CALR,citrulline,metformin,CLU,cholesterol,CALM1 (includes others),APOC3,L-arginine,L-lysine,FN1,PFN1,KNG1,spermidine,acetaminophen,IGFBP3,phosphate,HYOU1,SIRPA,MIF,HSP90AA1,ALB,…
Diseases and Bio Functions		Lipid Metabolism, Small Molecule Biochemistry	synthesis	39	TGFB1,ibuprofen,glycerol,CNTFR,L-arginine,PLG,SERPINC1,VIM,PTGDS,KNG1,L-carnitine,IGHM,acetaminophen,taurocholic acid,VWF,D-sphingosine,MIF,F2,EGFR,sphingosine-1-phosphate,D-glucose,CD14,SOD1,adenosine,C5,APP,HBB,2,7,8-trimethyl-2-(beta-carboxyethyl)-6-hydroxychroman,IGF1,CADM1,IGF2,AGT,VTN,metformin,IGFBP7,CLU,APOE,cholesterol,furosemide
Diseases and Bio Functions		Neurological Disease, Organismal Injury and Abnormalities, Psychological Disorders	tauopathy	100	HSPA1A/HSPA1B,MMP2,ibuprofen,CST3,LPA,GRN,HP,ACTB,IGHM,LRP1,CD9,CLEC3B,D-sphingosine,LRG1,OGN,IGKC,PON1,sphingosine-1-phosphate,APOD,C5,SERPINA3,S100A7,IGF1,LYZ,CHL1,CLU,APOA1,HSPG2,YWHAZ,PLTP,CTSZ,GC,F12,APOA4,TF,MMP9,LGALS1,SERPINC1,VIM,CFL1,MRC1,IGFBP3,5-hydroxyindol-3-acetic acid,C9,APOC4,NOTCH1,S100A9,IGFBP2,BCHE,IGF2,creatine,APOA2,APOE,FCGR3A/FCGR3B,C3,TGFB1,HTRA1,CRP,PLG,FCGR2C,C4A/C4B,CT…
Diseases and Bio Functions		Molecular Transport	transport	160	FTL,ibuprofen,PKM,GRN,HP,APOA5,ARF3,IGHM,LRP1,D-sphingosine,pyruvic acid,PON1,D-mannose,sphingosine-1-phosphate,ABCC2,glycocyamine,tauroursodeoxycholic acid,ANG,FGA,PPBP,IGF1,SERPINA6,SERPINA7,CALR,succinic acid,metformin,APOB,CLU,GSN,pantoprazole,FGB,APOA1,ELANE,LCAT,estrone sulfate,NDST1,YWHAZ,PLTP,GC,APOA4,TF,GPLD1,LGALS1,bilirubin,ITLN1,APOH,LBP,CNTFR,L-serine,L-arginine,B4GALT1,APOM,SLC3A2,C…
Diseases and Bio Functions		Carbohydrate Metabolism	uptake	49	SNED1,C3,CEACAM1,PKM,CAT,leukotriene B4,PTPRF,allantoin,LRP1,EGFR,D-glucose,ABCC2,CD14,H6PD,tauroursodeoxycholic acid,C5,APP,ANGPTL3,IGF1,metformin,APOA1,SERPINE1,AHSG,cholesterol,RARRES2,ACE,L-arginine,A2M,DPP4,KNG1,FBP1,phosphate,MIF,ALB,taurine,theophylline,phytanic acid,CAP1,CETP,CD44,IGF2,AGT,CHGA,kynurenic acid,HSPA5,caffeine,APOE,orotic acid,5-hydroxytryptamine
Diseases and Bio Functions		Carbohydrate Metabolism, Molecular Transport, Small Molecule Biochemistry	uptake	40	CEACAM1,PKM,RARRES2,ACE,A2M,DPP4,KNG1,CAT,leukotriene B4,FBP1,PTPRF,allantoin,LRP1,MIF,ALB,EGFR,taurine,theophylline,D-glucose,H6PD,CAP1,phytanic acid,CETP,APP,ANGPTL3,IGF1,IGF2,AGT,CHGA,metformin,kynurenic acid,HSPA5,caffeine,APOA1,SERPINE1,APOE,AHSG,orotic acid,cholesterol,5-hydroxytryptamine
Diseases and Bio Functions		Lipid Metabolism, Molecular Transport, Small Molecule Biochemistry	uptake	37	GC,APOA4,C3,TGFB1,ursodeoxycholic acid,APOC1,THBS1,APOC3,AZGP1,A2M,APOA5,LRP1,taurocholic acid,SLC6A1,pyruvic acid,sphingosine-1-phosphate,LIPC,D-glucose,CD14,APOD,SOD1,CETP,PPBP,succinic acid,metformin,APOA2,caffeine,alpha-tocopherol,APOA1,cholic acid,CFP,APOE,quinolinic acid,levothyroxine,cholesterol,furosemide,TTR
Diseases and Bio Functions		Carbohydrate Metabolism	uptake	46	SNED1,C3,CEACAM1,PKM,RARRES2,ACE,L-arginine,A2M,DPP4,KNG1,CAT,leukotriene B4,FBP1,PTPRF,allantoin,LRP1,phosphate,MIF,ALB,EGFR,taurine,theophylline,D-glucose,H6PD,tauroursodeoxycholic acid,CAP1,phytanic acid,C5,CETP,APP,ANGPTL3,IGF1,IGF2,AGT,CHGA,metformin,kynurenic acid,HSPA5,caffeine,APOA1,SERPINE1,APOE,AHSG,orotic acid,cholesterol,5-hydroxytryptamine
Diseases and Bio Functions		Nutritional Disease	weight loss	38	HSPA1A/HSPA1B,C3,MMP9,TGFB1,AZGP1,PLG,CSF1R,PROC,DPP4,GRN,FN1,BTD,spermidine,IL18BP,ACTN4,SELENOP,F2,sucrose,EGFR,KRT1,ICOSLG/LOC102723996,SOD1,NAGLU,IGF1,creatine,LTF,L-methionine,APCS,CNTN1,SELP,creatinine,APOA1,SERPINE1,TIMP1,quinolinic acid,beta-hydroxyisovaleric acid,PGLYRP2,furosemide
Tox Functions	cardiotoxicity	Cardiovascular Disease, Organismal Injury and Abnormalities, Cardiac Arteriopathy	disorder of coronary artery	51	TGFB1,PLA2G7,PKM,THBS1,CRP,PLG,LPA,APOA5,LRP1,F2,PON1,CACNA1E,PTPRM,LIPC,D-glucose,CD14,SOD1,F10,PCSK9,APOB,metformin,SELP,pantoprazole,CA1,CACNA2D1,APOA1,SERPINE1,cholesterol,PF4,TF,bilirubin,ACE,APOC3,SERPINC1,VCAM1,PROC,CA2,ITGA2B,DPP4,TKT,FN1,valsartan,acetaminophen,CDH13,FLT4,VASP,CETP,AGT,APOE,ICAM1,LTBP1
Tox Functions	cardiotoxicity	Cardiovascular Disease, Organismal Injury and Abnormalities, Skeletal and Muscular Disorders, Cardiac Infarction, Cardiac Infarction	myocardial infarction	54	C3,ibuprofen,CRP,PLG,FCGR2C,FGG,LPA,C4A/C4B,ADAMTS13,LRP1,VWF,F2,PON1,sphingosine-1-phosphate,CD14,APOD,F7,PSMA6,SOD1,C5,APP,F10,C6,metformin,SELP,CLU,MASP2,pantoprazole,CA1,FGB,CACNA2D1,APOA1,SERPINE1,levothyroxine,cholesterol,TF,MMP9,ACE,SERPINC1,CSF1R,CA2,ITGA2B,SERPINF2,valsartan,acetaminophen,PPIA,adenosine,CD44,POSTN,AGT,AOC3,APOE,furosemide,FCGR3A/FCGR3B
Tox Functions	cardiotoxicity	Cardiac Necrosis/Cell Death	cell death	26	MMP2,SERPINF1,DSP,xanthine,MTPN,DPP4,niacinamide,ADAMTS13,KNG1,CAT,phosphate,D-sphingosine,sphingosine-1-phosphate,D-glucose,IGF1,TIMP2,THBS4,HSPB1,AGT,CALR,metformin,GSN,APOA1,GAPDH,TIMP1,5-hydroxytryptamine
Tox Functions	cardiotoxicity	Cardiac Fibrosis	fibrosis	14	TGFB1,TLN1,MMP9,DSP,ACE,PLG,AGT,POSTN,FN1,metformin,APOA1,valsartan,TIMP1,SERPINE1
Tox Functions	cardiotoxicity	Cardiac Arrythmia	arrhythmia	38	TF,CALM1 (includes others),VCL,MMP9,MMP2,TGFB1,DSP,LAMC1,DSG2,ACE,CRP,L-arginine,SERPINC1,VCAM1,PROC,L-carnitine,valsartan,acetaminophen,VWF,F2,choline,CACNA1E,D-glucose,FLNA,adenosine,F10,moxifloxacin,AGT,CALR,metformin,pantoprazole,CACNA2D1,caffeine,SERPINE1,HLA-B,TIMP1,levothyroxine,TTR
Tox Functions	cardiotoxicity	Heart Failure	failure	31	TF,VCL,MMP9,TGFB1,CST3,ACE,CRP,PLG,SERPINC1,MTPN,CA2,DPP4,L-carnitine,valsartan,VWF,F2,FLT4,D-glucose,F10,IGF1,AGT,metformin,pantoprazole,CA1,CACNA2D1,uric acid,AOC3,SERPINE1,TIMP1,levothyroxine,furosemide
Tox Functions	cardiotoxicity	Cardiac Necrosis/Cell Death	apoptosis	21	sphingosine-1-phosphate,MMP2,D-glucose,SERPINF1,DSP,IGF1,MTPN,TIMP2,AGT,CALR,metformin,niacinamide,ADAMTS13,GSN,KNG1,CAT,APOA1,phosphate,GAPDH,D-sphingosine,5-hydroxytryptamine
Tox Functions	cardiotoxicity	Cardiac Necrosis/Cell Death	cell death	25	MMP2,SERPINF1,DSP,xanthine,MTPN,DPP4,niacinamide,ADAMTS13,KNG1,CAT,phosphate,D-sphingosine,sphingosine-1-phosphate,D-glucose,IGF1,TIMP2,HSPB1,AGT,CALR,metformin,GSN,APOA1,GAPDH,TIMP1,5-hydroxytryptamine
Tox Functions	cardiotoxicity	Cardiac Arrythmia	supraventricular arrhythmia	22	TF,TGFB1,MMP9,adenosine,F10,ACE,CRP,SERPINC1,VCAM1,AGT,CALR,metformin,pantoprazole,CACNA2D1,L-carnitine,valsartan,acetaminophen,TIMP1,SERPINE1,VWF,HLA-B,F2
Tox Functions	Hepatotoxicity	Liver Proliferation	proliferation	26	TF,C3,TGFB1,ibuprofen,LGALS1,CEACAM1,xanthine,THBS1,PLG,FGL1,acetaminophen,D-sphingosine,F2,MST1,EGFR,ENTPD5,CPB2,C5,IGF1,IGF2,TIMP2,AGT,metformin,TIMP1,5-hydroxytryptamine,MMP14
Tox Functions	Hepatotoxicity	Liver Inflammation/Hepatitis	inflammation	46	PF4,C3,MMP9,MMP2,TGFB1,ursodeoxycholic acid,bilirubin,L-arginine,PON3,FCGR2C,PROC,FCN2,C4A/C4B,betaine,HP,L-carnitine,ribavirin,acetaminophen,CDH1,ALB,choline,EGFR,ENTPD5,D-glucose,ABCC2,CD14,PPIA,SOD1,C5,NAGLU,IGF1,CD44,SPARC,L-methionine,metformin,HLA-A,APOB,3-aminoisobutanoate,HSPA5,APOA2,APOA1,SERPINE1,APOE,TIMP1,cholesterol,FCGR3A/FCGR3B
Tox Functions	Hepatotoxicity	Liver Fibrosis, Liver Proliferation	proliferation	11	AGT,TF,TGFB1,ibuprofen,LGALS1,xanthine,TIMP1,IGF1,F2,TIMP2,MMP14
Tox Functions	Hepatotoxicity	Liver Proliferation	proliferation	19	EGFR,ENTPD5,TGFB1,C3,CPB2,CEACAM1,C5,THBS1,PLG,IGF1,IGF2,AGT,metformin,FGL1,acetaminophen,TIMP1,D-sphingosine,5-hydroxytryptamine,MST1
Tox Functions	Hepatotoxicity	Liver Damage	hepatic injury	23	choline,D-glucose,MMP9,CD14,SOD1,L-arginine,CFH,SAA1,betaine,L-methionine,HLA-A,metformin,SAA2,glycine,SERPINA1,cholic acid,ribavirin,acetaminophen,SERPINE1,APOE,HLA-B,SERPING1,F2
Tox Functions	Hepatotoxicity	Liver Inflammation/Hepatitis	viral hepatitis	26	C3,MMP9,TGFB1,ursodeoxycholic acid,bilirubin,L-arginine,FCGR2C,FCN2,betaine,C4A/C4B,L-carnitine,ribavirin,CDH1,ALB,EGFR,D-glucose,ABCC2,PPIA,C5,IGF1,metformin,HSPA5,APOE,TIMP1,cholesterol,FCGR3A/FCGR3B
Tox Functions	Hepatotoxicity	Liver Necrosis/Cell Death	apoptosis	25	MMP9,TGFB1,ursodeoxycholic acid,L-arginine,PON3,CFH,TKT,SAA1,betaine,CAT,acetaminophen,SELENOP,EGFR,sphingosine-1-phosphate,taurine,ENTPD5,APP,IGF1,deoxycholate,metformin,3-aminoisobutanoate,GSN,glycine,TIMP1,VASN
Tox Functions	Hepatotoxicity	Gastrointestinal Disease, Hepatic System Disease, Organismal Injury and Abnormalities, Liver Damage	damage	42	dimethyl sulfone,C3,MMP9,ursodeoxycholic acid,LBP,L-arginine,PLG,CFH,SAA1,betaine,ALDH1A1,ribavirin,acetaminophen,MIF,F2,ALB,choline,taurine,D-glucose,ABCC2,CD14,SOD1,adenosine,APP,biliverdine,IGF1,CD44,L-methionine,HLA-A,metformin,SAA2,glycine,SERPINA1,cholic acid,SERPINE1,APOE,L-phenylalanine,HLA-B,cholesterol,SERPING1,5-hydroxytryptamine,SERPINA4
Tox Functions	Hepatotoxicity	Liver Necrosis/Cell Death	apoptosis	23	EGFR,sphingosine-1-phosphate,taurine,ENTPD5,MMP9,TGFB1,ursodeoxycholic acid,L-arginine,PON3,IGF1,CFH,deoxycholate,SAA1,betaine,metformin,3-aminoisobutanoate,GSN,CAT,glycine,acetaminophen,TIMP1,VASN,SELENOP
Tox Functions	Hepatotoxicity	Liver Necrosis/Cell Death	apoptosis	17	EGFR,ENTPD5,sphingosine-1-phosphate,TGFB1,ursodeoxycholic acid,L-arginine,PON3,deoxycholate,SAA1,betaine,metformin,GSN,CAT,glycine,acetaminophen,VASN,SELENOP
Tox Functions	Hepatotoxicity	Liver Inflammation/Hepatitis	infection	17	EGFR,D-glucose,TGFB1,ursodeoxycholic acid,ABCC2,PPIA,bilirubin,IGF1,FCN2,betaine,metformin,HSPA5,ribavirin,CDH1,APOE,cholesterol,ALB
Tox Functions	Hepatotoxicity	Liver Steatosis	hepatic steatosis	31	C3,bilirubin,LBP,PKM,ACE,LPA,DPP4,betaine,uridine,CAT,L-carnitine,FGL1,ribavirin,acetaminophen,SIRPA,choline,taurine,LIPC,D-glucose,CD14,SOD1,CD44,L-methionine,APOB,metformin,CLU,pantoprazole,SERPINA1,APOE,L-phenylalanine,cholesterol
Tox Functions	Hepatotoxicity	Liver Necrosis/Cell Death	cell death	22	EGFR,sphingosine-1-phosphate,ENTPD5,TGFB1,ursodeoxycholic acid,tauroursodeoxycholic acid,L-arginine,PON3,deoxycholate,L-cysteine,SAA1,betaine,metformin,GSN,CAT,glycine,caffeine,cholic acid,LRP1,acetaminophen,VASN,SELENOP
Tox Functions	Hepatotoxicity	Cancer, Gastrointestinal Disease, Hepatic System Disease, Organismal Injury and Abnormalities, Hepatocellular carcinoma, Liver Hyperplasia/Hyperproliferation	hepatocellular carcinoma	130	JCHAIN,CDH2,HSPA1A/HSPA1B,FTL,SNED1,MMP2,DPEP2,FCRL5,CEACAM1,PLA2G7,NCAM2,PKM,CNDP1,C8A,FCN2,LPA,LYVE1,GRN,HP,PVR,FGL1,LRP1,C1QTNF3,CFHR3,D-mannose,ENTPD5,F10,FGA,ribitol,IGF1,TIMP2,SERPINA7,succinic acid,metformin,APOB,sn-glycerol-3-phosphate,PTPRG,FGB,APOA1,CRHBP,LCAT,CFP,OIT3,HLA-B,MFAP4,FLG,TF,MMP9,MEGF8,L-serine,SERPINC1,CA2,VIM,MRC1,FN1,PFN1,IGFBP3,MARCO,C9,ENO1,NOTCH1,fumaric acid,FCN3,IGF…
Tox Functions	Hepatotoxicity	Liver Hyperplasia/Hyperproliferation	liver carcinoma	229	JCHAIN,HSPA1A/HSPA1B,MMP2,FCRL5,SELL,ANPEP,C8A,LPA,LYVE1,GRN,HP,ECM1,LRP1,MYOC,FBN1,ENTPD5,CPB2,C5,F10,ACTN1,ribitol,SEMA4B,SERPINA7,metformin,MASP2,FGB,APOA1,LCAT,CFP,DSC3,HLA-B,NDST1,MFAP4,EFEMP1,F12,MMP9,L-serine,CA2,PFN1,SLC6A1,KRT9,ENO1,CDH13,ANTXR2,IGF2,NCAM1,GP5,MMRN2,uric acid,MMRN1,MMP14,L-tyrosine,SHBG,KRT78,C3,niacinamide,HABP2,GSR,CAT,taurocholic acid,CTSD,PTPRS,EGFR,glycodeoxycholic …
Tox Functions	Hepatotoxicity	Liver Necrosis/Cell Death	cell death	32	MMP9,TGFB1,ursodeoxycholic acid,L-arginine,PON3,CFH,SAA1,betaine,CAT,ribavirin,LRP1,acetaminophen,SELENOP,EGFR,sphingosine-1-phosphate,choline,taurine,ENTPD5,tauroursodeoxycholic acid,IGF1,deoxycholate,L-cysteine,metformin,3-aminoisobutanoate,GSN,glycine,caffeine,cholic acid,APOE,TIMP1,cholesterol,VASN
Tox Functions	Hepatotoxicity	Cell Death and Survival, Liver Necrosis/Cell Death	cell death	46	C3,MMP9,TGFB1,ursodeoxycholic acid,L-arginine,PON3,PLG,CFH,PROC,TKT,SAA1,betaine,PROS1,CAT,ribavirin,LRP1,acetaminophen,SELENOP,EGFR,sphingosine-1-phosphate,choline,taurine,ENTPD5,CD14,CPB2,FLNA,tauroursodeoxycholic acid,SOD1,FGA,APP,IGF1,deoxycholate,L-cysteine,metformin,SELP,3-aminoisobutanoate,GSN,glycine,caffeine,cholic acid,SERPINE1,APOE,L-phenylalanine,TIMP1,cholesterol,VASN
Tox Functions	Hepatotoxicity	Cell Death and Survival, Gastrointestinal Disease, Hepatic System Disease, Organismal Injury and Abnormalities, Liver Necrosis/Cell Death	necrosis	44	C3,MMP9,TGFB1,ursodeoxycholic acid,L-arginine,PON3,PLG,CFH,PROC,SAA1,betaine,PROS1,CAT,ribavirin,LRP1,acetaminophen,SELENOP,EGFR,sphingosine-1-phosphate,choline,taurine,ENTPD5,CD14,CPB2,FLNA,tauroursodeoxycholic acid,SOD1,FGA,IGF1,deoxycholate,L-cysteine,metformin,SELP,3-aminoisobutanoate,GSN,glycine,caffeine,cholic acid,SERPINE1,APOE,L-phenylalanine,TIMP1,cholesterol,VASN
Tox Functions	Hepatotoxicity	Gastrointestinal Disease, Hepatic System Disease, Organismal Injury and Abnormalities, Liver Fibrosis	fibrosis	46	TF,MMP9,MMP2,TGFB1,ursodeoxycholic acid,bilirubin,CST3,CRP,PLG,SERPINC1,PROC,FGG,SERPINA5,HP,FN1,ribavirin,LRP1,CDH1,GOLM1,VWF,MIF,ALB,taurine,NOTCH1,tauroursodeoxycholic acid,PPIA,C5,B2M,NAGLU,SPARC,TIMP2,POSTN,HSPB1,APOB,metformin,3-aminoisobutanoate,APOA2,SERPINA1,APOA1,cholic acid,SERPINE1,APOE,HLA-B,TIMP1,levothyroxine,cholesterol
Tox Functions	Hepatotoxicity	Liver Hyperplasia/Hyperproliferation	cancer	253	JCHAIN,HSPA1A/HSPA1B,MMP2,FCRL5,SELL,ANPEP,C8A,LPA,LYVE1,GRN,HP,ECM1,APOA5,LRP1,MYOC,FBN1,ENTPD5,CPB2,CFHR1,C5,F10,ACTN1,ribitol,SEMA4B,SERPINA7,metformin,CLU,MASP2,FGB,C4BPA,APOA1,LCAT,CFP,DSC3,HLA-B,NDST1,MFAP4,EFEMP1,F12,MMP9,L-serine,B4GALT1,CA2,PFN1,SLC6A1,KRT9,ENO1,CDH13,ANTXR2,CES1,IGF2,MASP1,NCAM1,GP5,MMRN2,APOA2,uric acid,MMRN1,MMP14,L-tyrosine,SHBG,KRT78,C3,niacinamide,HABP2,GSR,CAT,tau…
Tox Functions	Hepatotoxicity	Liver Hyperplasia/Hyperproliferation	liver tumor	284	JCHAIN,HSPA1A/HSPA1B,MMP2,ibuprofen,FCRL5,SELL,ANPEP,C8A,LPA,LYVE1,GRN,HP,ECM1,APOA5,LRP1,MYOC,QSOX1,FBN1,ENTPD5,ABCC2,CPN2,CPB2,CFHR1,C5,F10,ACTN1,ribitol,SEMA4B,SERPINA7,metformin,CLU,MASP2,FGB,C4BPA,APOA1,LCAT,CFP,DSC3,HLA-B,NDST1,MFAP4,EFEMP1,F12,MMP9,L-serine,CNTFR,B4GALT1,CA2,PFN1,PRDX2,SLC6A1,KRT9,ENO1,OLFM1,CDH13,ANTXR2,TGOLN2,CES1,IGF2,MASP1,NCAM1,GP5,MMRN2,APOA2,uric acid,MMRN1,MMP14,L-…
Tox Functions	Hepatotoxicity	Liver Cirrhosis	cirrhosis	34	TF,hypoxanthine,MMP9,MMP2,TGFB1,ursodeoxycholic acid,bilirubin,CRP,SERPINC1,SERPINA5,FN1,ribavirin,VWF,F2,ALB,NOTCH1,F7,tauroursodeoxycholic acid,PPIA,F10,B2M,F5,SPARC,AGT,APOB,metformin,APOA2,CACNA2D1,SERPINA1,APOA1,HLA-B,TIMP1,cholesterol,furosemide
Tox Functions	Hepatotoxicity	Liver Steatosis	nonalcoholic fatty liver disease	12	DPP4,betaine,L-methionine,choline,APOB,metformin,CAT,pantoprazole,SOD1,bilirubin,ACE,cholesterol
Tox Functions	Hepatotoxicity	Liver Inflammation/Hepatitis, Liver Steatosis	steatohepatitis	8	betaine,L-methionine,choline,APOB,metformin,CD14,SOD1,cholesterol
Tox Functions	nephrotoxicity	Glomerular Injury	glomerulosclerosis	20	TGFB1,C3,MMP2,L-arginine,SPARC,B4GALT1,AGT,indican,metformin,CLU,KNG1,adenine,caffeine,valsartan,LCAT,APOE,ACTN4,PDLIM1,APOL1,MMP14
Tox Functions	nephrotoxicity	Glomerular Injury, Renal Fibrosis	fibrosis	12	AGT,indican,metformin,C3,TGFB1,MMP2,CLU,KNG1,adenine,valsartan,L-arginine,MMP14
Tox Functions	nephrotoxicity	Renal Inflammation, Renal Nephritis	nephritis	45	CFB,C3,TGFB1,ACE,CRP,B4GALT1,CFH,VCAM1,PROC,C1QA,PSMB1,GRN,C4A/C4B,PTGDS,leukotriene B4,L-carnitine,IGHM,valsartan,acetaminophen,ACTN4,MIF,AMBP,APOL1,ALB,EGFR,ICOSLG/LOC102723996,PPIA,C5,L-cystine,CFHR5,IGF1,AGT,creatine,APCS,metformin,SELP,CLU,creatinine,caffeine,SERPINE1,GP1BA,ICAM1,PDLIM1,LTBP1,FCGR3A/FCGR3B
Tox Functions	nephrotoxicity	Glomerular Injury, Renal Inflammation, Renal Nephritis	glomerulonephritis	35	C3,TGFB1,ACE,CRP,B4GALT1,CFH,VCAM1,PROC,C1QA,PSMB1,C4A/C4B,PTGDS,leukotriene B4,valsartan,acetaminophen,ACTN4,MIF,APOL1,ALB,EGFR,PPIA,C5,CFHR5,AGT,APCS,metformin,SELP,CLU,creatinine,SERPINE1,GP1BA,ICAM1,PDLIM1,LTBP1,FCGR3A/FCGR3B
