# Supplementary material for: The landscape of abnormal pathway activation confers COVID-19 patients' molecular sequelae earlier than clinical phenotype
Source: Theranostics. 2023 Jun 12;13(10):3451–66. doi: 10.7150/thno.83405 (PMC10283057; doi:10.7150/thno.83405)
Supplement: Supplementary file 3 — Supplementary table 2 - sequelae related biofunction. [file thnov13p3451s3.xlsx]

## Sheet: Sheet1
No	Categories	catogery annotations	# Molecules of DEGs	Molecules of DEGs
		Inflammation of organ
1	Inflammatory Disease of organ	Inflammation of respiratory system component	70	ACE,ACTB,ALB,ALDOA,AMBP,ANTXR1,APCS,APOA1,APOE,C1S,C3,C4A/C4B,C5,CACNA2D1,CCL18,CD14,CD44,CDH13,CPB2,CRP,CSF1R,CTSD,DPP4,ELANE,ENO1,F10,F11,F2,F5,FCGR2C,FCGR3A/FCGR3B,FLG,FN1,GAPDH,HABP2,HLA-A,HLA-B,HSPA5,ICAM1,IGF1,IGFBP3,LBP,LGALS1,LRP1,LTA4H,LTF,LYZ,MMP9,MRC1,MST1,NEO1,P4HB,PGLYRP2,PLA2G7,POSTN,PPIA,PROC,PTPRJ,SAA1,SELL,SELP,SERPINA1,SERPINB1,SERPINC1,SERPING1,TGFB1,THBS1,TIMP1,TKT,VCAM1
2	Inflammatory Disease of organ	Inflammation of respiratory system	72	ACE,ACTB,ALB,ALDOA,AMBP,ANTXR1,APCS,APOA1,APOE,C1S,C3,C4A/C4B,C5,CACNA2D1,CCL18,CD14,CD44,CDH13,CPB2,CRP,CSF1R,CTSD,DPP4,ELANE,ENO1,F10,F11,F2,F5,FCGR2C,FCGR3A/FCGR3B,FLG,FN1,GAPDH,HABP2,HLA-A,HLA-B,HSPA5,ICAM1,IGF1,IGFBP3,LBP,LGALS1,LRP1,LTA4H,LTF,LYZ,MMP9,MRC1,MST1,NEO1,P4HB,PGLYRP2,PLA2G7,POSTN,PPIA,PRG2,PROC,PTPRJ,SAA1,SELL,SELP,SERPINA1,SERPINB1,SERPINC1,SERPINE1,SERPING1,TGFB1,THBS1,TIMP1,T…
3	Inflammatory Disease of organ	Inflammation of absolute anatomical region	140	ABCC2,ACE,ACTB,ACTN4,ADAMDEC1,AGT,ALB,ALCAM,ALDOA,AMBP,ANG,APCS,APOA1,APOA2,APOA4,APOB,APOE,APOH,APOL1,APOM,APP,ARHGDIB,B2M,B4GALT1,C1QA,C3,C4A/C4B,C5,C6,CA1,CA2,CALR,CCL18,CD14,CD44,CDH1,CDH13,CEACAM1,CFB,CFH,CFHR5,CLU,CPB2,CRP,CSF1R,CST3,CST6,CTSD,DHRS9,DPP4,DSG2,ECM1,EGFR,ELANE,ENO1,ENPP2,ENTPD5,F10,F11,F12,F2,F5,FCGR2C,FCGR3A/FCGR3B,FCN2,FGA,FN1,GAPDH,GC,GP1BA,GRN,HABP2,HLA-A,HP,HSPA5,ICAM1,I…
4	Inflammatory Disease of organ	Inflammation of body cavity	122	ABCC2,ACE,ACTB,ACTN4,ADAMDEC1,AGT,ALB,ALDOA,AMBP,ANG,APCS,APOA1,APOA2,APOA4,APOB,APOE,APOH,APOL1,ARHGDIB,B2M,B4GALT1,C1QA,C3,C4A/C4B,C5,CALR,CCL18,CD14,CD44,CDH1,CDH13,CEACAM1,CFB,CFH,CFHR5,CLU,CPB2,CRP,CSF1R,CTSD,DHRS9,DPP4,DSG2,ECM1,EGFR,ELANE,ENO1,ENPP2,ENTPD5,F10,F11,F2,F5,FCGR2C,FCGR3A/FCGR3B,FCN2,FGA,FN1,GAPDH,GC,GP1BA,GRN,HABP2,HLA-A,HP,HSPA5,ICAM1,ICOSLG/LOC102723996,IGF1,IGF2,IGFBP3,IGHM…
5	Inflammatory Disease of organ	Inflammation of gastrointestinal tract	60	ADAMDEC1,ALB,ANG,APOA4,APOH,ARHGDIB,B2M,C3,CA2,CCL18,CD44,CDH1,CEACAM1,CES1,CFB,CFI,CRISP3,CRP,CSF1R,DHRS9,ECM1,ENPP2,F10,FGA,FLG,FN1,HP,ICAM1,ICOSLG/LOC102723996,IGF2,IGHM,IGKC,INPP5D,JCHAIN,KRT16,LBP,LGALS1,LRG1,LTF,LYZ,MMP9,MST1,PGLYRP2,PKM,PLG,PON1,POSTN,PROC,PROCR,PROS1,S100A8,S100A9,SELP,SERPINA3,SERPINE1,SOD1,TF,TGFB1,TIMP1,VNN1
6	Inflammatory Disease of organ	Inflammation of heart	9	AGT,TGFB1,CLU,PPIA,APOA1,valsartan,B2M,SERPINE1,CSF1R
7	Inflammatory Disease of organ	Rheumatic Disease	133	A1BG,ABCC2,ADAMTS13,AHSG,ALB,ALDOA,ANG,APOA1,APOE,APOM,ARHGDIB,AZGP1,B2M,BRMS1,C1QA,C1QTNF3,C2,C3,C4A/C4B,C5,C6,CA2,CACNA2D1,CALR,CCL18,CD44,CD59,CDH1,CDH5,CFB,CFD,CFP,CLU,COMP,CRP,CSF1R,CST3,DPP4,ELANE,ENO1,ENPP2,F10,F2,F7,F9,FBN1,FCGR3A/FCGR3B,FCN2,FCN3,FGA,FGB,FGG,FLT4,FN1,FTL,GP1BA,GPI,GRN,GSN,GSR,HBB,HLA-A,HLA-B,HP,HSPA1A/HSPA1B,HSPA5,HSPG2,HTRA1,HYAL1,ICAM1,ICOSLG/LOC102723996,IGF1,IGFBP4,I…
8	Inflammatory Disease of organ	Rheumatoid arthritis	84	A1BG,AHSG,ALB,ALDOA,ANG,APOA1,APOE,APOM,ARHGDIB,B2M,BRMS1,C1QA,C2,C3,C4A/C4B,C5,CA2,CALR,CCL18,CD44,CDH1,CFB,CFD,CLU,COMP,CRP,CST3,DPP4,ELANE,ENO1,F10,FCGR3A/FCGR3B,FGB,FN1,GP1BA,GRN,GSN,GSR,HLA-A,HLA-B,HP,HSPA1A/HSPA1B,HYAL1,ICAM1,ICOSLG/LOC102723996,IGF1,IGFBP4,IGFBP5,IGFBP7,IGHM,IGKC,IL18BP,LBP,LCP1,LDHB,LGALS1,LTF,LYZ,MIF,MMP14,MMP2,MMP9,MRC1,NAGLU,NRP1,PGK1,PON1,PPIA,PRDX2,PRTN3,RARRES2,RBP4…
9	Inflammatory Disease of organ	Inflammation of joint	127	A1BG,ABCC2,ADAMTS13,AHSG,ALB,ALDOA,ANG,APOA1,APOE,APOM,ARHGDIB,AZGP1,B2M,BRMS1,C1QA,C1QTNF3,C2,C3,C4A/C4B,C5,C6,CA2,CACNA2D1,CALR,CCL18,CD44,CD59,CDH1,CFB,CFD,CFP,CLU,COMP,CRP,CSF1R,CST3,DPP4,ELANE,ENO1,ENPP2,F10,F2,F7,F9,FCGR3A/FCGR3B,FCN2,FCN3,FGA,FGB,FGG,FLT4,FN1,FTL,GP1BA,GPI,GRN,GSN,GSR,HBB,HLA-A,HLA-B,HP,HSPA1A/HSPA1B,HSPA5,HSPG2,HTRA1,HYAL1,ICAM1,ICOSLG/LOC102723996,IGF1,IGFBP4,IGFBP5,IGFB…
10	Inflammatory Disease of organ	Inflammation of liver	46	PF4,C3,MMP9,MMP2,TGFB1,ursodeoxycholic acid,bilirubin,L-arginine,PON3,FCGR2C,PROC,FCN2,C4A/C4B,betaine,HP,L-carnitine,ribavirin,acetaminophen,CDH1,ALB,choline,EGFR,ENTPD5,D-glucose,ABCC2,CD14,PPIA,SOD1,C5,NAGLU,IGF1,CD44,SPARC,L-methionine,metformin,HLA-A,APOB,3-aminoisobutanoate,HSPA5,APOA2,APOA1,SERPINE1,APOE,TIMP1,cholesterol,FCGR3A/FCGR3B
11	Inflammatory Disease of organ	Neuroinflammation Signaling Pathway	15	CALM1 (includes others),CALML5,FLNA,IHH,PTPRF,PTPRG,PTPRJ,PTPRM,PTPRS,SFN,SIRPA,SMPDL3A,TGFB1,VASP,YWHAZ
		damage
1	Neurological Disease	Cerebrovascular dysfunction	57	ACE,ADA2,AGT,ALB,AOC3,APOA1,APOB,APOE,APOH,APP,BCHE,CA1,CA2,CACNA2D1,CDH2,CFH,CLU,CRP,CST3,EGFR,ENG,F10,F11,F2,F5,F9,FN1,GPX3,GRN,GSN,HSPB1,HTRA1,HYOU1,IGF1,ITGA2B,LPA,LRP1,MMP9,NOTCH1,NRP1,PCSK9,PKM,PLA2G7,PLG,PROC,PROCR,PROS1,PRTN3,S100A9,SERPINA1,SERPINC1,SERPIND1,SERPINE1,THBS1,VCAM1,VIM,VWF
2	Neurological Disease	Progressive encephalopathy	116	A2M,ACE,ACTB,AFM,AGT,ALB,ANG,APOA1,APOA2,APOA4,APOC1,APOC2,APOC3,APOC4,APOD,APOE,APP,ARHGDIB,B4GAT1,BCHE,C3,C4A/C4B,C5,C7,C9,CALM1 (includes others),CD14,CETP,CFB,CFD,CFL1,CHGA,CHL1,CLEC3B,CLU,CRP,CSF1R,CST3,CSTB,CTSD,EGFR,F12,F2,F5,FCGR2C,FCGR3A/FCGR3B,FTL,GAPDH,GC,GPX3,GRN,GSN,GSR,HLA-B,HP,HRG,HSPA1A/HSPA1B,HSPA5,HSPB1,HSPG2,HTRA1,ICAM1,IGF1,IGF2,IGFBP2,IGFBP3,IGHM,IGKC,ITLN1,KNG1,LAMP1,LDHA,LD…
3	Neurological Disease	Progressive neurological disorder	126	A2M,ACE,ACTB,AFM,AGT,ALB,ALCAM,ALDH1A1,ANG,ANTXR1,APOA1,APOA2,APOA4,APOC1,APOC2,APOC3,APOC4,APOD,APOE,APP,ARHGDIB,B4GAT1,BCHE,C3,C4A/C4B,C5,C7,C9,CALM1 (includes others),CD14,CD44,CETP,CFB,CFD,CFL1,CHGA,CHL1,CLEC3B,CLU,CRP,CSF1R,CST3,CSTB,CTSD,EGFR,F12,F2,F5,FCGR2C,FCGR3A/FCGR3B,FLT4,FTL,GAPDH,GC,GPX3,GRN,GSN,GSR,HLA-B,HP,HRG,HSP90AA1,HSPA1A/HSPA1B,HSPA5,HSPB1,HSPG2,HTRA1,ICAM1,IGF1,IGF2,IGFBP2,I…
4	Neurological Disease	Synaptogenesis Signaling Pathway	17	APOE,CACNA2D1,CADM1,CALM1 (includes others),CALML5,CDH1,CDH13,CDH2,CDH5,CFL1,cholesterol,COMP,CRKL,LRP1,THBS1,THBS4,TLN1
5	Cardiovascular Disease	Myocardial infarction	48	ACE,ADAMTS13,AGT,AOC3,APOA1,APOC3,APOD,APOE,APP,C3,C4A/C4B,C5,C6,CA1,CA2,CACNA2D1,CD14,CD44,CLU,CRP,CSF1R,F10,F2,F7,F9,FCGR2C,FCGR3A/FCGR3B,FGB,FGG,ITGA2B,LPA,LRP1,MASP2,MIF,MMP9,PCSK9,PLG,PON1,POSTN,PPIA,PSMA6,SELP,SERPINC1,SERPINE1,SERPINF2,SOD1,TF,VWF
6	Cardiovascular Disease	Left ventricular dysfunction	19	EGFR,NOTCH1,VCL,MMP9,MMP2,DSP,F10,ACE,DSG2,TIMP2,AGT,POSTN,DPP4,CHGA,CACNA2D1,APOA1,valsartan,TIMP1,SERPINE1
7	Cardiovascular Disease	Conotruncal heart malformations	5	FLNA,CRKL,NRP1,HSPG2,LTBP1
8	Respiratory Disease	Acute lung injury	34	ACE,AGT,AHSG,ALB,APOH,AZGP1,C3,C4A/C4B,C5,CD14,CD5L,CLU,ELANE,F10,F12,F2,FCGR2C,FCGR3A/FCGR3B,GAPDH,HABP2,HBB,HSPA5,ICAM1,IGFBP3,JCHAIN,MIF,PLG,PRTN3,SERPINC1,SERPINE1,TF,TGFB1,TREML1,VWF
9	Respiratory Disease	Lung injury	50	ACE,AGT,AHSG,ALB,AMBP,APOH,AZGP1,C2,C3,C4A/C4B,C5,CD14,CD5L,CFB,CLU,ELANE,F10,F12,F2,FCGR2C,FCGR3A/FCGR3B,FN1,GAPDH,GC,HABP2,HBB,HSPA5,HYOU1,ICAM1,IGF1,IGFBP3,INPP5D,JCHAIN,MARCO,MIF,PF4,PKM,PLG,PRTN3,S100A8,SAA1,SELP,SERPINC1,SERPINE1,TF,TGFB1,TIMP2,TNC,TREML1,VWF
10	Hepatic System Disease	Increased localization of ALT	6	SAA1,C5,acetaminophen,APOE,cholesterol,C1QA
11	Hepatic System Disease	Increased Levels of ALT	7	SAA1,C3,C5,acetaminophen,APOE,cholesterol,C1QA
12	Renal and Urological Disease	Increased Levels of Creatinine	17	CFB,C3,C5,glycerol,ACE,C6,L-arginine,CD44,AGT,creatine,GRN,niacinamide,adenine,acetaminophen,valsartan,ICAM1,MST1
13	Renal and Urological Disease	Damage of genitourinary system	48	ACE,AGT,AHSG,ALB,AMBP,ANPEP,APOE,B2M,C1QA,C3,C4A/C4B,C5,C6,CA1,CA2,CAT,CD14,CD44,CD59,CD5L,CFB,CFH,CFP,CLU,COLEC11,CST3,EGFR,FN1,GC,GRN,ICAM1,IGF1,IGHM,LCAT,LYZ,MIF,MST1,NAGLU,PKM,PLG,PROC,SELP,SERPINA3,SERPINA5,SERPINE1,TGFB1,THBS1,TLN1
14	Renal and Urological Disease	Damage of kidney	45	ACE,AGT,AHSG,ALB,AMBP,ANPEP,APOE,B2M,C1QA,C3,C4A/C4B,C5,C6,CA1,CA2,CAT,CD14,CD44,CD59,CD5L,CFB,CFH,CFP,CLU,COLEC11,CST3,FN1,GC,GRN,ICAM1,IGF1,IGHM,LCAT,LYZ,MIF,MST1,NAGLU,PKM,PROC,SELP,SERPINA3,SERPINE1,TGFB1,THBS1,TLN1
15	Renal and Urological Disease	Cell death of proximal tubule cells	7	AGT,EGFR,CAT,valsartan,acetaminophen,IGF1,ALB
16	Organismal Injury and Abnormalities	Necrosis	213	A2M,ACE,ACTB,ACTN4,ADAMTS13,ADARB1,AGT,ALB,ALCAM,ALDH1A1,ALDOA,ANG,ANPEP,ANTXR1,ANTXR2,APMAP,APOA1,APOB,APOC1,APOC3,APOE,APOL1,APP,B2M,BCHE,BRMS1,C1QA,C3,C4A/C4B,C5,C6,C7,C9,CADM1,CALR,CAT,CD14,CD44,CD59,CD5L,CD9,CDH1,CDH2,CDH5,CEACAM1,CES1,CFB,CFH,CHGA,CHL1,CLU,CNTFR,COL18A1,COL6A1,COMP,CPB2,CRKL,CRP,CSF1R,CST3,CSTB,CTSA,CTSD,CTSZ,DPP4,DSG2,DSP,EFEMP1,EGFR,ELANE,ENG,ENO1,ENPP2,ENTPD5,F11,F2,F5,F…
17	Organismal Injury and Abnormalities	Wound	39	B4GALT1,C3,C5,CALR,CD44,CDH2,CFB,CFD,CPB2,CRP,EGFR,F9,FGA,FGB,FN1,GRN,GSN,HSPB1,HTRA1,HYOU1,ICAM1,IGF1,IGFBP5,LGALS7/LGALS7B,LTF,LUM,MASP2,MMP9,NOTCH1,PLG,POSTN,SELL,SERPINE1,SLC3A2,SPARC,TGFB1,THBS1,TSKU,VIM
18	Organismal Injury and Abnormalities	Apoptosis of endothelial cells	31	AGT,APP,CAT,CDH5,COL18A1,CRP,FLT4,HSPA5,IGF1,KNG1,LGALS1,LRP1,LUM,MCAM,MIF,NDST1,NOTCH1,PLG,PPIA,PROC,PROCR,PRTN3,RBP4,S100A8,SERPINA1,SERPINA3,SERPINC1,SERPINE1,SERPINF1,TGFB1,THBS1
19	Organismal Injury and Abnormalities	VEGF Signaling	7	ACTB,ACTG2,ACTN1,ACTN4,FLT4,SFN,VCL
20	Cancer	Carcinoma repression	440	ZNF648,IGLL1/IGLL5,ANPEP,ALDOA,C8A,LPA,LYVE1,MYOC,PON1,FBN1,ENTPD5,ABCC2,CPN2,CSTB,F10,S100A7,SERPINA3,C6,SEMA4B,CALR,LYZ,GSN,TGM4,NRP1,ELANE,GNPTG,F12,TPM4,MTPN,CA2,PFN1,SMPDL3A,ENO1,OLFM1,CDH13,HYAL1,ANTXR2,MASP1,NCAM1,NDST4,FCGR3A/FCGR3B,KRT78,THBS1,ADA2,SAA1,HABP2,CAT,SOD1,C7,THBS4,FCGBP,C1QC,SELP,CACNA2D1,FETUB,SERPIND1,PSMB6,FLG2,SAA4,CALML5,HRNR,RARRES2,KRT14,A2M,INPP5D,CST6,LGALS3BP,CFHR4…
		metabolism
1	Metabolic Disease	Abnormal metabolism	58	ACE,AGT,ANGPTL3,APOA1,APOA2,APOA5,APOB,APOC1,APOC2,APOC3,APOE,APP,B4GALT1,CACNA2D1,CCL18,CD14,CD44,CES1,CETP,CRP,CSF1R,CST3,CTSD,DPP4,F2,F7,FBN1,FLT4,FN1,GNPTG,GRN,H6PD,HSPA5,IGFBP3,IGFBP4,IGFBP5,ITIH4,LAMP1,LBP,LCAT,LCP1,LIPC,LPA,LRP1,MMP9,PCSK9,PLTP,PON1,PPIA,PROS1,RNASE1,SELP,SERPINE1,SERPINF1,SOD1,TGFB1,TIMP2,VCL
2	Terpenoid Metabolism	Metabolism of terpenoid	47	GC,IGFBP4,APOA4,DHRS9,hypoxanthine,MMP9,MMP2,TGFB1,RBP4,RARRES2,APOC3,PLG,APOM,VIM,SAA1,ALDH1A1,CAT,FGL1,LRP1,ENO1,PON1,EGFR,sphingosine-1-phosphate,LIPC,D-glucose,CETP,APP,CES1,ANGPTL3,IGF1,IGF2,SERPINA6,AGT,APOC2,PCSK9,APOB,metformin,APOA2,SERPINA1,APOA1,cholic acid,HSPG2,LCAT,APOE,cholesterol,PLTP,TTR
3	Carbohydrate Metabolism	Glucose metabolism disorder	161	A2M,ACE,ADARB1,AGT,AHSG,ALB,ALDH1A1,AMBP,ANPEP,AOC3,APOA1,APOA2,APOA4,APOB,APOC1,APOC2,APOC3,APOD,APOE,APOM,ASPRV1,AZGP1,B2M,C1QA,C1QTNF3,C1S,C2,C3,C4A/C4B,C5,C7,C8A,C8B,C8G,C9,CA1,CA2,CACNA1E,CACNA2D1,CALR,CAT,CAVIN2,CD44,CD5L,CDH2,CEACAM1,CETP,CFB,CFD,CFH,CHGA,CLEC3B,CLU,CNDP1,COL18A1,COL6A1,COL6A3,CP,CRHBP,CRP,CTSD,DPP4,ECM1,EGFR,ENPP2,ENTPD5,F10,F2,F7,FBP1,FCGR2C,FCGR3A/FCGR3B,FGL1,FN1,GAPDH,…
4	Lipid Metabolism	Disorder of lipid metabolism	48	ACE,AGT,ANGPTL3,APOA1,APOA2,APOA5,APOB,APOC1,APOC2,APOC3,APOE,APP,CACNA2D1,CCL18,CD14,CD44,CES1,CETP,CRP,CSF1R,CTSD,DPP4,F2,F7,FBN1,FLT4,FN1,GRN,HSPA5,ITIH4,LAMP1,LBP,LCAT,LCP1,LIPC,LPA,LRP1,MMP9,PCSK9,PLTP,PON1,PPIA,SELP,SERPINE1,SERPINF1,SOD1,TGFB1,VCL
5	Lipid Metabolism	Hyperlipidemia	31	AGT,ANGPTL3,APOA1,APOA2,APOA5,APOB,APOC1,APOC2,APOC3,APOE,CACNA2D1,CD14,CES1,CETP,CRP,DPP4,F2,F7,ITIH4,LBP,LCAT,LCP1,LIPC,LPA,LRP1,PCSK9,PLTP,PPIA,SELP,SERPINF1,SOD1
6	Lipid Metabolism	Fatty acid metabolism	72	ABCC2,AGT,ALB,ALDH1A1,ANGPTL3,APCS,APOA1,APOA2,APOA4,APOA5,APOB,APOC1,APOC2,APOC3,APOC4,APOE,APOH,APOM,APP,B4GALT1,C1QTNF3,C5,CADM1,CD14,CD9,CEACAM1,CES1,CETP,CLU,CNTFR,DPEP2,EGFR,F2,FN1,GC,GSN,HBB,IGF1,IGF2,IGFBP7,IGHM,KNG1,LBP,LCAT,LIPC,LRP1,LTA4H,LTF,MIF,MSN,NCAM1,PKM,PLG,PLTP,PON1,PTGDS,RBP4,S100A8,S100A9,SAA1,SERPINA6,SERPINC1,SHBG,SLC6A1,SOD1,TGFB1,TNXB,TSKU,VIM,VNN1,VTN,VWF
7	Mineral Metabolism	Quantity of Ca2+	53	A2M,AGT,APOC3,APOE,APP,C3,C5,CALR,CD59,CHGA,EGFR,ELANE,F2,FCGR3A/FCGR3B,FN1,GC,GSN,HSP90AA1,HSPA5,HYOU1,ICAM1,IGF1,IGF2,IGFBP7,IGHM,IGKC,INPP5D,KNG1,LAMC1,LGALS1,LPA,LTBP1,LYZ,MCAM,NCAM1,ORM1,PLG,PPBP,PPIA,PPIB,PRDX2,PROC,PTPRJ,RARRES2,S100A8,S100A9,SAA1,SELL,SELP,SOD1,TGFB1,TTR,VCAM1
