# Supplementary material for: The landscape of abnormal pathway activation confers COVID-19 patients' molecular sequelae earlier than clinical phenotype
Source: Theranostics. 2023 Jun 12;13(10):3451–66. doi: 10.7150/thno.83405 (PMC10283057; doi:10.7150/thno.83405)
Supplement: Supplementary file 4 — Supplementary table 3 - target related biofunction. [file thnov13p3451s4.xlsx]

## Sheet: Sheet1
				target gene involved in function items
IPA	Categories	Functions	Function annotation	APP	CAT	CEACAMyes	CFB	CLU	COLyes8Ayes	DPP4	ELANE	ENG	F2	FNyes	IGFyes	IGF2	MMP2	MMP9	PLG	TNC	# DEPs/DEMs invovled in function items	DEPs/DEMs invovled in function items
Diseases and Bio Functions	Cancer, Organismal Injury and Abnormalities	abdominal adenocarcinoma	Abdominal adenocarcinoma	yes	yes	yes	yes	yes	yes	yes		yes	yes	yes	yes	yes	yes	yes	yes	yes	399	ZNF648,IGLL1/IGLL5,ANPEP,ALDOA,C8A,LPA,LYVE1,MYOC,PON1,FBN1,ENTPD5,ABCC2,CPN2,CSTB,F10,S100A7,SERPINA3,C6,SEMA4B,LYZ,GSN,TGM4,NRP1,GNPTG,F12,TPM4,CA2,SMPDL3A,OLFM1,CDH13,ANTXR2,MASP1,NCAM1,NDST4,KRT78,THBS1,ADA2,SAA1,HABP2,C7,THBS4,FCGBP,C1QC,SELP,CACNA2D1,FETUB,SERPIND1,PSMB6,FLG2,SAA4,CALML5,HRNR,KRT14,A2M,INPP5D,CST6,LGALS3BP,CFHR4,HSP90AA1,SELENOP,ALB,CP,PPIA,C8G,CD44,AGT,IGFBP7,AFM,ORM1,PLXD…
Diseases and Bio Functions	Cancer, Organismal Injury and Abnormalities	abdominal cancer	Abdominal cancer	yes	yes	yes	yes	yes	yes	yes	yes	yes	yes	yes	yes	yes	yes	yes	yes	yes	432	ZNF648,IGLL1/IGLL5,ANPEP,ALDOA,C8A,LPA,LYVE1,MYOC,IGKC,PON1,FBN1,ENTPD5,ABCC2,CPN2,CSTB,F10,S100A7,SERPINA3,C6,SEMA4B,CALR,LYZ,GSN,TGM4,NRP1,ELANE,GNPTG,F12,TPM4,MTPN,CA2,PFN1,SMPDL3A,ENO1,OLFM1,CDH13,ANTXR2,MASP1,NCAM1,NDST4,FCGR3A/FCGR3B,KRT78,THBS1,ADA2,SAA1,HABP2,CAT,SOD1,C7,THBS4,FCGBP,C1QC,SELP,CACNA2D1,FETUB,SERPIND1,PSMB6,FLG2,SAA4,CALML5,HRNR,KRT14,A2M,INPP5D,CST6,LGALS3BP,CFHR4,HSP90AA1…
Diseases and Bio Functions	Cancer, Organismal Injury and Abnormalities	abdominal carcinoma	Abdominal carcinoma	yes	yes	yes	yes	yes	yes	yes	yes	yes	yes	yes	yes	yes	yes	yes	yes	yes	417	ZNF648,IGLL1/IGLL5,ANPEP,ALDOA,C8A,LPA,LYVE1,MYOC,PON1,FBN1,ENTPD5,ABCC2,CPN2,CSTB,F10,S100A7,SERPINA3,C6,SEMA4B,LYZ,GSN,TGM4,NRP1,ELANE,GNPTG,F12,TPM4,MTPN,CA2,PFN1,SMPDL3A,ENO1,OLFM1,CDH13,ANTXR2,MASP1,NCAM1,NDST4,KRT78,THBS1,ADA2,SAA1,HABP2,CAT,SOD1,C7,THBS4,FCGBP,C1QC,SELP,CACNA2D1,FETUB,SERPIND1,PSMB6,FLG2,SAA4,CALML5,HRNR,KRT14,A2M,INPP5D,CST6,LGALS3BP,CFHR4,HSP90AA1,SELENOP,ALB,CP,PPIA,C8G…
Diseases and Bio Functions	Cancer, Organismal Injury and Abnormalities	abdominal neoplasm	Abdominal neoplasm	yes	yes	yes	yes	yes	yes	yes	yes	yes	yes	yes	yes	yes	yes	yes	yes	yes	435	ZNF648,IGLL1/IGLL5,ANPEP,ALDOA,C8A,LPA,LYVE1,MYOC,IGKC,PON1,FBN1,ENTPD5,ABCC2,CPN2,CSTB,F10,S100A7,SERPINA3,C6,SEMA4B,CALR,LYZ,GSN,TGM4,NRP1,ELANE,GNPTG,F12,TPM4,MTPN,CA2,PFN1,SMPDL3A,ENO1,OLFM1,CDH13,HYAL1,ANTXR2,MASP1,NCAM1,NDST4,FCGR3A/FCGR3B,KRT78,THBS1,ADA2,SAA1,HABP2,CAT,SOD1,C7,THBS4,FCGBP,C1QC,SELP,CACNA2D1,FETUB,SERPIND1,PSMB6,FLG2,SAA4,CALML5,HRNR,KRT14,A2M,INPP5D,CST6,LGALS3BP,CFHR4,HS…
Diseases and Bio Functions	Hematological System Development and Function, Tissue Development	accumulation	Accumulation of blood cells						yes		yes		yes	yes				yes	yes		49	C3,TGFB1,SELL,THBS1,CRP,PLG,GRN,C4A/C4B,F2,EGFR,TLN1,SOD1,C5,C6,TIMP2,APCS,PRTN3,SELP,APOA1,ELANE,ENPP2,P4HB,MMP9,APOC3,SERPINC1,VCAM1,PTGDS,INPP5D,PFN1,acetaminophen,MIF,S100A8,CD5L,NOTCH1,FLT4,ICOSLG/LOC102723996,S100A9,B2M,COL18A1,CD44,POSTN,AGT,uric acid,APOE,TIMP1,ICAM1,SERPING1,5-hydroxytryptamine,FCGR3A/FCGR3B
Diseases and Bio Functions	Tissue Development	accumulation	Accumulation of cells					yes	yes		yes	yes	yes	yes	yes			yes	yes		58	SHBG,C3,TGFB1,SELL,THBS1,CRP,PLG,GRN,C4A/C4B,cholesterol sulfate,F2,MST1,EGFR,TLN1,D-glucose,SOD1,C5,ENG,C6,IGF1,TIMP2,APCS,PRTN3,SELP,CLU,APOA1,ELANE,ENPP2,L-phenylalanine,P4HB,MMP9,APOC3,SERPINC1,VCAM1,PTGDS,INPP5D,PFN1,acetaminophen,MIF,S100A8,CD5L,NOTCH1,FLT4,ICOSLG/LOC102723996,S100A9,B2M,COL18A1,CD44,POSTN,AGT,caffeine,uric acid,APOE,TIMP1,ICAM1,SERPING1,5-hydroxytryptamine,FCGR3A/FCGR3B
Diseases and Bio Functions	Hematological System Development and Function, Immune Cell Trafficking, Inflammatory Response, Tissue Development	accumulation	Accumulation of leukocytes						yes		yes			yes				yes	yes		46	C3,MMP9,TGFB1,SELL,THBS1,CRP,APOC3,PLG,SERPINC1,VCAM1,GRN,C4A/C4B,PTGDS,INPP5D,PFN1,acetaminophen,MIF,EGFR,S100A8,CD5L,NOTCH1,TLN1,FLT4,ICOSLG/LOC102723996,S100A9,SOD1,C5,B2M,C6,COL18A1,CD44,TIMP2,POSTN,AGT,APCS,PRTN3,SELP,APOA1,uric acid,ELANE,ENPP2,APOE,TIMP1,ICAM1,SERPING1,FCGR3A/FCGR3B
Diseases and Bio Functions	Lipid Metabolism, Molecular Transport, Small Molecule Biochemistry	accumulation	Accumulation of lipid	yes	yes	yes							yes	yes	yes	yes			yes		53	SHBG,CEACAM1,3-hydroxydodecanoic acid,saccharin,PLG,SAA1,uridine,niacinamide,leukotriene B4,L-carnitine,LRP1,F2,PON1,D-glucose,C5,APP,IGF1,L-cysteine,metformin,APOB,APOA1,alpha-tocopherol,LCAT,ENPP2,S-allyl-L-cysteine,cholesterol,PLTP,APOH,glycerol,APOC1,L-serine,APOC3,L-arginine,betaine,FN1,INPP5D,MIF,propylparaben,taurine,adenosine,phytanic acid,CETP,lopinavir,CD44,IGF2,AGT,LAMP1,cholic acid,AP…
Diseases and Bio Functions	Hematological System Development and Function, Tissue Development	accumulation	Accumulation of myeloid cells						yes		yes			yes				yes	yes		35	C3,MMP9,SELL,THBS1,CRP,APOC3,PLG,VCAM1,GRN,PTGDS,INPP5D,PFN1,acetaminophen,MIF,EGFR,S100A8,S100A9,SOD1,C5,C6,COL18A1,CD44,TIMP2,AGT,POSTN,APCS,PRTN3,SELP,uric acid,APOA1,ELANE,TIMP1,APOE,SERPING1,FCGR3A/FCGR3B
Diseases and Bio Functions	Hematological System Development and Function, Immune Cell Trafficking, Inflammatory Response, Tissue Development	accumulation	Accumulation of phagocytes						yes		yes			yes				yes	yes		32	C3,MMP9,THBS1,CRP,APOC3,PLG,VCAM1,GRN,PTGDS,INPP5D,PFN1,acetaminophen,MIF,EGFR,S100A8,S100A9,SOD1,C5,C6,CD44,COL18A1,TIMP2,AGT,APCS,PRTN3,SELP,uric acid,APOA1,ELANE,TIMP1,APOE,FCGR3A/FCGR3B
Diseases and Bio Functions	Cell-To-Cell Signaling and Interaction, Hematological System Development and Function, Immune Cell Trafficking, Inflammatory Response	activation	Activation of antigen presenting cells	yes									yes	yes	yes			yes	yes		58	palmitoylethanolamide,C3,TGFB1,ibuprofen,SERPINF1,RBP4,THBS1,CRP,PLG,FGG,IGHM,ribavirin,LRP1,F2,pyruvic acid,EGFR,D-glucose,CD14,SOD1,APP,C6,IGF1,CALR,ADGRF5,LTF,APCS,APOA1,cholesterol,GC,MMP9,APOH,LBP,RARRES2,ACE,LILRA2,CSF1R,PROS1,FN1,KNG1,SERPINF2,acetaminophen,SIRPA,MIF,taurine,NOTCH1,S100A9,adenosine,CD44,AGT,CHGA,VTN,HLA-A,uric acid,APOE,quinolinic acid,ICAM1,SERPING1,LTBP1
Diseases and Bio Functions	Cell-To-Cell Signaling and Interaction, Hematological System Development and Function	activation	Activation of blood cells	yes		yes				yes	yes		yes	yes	yes			yes	yes	yes	121	ibuprofen,CEACAM1,SELL,CST3,C1QA,GRN,L-kynurenine,leukotriene B4,TNC,IGHM,ST6GAL1,FGL1,LRP1,pyruvic acid,sphingosine-1-phosphate,TLN1,CPB2,F7,C5,F10,S100A7,C6,CADM1,IGF1,moxifloxacin,CALR,metformin,PRTN3,GSN,APOA1,ELANE,HSPG2,YWHAZ,GC,MMP9,LGALS1,KLKB1,APOH,LBP,L-arginine,PROC,ITGA2B,FN1,SERPINF2,HYOU1,S100A8,taurine,NOTCH1,VASP,adenosine,S100A9,L-cystine,B2M,PTPRJ,GP5,VTN,HLA-A,caffeine,uric aci…
Diseases and Bio Functions	Cell-To-Cell Signaling and Interaction, Hematological System Development and Function, Inflammatory Response, Organismal Functions	activation	Activation of blood platelets										yes								27	CD59,PF4,C3,SERPINF1,APOH,THBS1,CRP,L-arginine,ITGA2B,INPP5D,ADAMTS13,VWF,F2,PRG2,FLNA,VASP,F10,PTPRJ,GP5,SELP,HRG,GSN,HSPG2,APOE,GP1BA,YWHAZ,5-hydroxytryptamine
Diseases and Bio Functions	Cell-To-Cell Signaling and Interaction	activation	Activation of cells	yes	yes	yes				yes	yes		yes	yes	yes	yes	yes	yes	yes	yes	162	CCL18,ibuprofen,MMP2,CEACAM1,SELL,CST3,PKM,C1QA,GRN,L-kynurenine,leukotriene B4,TNC,IGHM,ST6GAL1,FGL1,LRP1,CD9,pyruvic acid,MST1,FBN1,sphingosine-1-phosphate,TLN1,CPB2,F7,C5,ANG,F10,FGA,S100A7,C6,CADM1,IGF1,moxifloxacin,CALR,metformin,PRTN3,APOB,GSN,APOA1,ELANE,HSPG2,YWHAZ,PLTP,GC,TF,MMP9,LGALS1,KLKB1,APOH,LBP,L-arginine,B4GALT1,PROC,VIM,ITGA2B,CFL1,FN1,SERPINF2,HYOU1,S100A8,taurine,NOTCH1,VASP,a…
Diseases and Bio Functions	Cell-To-Cell Signaling and Interaction, Hematological System Development and Function, Immune Cell Trafficking, Inflammatory Response	activation	Activation of granulocytes								yes		yes	yes							30	PF4,C3,KLKB1,SELL,CST3,LILRA2,VCAM1,CFH,SAA1,GRN,FN1,leukotriene B4,SERPINF2,LGALS3BP,MIF,F2,PRG2,taurine,CD14,CPB2,C5,S100A7,F5,LTF,PRTN3,glycine,caffeine,uric acid,ELANE,FCGR3A/FCGR3B
Tox Functions	Liver Fibrosis	activation	Activation of hepatic stellate cells											yes	yes			yes			8	AGT,FN1,TGFB1,MMP9,TIMP1,MIF,IGF1,SERPINA4
Diseases and Bio Functions	Cell-To-Cell Signaling and Interaction, Hematological System Development and Function, Immune Cell Trafficking, Inflammatory Response	activation	Activation of leukocytes	yes		yes				yes	yes		yes	yes	yes			yes	yes	yes	109	ibuprofen,CEACAM1,SELL,CST3,C1QA,GRN,L-kynurenine,leukotriene B4,TNC,IGHM,ST6GAL1,FGL1,LRP1,pyruvic acid,sphingosine-1-phosphate,TLN1,CPB2,F7,C5,F10,S100A7,C6,CADM1,IGF1,moxifloxacin,CALR,metformin,PRTN3,APOA1,ELANE,GC,MMP9,LGALS1,KLKB1,APOH,LBP,PROC,FN1,SERPINF2,HYOU1,S100A8,taurine,NOTCH1,adenosine,S100A9,L-cystine,B2M,PTPRJ,VTN,HLA-A,caffeine,uric acid,quinolinic acid,APOE,FCGR3A/FCGR3B,LTBP1,…
Diseases and Bio Functions	Cell-To-Cell Signaling and Interaction, Hematological System Development and Function, Immune Cell Trafficking, Inflammatory Response	activation	Activation of macrophages	yes									yes	yes	yes			yes	yes		54	palmitoylethanolamide,C3,TGFB1,ibuprofen,SERPINF1,THBS1,CRP,PLG,FGG,ribavirin,LRP1,F2,pyruvic acid,EGFR,D-glucose,CD14,SOD1,APP,C6,IGF1,ADGRF5,LTF,APCS,cholesterol,GC,MMP9,APOH,LBP,RARRES2,ACE,LILRA2,CSF1R,PROS1,FN1,KNG1,SERPINF2,acetaminophen,SIRPA,MIF,taurine,NOTCH1,S100A9,adenosine,CD44,AGT,CHGA,VTN,HLA-A,uric acid,APOE,quinolinic acid,ICAM1,SERPING1,LTBP1
Diseases and Bio Functions	Cell-To-Cell Signaling and Interaction, Hematological System Development and Function, Immune Cell Trafficking, Inflammatory Response	activation	Activation of mononuclear leukocytes			yes				yes	yes			yes	yes					yes	57	C3,TGFB1,CEACAM1,THBS1,C1QA,SAA1,C4A/C4B,L-kynurenine,leukotriene B4,TNC,ST6GAL1,FGL1,IGHM,ribavirin,EGFR,TLN1,CD14,F7,C5,F10,IGF1,CADM1,CALR,L-cysteine,LTF,APCS,metformin,PRTN3,SELP,ELANE,cholesterol,PGLYRP2,CD59,LGALS1,LBP,LILRA2,DPP4,FN1,INPP5D,HYOU1,MIF,NOTCH1,S100A9,PPIA,adenosine,ICOSLG/LOC102723996,L-cystine,B2M,CD44,PTPRJ,HLA-A,uric acid,APOE,quinolinic acid,ICAM1,5-hydroxytryptamine,FCGR…
Diseases and Bio Functions	Cell-To-Cell Signaling and Interaction, Hematological System Development and Function	activation	Activation of myeloid cells	yes						yes	yes		yes	yes	yes			yes	yes		80	palmitoylethanolamide,C3,TGFB1,ibuprofen,SERPINF1,SELL,CST3,THBS1,CRP,PLG,FGG,GRN,SAA1,C4A/C4B,leukotriene B4,ribavirin,LRP1,F2,pyruvic acid,EGFR,sphingosine-1-phosphate,D-glucose,CPB2,CD14,SOD1,C5,APP,S100A7,C6,IGF1,moxifloxacin,ADGRF5,LTF,APCS,PRTN3,glycine,ELANE,cholesterol,GC,PF4,MMP9,KLKB1,APOH,LBP,RARRES2,ACE,LILRA2,CSF1R,CFH,VCAM1,DPP4,PROS1,FN1,KNG1,SERPINF2,acetaminophen,SIRPA,LGALS3BP,M…
Diseases and Bio Functions	Cell-To-Cell Signaling and Interaction, Nervous System Development and Function	activation	Activation of neuroglia	yes									yes	yes	yes			yes	yes		31	palmitoylethanolamide,TGFB1,C3,MMP9,ibuprofen,ACE,PLG,FGG,C1QA,VIM,FN1,SERPINF2,LRP1,MIF,F2,pyruvic acid,ALB,EGFR,SOD1,APP,FGA,IGF1,AGT,CHGA,VTN,caffeine,SERPINE1,APOE,quinolinic acid,levothyroxine,cholesterol
Diseases and Bio Functions	Cell-To-Cell Signaling and Interaction, Hematological System Development and Function, Immune Cell Trafficking, Inflammatory Response	activation	Activation of neutrophils								yes		yes	yes							26	PF4,C3,KLKB1,SELL,CST3,CFH,SAA1,GRN,FN1,leukotriene B4,LGALS3BP,MIF,F2,PRG2,taurine,CD14,CPB2,C5,S100A7,LTF,PRTN3,glycine,caffeine,uric acid,ELANE,FCGR3A/FCGR3B
Diseases and Bio Functions	Cell-To-Cell Signaling and Interaction, Hematological System Development and Function, Immune Cell Trafficking, Inflammatory Response	activation	Activation of phagocytes	yes						yes	yes		yes	yes	yes			yes	yes		81	palmitoylethanolamide,C3,TGFB1,ibuprofen,SERPINF1,SELL,CST3,THBS1,CRP,PLG,FGG,GRN,SAA1,C4A/C4B,leukotriene B4,ribavirin,LRP1,F2,pyruvic acid,EGFR,sphingosine-1-phosphate,D-glucose,CPB2,CD14,SOD1,C5,APP,S100A7,C6,IGF1,moxifloxacin,CALR,ADGRF5,LTF,APCS,PRTN3,glycine,APOA1,ELANE,cholesterol,GC,PF4,MMP9,KLKB1,APOH,LBP,RARRES2,ACE,LILRA2,CSF1R,CFH,DPP4,PROS1,FN1,KNG1,SERPINF2,acetaminophen,SIRPA,LGALS…
Tox Functions	Increased Levels of Alkaline Phosphatase	activation	Increased activation of alkaline phosphatase										yes		yes	yes					10	POSTN,deoxycholate,TGFB1,NOTCH1,ursodeoxycholic acid,cholic acid,IGFBP5,phosphate,IGF1,IGF2
Tox Functions	Renal Damage	acute kidney injury	Acute kidney injury					yes													19	citric acid,CD5L,ibuprofen,ANPEP,NAGLU,B2M,CST3,PKM,LYZ,CLU,creatinine,pantoprazole,L-carnitine,uric acid,acetaminophen,AHSG,AMBP,furosemide,ALB
Diseases and Bio Functions	Organismal Injury and Abnormalities, Respiratory Disease	acute lung injury	Acute lung injury					yes			yes								yes		36	JCHAIN,F12,TF,TGFB1,C3,ibuprofen,APOH,ACE,AZGP1,PLG,SERPINC1,FCGR2C,C4A/C4B,HABP2,valsartan,IGFBP3,acetaminophen,VWF,MIF,ALB,CD5L,CD14,C5,F10,HBB,AGT,PRTN3,CLU,HSPA5,ELANE,SERPINE1,GAPDH,AHSG,ICAM1,TREML1,FCGR3A/FCGR3B
Tox Functions	Kidney Failure	acute renal failure	Acute renal failure								yes										12	AGT,theophylline,creatinine,PPIA,ELANE,glycerol,phosphate,ACE,furosemide,urea,ALB,MST1
Diseases and Bio Functions	Cancer, Organismal Injury and Abnormalities	adenocarcinoma	Adenocarcinoma	yes	yes	yes	yes	yes	yes	yes		yes	yes	yes	yes	yes	yes	yes	yes	yes	406	ZNF648,IGLL1/IGLL5,ANPEP,ALDOA,C8A,LPA,LYVE1,MYOC,PON1,FBN1,ENTPD5,ABCC2,CPN2,CSTB,F10,S100A7,SERPINA3,C6,SEMA4B,LYZ,GSN,TGM4,NRP1,GNPTG,F12,TPM4,CA2,SMPDL3A,ENO1,OLFM1,CDH13,ANTXR2,MASP1,NCAM1,NDST4,KRT78,THBS1,ADA2,SAA1,HABP2,C7,THBS4,FCGBP,C1QC,SELP,CACNA2D1,FETUB,SERPIND1,PSMB6,FLG2,SAA4,CALML5,HRNR,KRT14,A2M,INPP5D,CST6,LGALS3BP,CFHR4,HSP90AA1,SELENOP,ALB,CP,PPIA,C8G,CD44,AGT,IGFBP7,AFM,ORM1…
Diseases and Bio Functions	Cell-To-Cell Signaling and Interaction	adhesion	Adhesion of blood cells	yes		yes		yes			yes		yes	yes					yes	yes	97	CEACAM1,SELL,PKM,C1QA,leukotriene B4,TNC,IGHM,LRP1,CD9,sphingosine-1-phosphate,ALCAM,TLN1,CFHR1,C5,F10,FGA,PPBP,CADM1,PRTN3,CLU,NRP1,APOA1,ELANE,HSPG2,CFP,PLTP,CTSZ,APOA4,LGALS1,KLKB1,APOH,LBP,L-arginine,B4GALT1,PROC,LCP1,ITGA2B,MRC1,FN1,valsartan,PRDX2,MARCO,S100A8,VASP,S100A9,adenosine,GP5,VTN,AOC3,APOE,PROCR,FCGR3A/FCGR3B,C3,TGFB1,THBS1,CRP,PLG,FGG,SAA1,C4A/C4B,ADAMTS13,VWF,F2,D-glucose,FLNA,C…
Diseases and Bio Functions	Cell-To-Cell Signaling and Interaction, Hematological System Development and Function, Inflammatory Response	adhesion	Adhesion of blood platelets	yes		yes							yes	yes							22	APOA4,C3,VASP,adenosine,CEACAM1,APOH,APP,F10,PPIB,THBS1,ITGA2B,SAA1,GP5,FN1,SELP,ADAMTS13,KNG1,IGHM,HSPG2,VWF,GP1BA,F2
Diseases and Bio Functions	Cell-To-Cell Signaling and Interaction, Cellular Assembly and Organization, Tissue Development	adhesion	Adhesion of cell-associated matrix											yes							20	VCL,FGA,THBS1,ANGPTL3,VCAM1,B4GALT1,FGG,POSTN,AGT,ITGA2B,LYVE1,NID1,GP5,VTN,FN1,FGB,TNXB,ENPP2,SIRPA,MYOC
Diseases and Bio Functions	Cardiovascular System Development and Function, Cell-To-Cell Signaling and Interaction	adhesion	Adhesion of endothelial cells						yes				yes	yes							36	CDH2,PF4,TGFB1,SELL,THBS1,L-arginine,VCAM1,PROC,C1QA,VIM,FN1,F2,ICAM2,sucrose,EGFR,ALCAM,D-glucose,VASP,F7,tauroursodeoxycholic acid,F10,ANGPTL3,PPBP,CD44,COL18A1,SPARC,THBS4,VTN,IGFBP7,SELP,MCAM,PROCR,GP1BA,ICAM1,SERPING1,TMSB10/TMSB4X
Diseases and Bio Functions	Cell-To-Cell Signaling and Interaction	adhesion	Adhesion of epithelial cells					yes			yes	yes		yes							27	C3,LAMC1,VCAM1,FGG,FN1,LRP1,CDH1,CDH13,EGFR,C5,IGFBP5,ENG,FGA,F10,CD44,POSTN,CHGA,VTN,PRTN3,CLU,ANTXR1,ELANE,HSPG2,TIMP1,ICAM1,KRT16,MMP14
Diseases and Bio Functions	Cell-To-Cell Signaling and Interaction, Tissue Development	adhesion	Adhesion of extracellular matrix											yes							22	VCL,FGA,THBS1,ANGPTL3,VCAM1,B4GALT1,FGG,POSTN,AGT,ITGA2B,LYVE1,NID1,GP5,VTN,FN1,FGB,TNXB,ENPP2,CDH1,SIRPA,CD9,MYOC
Diseases and Bio Functions	Cell-To-Cell Signaling and Interaction, Hematological System Development and Function, Immune Cell Trafficking	adhesion	Adhesion of granulocytes										yes	yes							32	PF4,TGFB1,C3,LGALS1,SELL,VCAM1,CFH,LCP1,FN1,INPP5D,KNG1,leukotriene B4,F2,S100A8,TLN1,FLNA,CFHR1,S100A9,C5,FGA,F10,PPBP,CD44,LTF,APCS,VTN,PRTN3,SELP,SERPINA1,APOA1,ICAM1,PLTP
Diseases and Bio Functions	Cell-To-Cell Signaling and Interaction, Hematological System Development and Function, Immune Cell Trafficking	adhesion	Adhesion of immune cells	yes				yes			yes		yes	yes					yes	yes	88	C3,TGFB1,SELL,PKM,THBS1,CRP,PLG,FGG,C1QA,ADAMTS13,leukotriene B4,TNC,LRP1,VWF,CD9,F2,sphingosine-1-phosphate,ALCAM,TLN1,D-glucose,FLNA,CD14,CFHR1,C5,APP,F10,FGA,PPBP,CADM1,indican,LTF,APCS,PRTN3,SELP,CLU,NRP1,APOA1,ELANE,CFP,SERPINE1,cholesterol,PLTP,CTSZ,APOA4,PF4,LGALS1,KLKB1,APOH,ATRN,LBP,L-arginine,B4GALT1,CFH,VCAM1,PROC,LCP1,A2M,MRC1,FN1,INPP5D,KNG1,valsartan,PRDX2,CDH1,MARCO,SIRPA,MIF,ICAM2…
Diseases and Bio Functions	Cell-To-Cell Signaling and Interaction	adhesion	Adhesion of myeloid cells	yes									yes	yes							45	PF4,TGFB1,C3,LGALS1,SELL,APOH,CRP,CFH,VCAM1,LCP1,FN1,INPP5D,KNG1,leukotriene B4,VWF,PRDX2,MIF,F2,S100A8,sphingosine-1-phosphate,D-glucose,TLN1,FLNA,CFHR1,S100A9,ICOSLG/LOC102723996,C5,APP,FGA,F10,PPBP,CADM1,CD44,LTF,APCS,VTN,PRTN3,SELP,SERPINA1,APOA1,AOC3,SERPINE1,ICAM1,PLTP,CTSZ
Diseases and Bio Functions	Cell-To-Cell Signaling and Interaction, Hematological System Development and Function, Immune Cell Trafficking, Inflammatory Response	adhesion	Adhesion of neutrophils										yes	yes							29	PF4,TGFB1,C3,SELL,VCAM1,CFH,LCP1,INPP5D,FN1,KNG1,leukotriene B4,F2,S100A8,TLN1,FLNA,CFHR1,S100A9,C5,FGA,PPBP,CD44,APCS,VTN,PRTN3,SELP,SERPINA1,APOA1,ICAM1,PLTP
Diseases and Bio Functions	Cell-To-Cell Signaling and Interaction, Hematological System Development and Function, Immune Cell Trafficking, Inflammatory Response	adhesion	Adhesion of phagocytes										yes	yes							44	PF4,TGFB1,C3,SELL,APOH,CRP,CFH,VCAM1,LCP1,FN1,INPP5D,KNG1,leukotriene B4,CDH1,VWF,MARCO,PRDX2,MIF,F2,ICAM2,S100A8,sphingosine-1-phosphate,ALCAM,D-glucose,TLN1,FLNA,CFHR1,S100A9,ICOSLG/LOC102723996,C5,FGA,PPBP,CADM1,CD44,APCS,VTN,PRTN3,SELP,SERPINA1,APOA1,SERPINE1,ICAM1,PLTP,CTSZ
Diseases and Bio Functions	Cell-To-Cell Signaling and Interaction	adhesion	Adhesion of tumor cell lines										yes	yes	yes		yes			yes	56	CDH2,NME3,VCL,MMP2,TGFB1,PKM,DSG2,THBS1,NID1,SAA1,TNC,ST6GAL1,ACTN4,CD9,F2,EGFR,sphingosine-1-phosphate,ALCAM,TLN1,D-glucose,CPB2,FLNA,F7,tauroursodeoxycholic acid,FGA,F10,IGF1,LTF,SELP,NRP1,SERPINE1,GP1BA,cholesterol,CTSZ,EFEMP1,SRGN,DSP,APOH,B4GALT1,CFH,VCAM1,PROC,FN1,KNG1,CST6,CDH1,HYAL1,NOTCH1,PARVB,CD44,NCAM1,VTN,MCAM,APOE,ICAM1,MMP14
Diseases and Bio Functions	Cell-To-Cell Signaling and Interaction, Cellular Compromise, Tumor Morphology	adhesion	Adhesion of tumor cells											yes	yes						15	CDH2,EGFR,F7,SELL,S100A7,THBS1,CD44,IGF1,VCAM1,VTN,FN1,MCAM,CDH1,VWF,AHSG
Diseases and Bio Functions	Cell-To-Cell Signaling and Interaction	adhesion	Adhesion of vascular cells	yes									yes								27	CDH2,PF4,TGFB1,THBS1,VCAM1,PROC,VIM,F2,sucrose,EGFR,ALCAM,D-glucose,F7,tauroursodeoxycholic acid,APP,F10,PPBP,CD44,SPARC,THBS4,NEO1,IGFBP7,SELP,MCAM,PROCR,ICAM1,TMSB10/TMSB4X
Diseases and Bio Functions	Cardiovascular System Development and Function, Cell-To-Cell Signaling and Interaction	adhesion	Adhesion of vascular endothelial cells										yes								25	CDH2,PF4,TGFB1,THBS1,VCAM1,PROC,VIM,F2,sucrose,EGFR,ALCAM,D-glucose,F7,tauroursodeoxycholic acid,F10,PPBP,CD44,SPARC,THBS4,IGFBP7,SELP,MCAM,PROCR,ICAM1,TMSB10/TMSB4X
Diseases and Bio Functions	Cancer, Organismal Injury and Abnormalities	advanced malignant tumor	Advanced malignant tumor		yes			yes	yes	yes	yes	yes	yes	yes	yes	yes	yes	yes	yes	yes	117	IGFBP4,CDH2,HSPA1A/HSPA1B,FTL,MMP2,ibuprofen,MFAP5,SELL,ANPEP,CST3,PKM,DSG2,ACTB,TNC,IGHM,LRP1,CD9,sphingosine-1-phosphate,ALCAM,TLN1,CFHR1,C5,CSTB,F10,PPBP,IGF1,CALR,metformin,CLU,NRP1,APOA1,ELANE,AHSG,YWHAZ,PDLIM1,CTSZ,PCOLCE,EFEMP1,MMP9,LGALS1,ITLN1,SERPINC1,VIM,FN1,BRMS1,PRDX2,ANTXR2,NOTCH1,IGFBP2,B2M,PTPRJ,IGF2,NCAM1,AOC3,APOE,MMP14,FCGR3A/FCGR3B,SHBG,C3,TGFB1,SERPINF1,HTRA1,THBS1,PLG,FCGR2C…
Diseases and Bio Functions	Cell-To-Cell Signaling and Interaction, Hematological System Development and Function	aggregation	Aggregation of blood cells	yes		yes		yes					yes		yes				yes		74	citric acid,VCL,C3,TGFB1,SERPINF1,CEACAM1,SELL,THBS1,CRP,PLG,FGG,ACTB,ADAMTS13,leukotriene B4,IGHM,F11,VWF,CD9,F2,TLN1,FLNA,C5,FGA,APP,HBB,IGF1,TIMP2,HSPB1,L-cysteine,indican,APCS,succinic acid,GPX3,SELP,CLU,GSN,NRP1,FGB,GP1BA,cholesterol,SERPIND1,P4HB,TREML1,GC,F12,PF4,LGALS1,KLKB1,ATRN,L-arginine,SERPINC1,CFH,PROC,ITGA2B,INPP5D,KNG1,CDH1,PRDX2,ALB,S100A8,guanosine,theophylline,COMP,VASP,S100A9,…
Diseases and Bio Functions	Cell-To-Cell Signaling and Interaction, Hematological System Development and Function, Inflammatory Response	aggregation	Aggregation of blood platelets	yes		yes							yes		yes				yes		62	citric acid,VCL,C3,TGFB1,SERPINF1,CEACAM1,SELL,THBS1,CRP,PLG,FGG,ACTB,ADAMTS13,IGHM,F11,VWF,CD9,F2,TLN1,FLNA,FGA,APP,HBB,IGF1,TIMP2,HSPB1,L-cysteine,indican,succinic acid,GPX3,SELP,GSN,FGB,GP1BA,cholesterol,SERPIND1,P4HB,TREML1,GC,F12,LGALS1,KLKB1,L-arginine,SERPINC1,CFH,PROC,ITGA2B,INPP5D,KNG1,PRDX2,ALB,guanosine,theophylline,COMP,VASP,adenosine,CES1,LAMP1,GP5,VTN,TIMP1,5-hydroxytryptamine
Diseases and Bio Functions	Cell-To-Cell Signaling and Interaction	aggregation	Aggregation of cells	yes		yes		yes					yes	yes	yes			yes	yes		95	CDH2,citric acid,VCL,C3,TGFB1,SERPINF1,CEACAM1,SELL,CST3,DSG2,THBS1,CRP,PLG,FGG,cholesterol sulfate,ACTB,ADAMTS13,leukotriene B4,IGHM,F11,VWF,CD9,F2,EGFR,TLN1,FLNA,SOD1,C5,APP,FGA,HBB,IGF1,CADM1,TIMP2,HSPB1,LYZ,L-cysteine,indican,LTF,APCS,succinic acid,GPX3,SELP,CLU,GSN,NRP1,FGB,GP1BA,cholesterol,YWHAZ,SERPIND1,TREML1,P4HB,GC,F12,PF4,MMP9,LGALS1,KLKB1,ATRN,L-arginine,SFTPB,SERPINC1,CFH,VCAM1,PROC…
Diseases and Bio Functions	Cell-To-Cell Signaling and Interaction, Hematological System Development and Function, Immune Cell Trafficking, Inflammatory Response	aggregation	Aggregation of leukocytes	yes				yes													18	S100A8,PF4,TGFB1,VASP,S100A9,KLKB1,SELL,C5,ATRN,APP,CD44,indican,SELP,CLU,NRP1,leukotriene B4,CDH1,ICAM1
Diseases and Bio Functions	Metabolic Disease, Organismal Injury and Abnormalities, Renal and Urological Disease	albuminuria	Albuminuria							yes											21	TGFB1,F7,PKM,ACE,CRP,L-arginine,LGALS7/LGALS7B,CFH,B4GALT1,AGT,DPP4,PTGDS,niacinamide,maleic acid,CACNA2D1,valsartan,VWF,ACTN4,ICAM1,APOL1,ALB
Diseases and Bio Functions	Immunological Disease	allergy	Allergy		yes					yes	yes		yes			yes		yes	yes		66	CCL18,VCL,C3,TGFB1,CST3,ALDOA,PLA2G7,PLG,ECM1,ACTB,CAT,IGHM,ribavirin,KRT5,KRT1,FLNA,S100A7,HBB,urea,FCGBP,SELP,GSN,ELANE,C1S,KRT16,P4HB,FLG,F12,MMP9,LGALS1,KLKB1,HRNR,glycerol,LBP,ACE,B4GALT1,PROC,DPP4,TKT,D-pseudoephedrine,CFL1,PTGDS,KNG1,KRT10,CST6,IL18BP,ENO1,ALB,CDH13,S100A8,theophylline,LTA4H,S100A9,PPIA,MSN,CD44,IGF2,TGM3,KRT6A,HSPA5,SERPINA1,TIMP1,GAPDH,ICAM1,CPN1,SERPING1
Diseases and Bio Functions	Metabolic Disease, Neurological Disease, Organismal Injury and Abnormalities, Psychological Disorders	Alzheimer disease	Alzheimer disease	yes			yes	yes					yes		yes	yes	yes	yes	yes		95	HSPA1A/HSPA1B,C3,MMP2,TGFB1,ibuprofen,HTRA1,CST3,CRP,PLG,FCGR2C,LPA,GRN,C4A/C4B,HP,ACTB,IGHM,LRP1,CLEC3B,D-sphingosine,CTSD,OGN,IGKC,PON1,choline,sphingosine-1-phosphate,D-glucose,APOD,CD14,SOD1,C5,C7,APP,SERPINA3,S100A7,IGF1,APOC2,HRG,CHL1,SELP,CLU,APOA1,HSPG2,SERPINE1,cholesterol,YWHAZ,PLTP,TTR,GC,F12,CFB,APOA4,TF,MMP9,LGALS1,B4GAT1,ACE,APOC1,APOC3,SERPINC1,CSF1R,VIM,A2M,PROS1,CFL1,MRC1,PTGDS,K…
Diseases and Bio Functions	Metabolic Disease, Organismal Injury and Abnormalities	amyloidosis	Amyloidosis	yes			yes	yes					yes		yes	yes	yes	yes	yes		109	HSPA1A/HSPA1B,MMP2,ibuprofen,CST3,LPA,GRN,HP,ACTB,IGHM,LRP1,CD9,CLEC3B,D-sphingosine,OGN,IGKC,PON1,sphingosine-1-phosphate,APOD,tauroursodeoxycholic acid,C5,FGA,SERPINA3,S100A7,IGF1,LYZ,CHL1,CLU,GSN,APOA1,HSPG2,YWHAZ,PLTP,CTSZ,GC,F12,APOA4,TF,MMP9,LGALS1,SERPINC1,VIM,CFL1,MRC1,IGFBP3,5-hydroxyindol-3-acetic acid,C9,APOC4,NOTCH1,S100A9,IGFBP2,B2M,BCHE,IGF2,creatine,APOA2,APOE,FCGR3A/FCGR3B,C3,TGFB…
Diseases and Bio Functions	Cardiovascular Disease, Hematological Disease, Organismal Injury and Abnormalities	anemia	Anemia		yes		yes			yes				yes	yes				yes		54	C3,ibuprofen,SELL,ALDOA,CRP,PLG,FCGR2C,C4A/C4B,GSR,CAT,L-carnitine,ribavirin,VWF,GPI,CFHR3,CFI,CFHR1,SOD1,C5,F10,HBB,IGF1,CALR,PRTN3,L-asparagine,SELP,LCAT,SERPINE1,HLA-B,C1S,CD59,CFB,TF,L-arginine,SERPINC1,CSF1R,CFH,VCAM1,DPP4,FN1,INPP5D,PRDX2,IL18BP,MIF,AMBP,CP,PPIA,adenosine,SPARC,HSPA5,creatinine,L-glutamine,ICAM1,FCGR3A/FCGR3B
Diseases and Bio Functions	Cardiovascular System Development and Function, Organismal Development	angiogenesis	Angiogenesis	yes	yes	yes	yes		yes			yes	yes	yes	yes	yes	yes	yes	yes	yes	154	IGFBP4,CDH2,ibuprofen,MMP2,CEACAM1,xanthine,LAMC1,ANPEP,PLA2G7,CST3,PKM,C1QA,LYVE1,GRN,HP,ECM1,TNC,ST6GAL1,F11,LRP1,CD9,LRG1,sphingosine-1-phosphate,ALCAM,IHH,C5,ANG,SERPINA3,C6,IGF1,CDH5,TIMP2,CALR,metformin,APOB,GSN,NRP1,APOA1,HSPG2,NDST1,guanidinosuccinic acid,YWHAZ,F12,TF,SRGN,MMP9,LGALS1,KLKB1,bilirubin,ITLN1,APOH,MEGF8,L-arginine,SERPINC1,B4GALT1,PROC,VIM,TKT,FN1,BRMS1,SERPINF2,IGFBP3,valsa…
Diseases and Bio Functions	Cardiovascular System Development and Function, Embryonic Development, Nervous System Development and Function, Organ Development, Organismal Development, Tissue Development, Visual System Development and Function	angiogenesis	Angiogenesis of eye						yes				yes		yes	yes					17	sphingosine-1-phosphate,FLT4,THBS1,ANGPTL3,COL18A1,IGF1,IGF2,VCAM1,CDH5,TIMP2,LYVE1,PF4V1,HRG,KNG1,IL18BP,SERPINE1,WARS1
Diseases and Bio Functions	Organismal Injury and Abnormalities	angiogenesis	Angiogenesis of lesion						yes								yes	yes	yes		28	TGFB1,C3,MMP9,MMP2,LGALS1,PKM,CST3,THBS1,PLG,SERPINC1,KNG1,LRP1,CDH1,CD9,EGFR,NOTCH1,FLT4,FLNA,CD44,COL18A1,CDH5,TIMP2,AGT,NRP1,AOC3,TIMP1,SERPINE1,MMP14
Diseases and Bio Functions	Cancer, Organismal Injury and Abnormalities	angiogenesis	Angiogenesis of tumor						yes								yes	yes	yes		27	TGFB1,MMP9,MMP2,LGALS1,PKM,CST3,THBS1,PLG,SERPINC1,KNG1,LRP1,CDH1,CD9,EGFR,NOTCH1,FLT4,FLNA,CD44,COL18A1,CDH5,TIMP2,AGT,NRP1,AOC3,TIMP1,SERPINE1,MMP14
Diseases and Bio Functions	Cancer, Organismal Injury and Abnormalities	anogenital cancer	Anogenital cancer	yes	yes	yes	yes	yes	yes	yes	yes	yes	yes	yes	yes	yes	yes	yes	yes	yes	349	JCHAIN,TAGLN2,HSPA1A/HSPA1B,ZNF648,MMP2,FCRL5,SELL,IGLL1/IGLL5,ANPEP,ALDOA,LGALS7/LGALS7B,C8A,LPA,LYVE1,GRN,HP,ECM1,TNC,LRP1,CD9,MYOC,QSOX1,IGKC,PON1,FBN1,ENTPD5,CFI,ABCC2,CPN2,CPB2,F7,CFHR1,C5,F10,S100A7,SERPINA3,ACTN1,C6,SEMA4B,SERPINA7,LYZ,PRTN3,CLU,GSN,TGM4,NRP1,APOA1,ELANE,C4BPA,LCAT,CFP,DSC3,HLA-B,NDST1,MFAP4,SERPINB1,EFEMP1,APOA4,MMP9,LGALS1,TPM4,ITLN1,CNTFR,CA2,PFN1,SLC6A1,SMPDL3A,ENO1,KR…
Diseases and Bio Functions	Cardiovascular Disease, Organismal Injury and Abnormalities	aortic atherosclerosis	Aortic atherosclerosis	yes	yes			yes					yes						yes		21	CD59,LIPC,C5,APP,PLA2G7,CRP,CD44,PLG,APOM,PROC,AGT,indican,SAA1,APOB,CLU,ADAMTS13,LCAT,APOE,cholesterol,PLTP,F2
Diseases and Bio Functions	Cardiovascular Disease, Organismal Injury and Abnormalities	aortic occlusive disease	Aortic occlusive disease	yes	yes			yes					yes						yes		26	CD59,PLA2G7,CRP,PLG,APOM,PROC,CA2,SAA1,ADAMTS13,F2,LIPC,NOTCH1,C5,APP,F10,CD44,AGT,indican,APOB,CLU,CA1,CACNA2D1,LCAT,APOE,cholesterol,PLTP
Diseases and Bio Functions	Cell Death and Survival	apoptosis	Apoptosis	yes	yes	yes	yes	yes	yes	yes	yes	yes	yes	yes	yes	yes	yes	yes	yes	yes	248	TAGLN2,HSPA1A/HSPA1B,MMP2,ibuprofen,xanthine,SELL,ANPEP,ALDOA,DSG2,LGALS7/LGALS7B,C1QA,GRN,TNC,LRP1,D-sphingosine,CD9,MYOC,FBN1,sphingosine-1-phosphate,ENTPD5,F7,tauroursodeoxycholic acid,C5,CSTB,SERPINA3,C6,CALR,metformin,PRTN3,GSN,CLU,NRP1,ELANE,APOA1,HLA-B,GNPTG,NDST1,SERPINB1,EFEMP1,MMP9,LGALS1,bilirubin,indoleacetic acid,L-serine,CNTFR,L-arginine,MTPN,B4GALT1,PFN1,BRMS1,PRDX2,ENO1,OLFM1,HYAL…
Tox Functions	Cardiac Necrosis/Cell Death	apoptosis	Apoptosis of cardiomyocytes		yes										yes		yes				19	sphingosine-1-phosphate,MMP2,D-glucose,SERPINF1,DSP,IGF1,MTPN,TIMP2,AGT,CALR,niacinamide,ADAMTS13,GSN,KNG1,CAT,APOA1,GAPDH,D-sphingosine,5-hydroxytryptamine
Diseases and Bio Functions	Cell Death and Survival, Organismal Injury and Abnormalities	apoptosis	Apoptosis of endothelial cells	yes	yes				yes						yes		yes	yes	yes		43	MMP9,MMP2,TGFB1,SERPINF1,LGALS1,xanthine,RBP4,THBS1,CRP,PLG,SERPINC1,PROC,KNG1,CAT,valsartan,LRP1,MIF,S100A8,sphingosine-1-phosphate,NOTCH1,FLT4,D-glucose,PPIA,adenosine,APP,SERPINA3,COL18A1,IGF1,CDH5,AGT,PRTN3,metformin,HSPA5,SERPINA1,alpha-tocopherol,uric acid,MCAM,SERPINE1,PROCR,NDST1,cholesterol,LUM,5-hydroxytryptamine
Tox Functions	Cardiac Necrosis/Cell Death	apoptosis	Apoptosis of heart cells		yes										yes		yes				21	sphingosine-1-phosphate,MMP2,D-glucose,SERPINF1,DSP,IGF1,MTPN,TIMP2,AGT,CALR,metformin,niacinamide,ADAMTS13,GSN,KNG1,CAT,APOA1,phosphate,GAPDH,D-sphingosine,5-hydroxytryptamine
Tox Functions	Liver Necrosis/Cell Death	apoptosis	Apoptosis of hepatic stellate cells												yes			yes			5	taurine,TGFB1,MMP9,TIMP1,IGF1
Tox Functions	Liver Necrosis/Cell Death	apoptosis	Apoptosis of hepatocytes		yes																17	EGFR,ENTPD5,sphingosine-1-phosphate,TGFB1,ursodeoxycholic acid,L-arginine,PON3,deoxycholate,SAA1,betaine,metformin,GSN,CAT,glycine,acetaminophen,VASN,SELENOP
Tox Functions	Renal Necrosis/Cell Death	apoptosis	Apoptosis of kidney cell lines	yes	yes								yes		yes						23	sphingosine-1-phosphate,HSPA1A/HSPA1B,COMP,TGFB1,F7,APP,RBP4,IGF1,CD44,HSPB1,AGT,indican,PTGDS,VTN,GSN,HSPA5,CAT,IGFBP3,acetaminophen,HYOU1,MYOC,MIF,F2
Tox Functions	Renal Necrosis/Cell Death	apoptosis	Apoptosis of kidney cells				yes	yes							yes						19	CFB,EGFR,guanosine,D-glucose,TGFB1,C3,C5,glycerol,PKM,C6,IGF1,PROC,AGT,C4A/C4B,CLU,valsartan,APOE,MST1,ALB
Tox Functions	Liver Necrosis/Cell Death	apoptosis	Apoptosis of liver	yes	yes										yes			yes			25	MMP9,TGFB1,ursodeoxycholic acid,L-arginine,PON3,CFH,TKT,SAA1,betaine,CAT,acetaminophen,SELENOP,EGFR,sphingosine-1-phosphate,taurine,ENTPD5,APP,IGF1,deoxycholate,metformin,3-aminoisobutanoate,GSN,glycine,TIMP1,VASN
Tox Functions	Liver Necrosis/Cell Death	apoptosis	Apoptosis of liver cells		yes										yes			yes			23	EGFR,sphingosine-1-phosphate,taurine,ENTPD5,MMP9,TGFB1,ursodeoxycholic acid,L-arginine,PON3,IGF1,CFH,deoxycholate,SAA1,betaine,metformin,3-aminoisobutanoate,GSN,CAT,glycine,acetaminophen,TIMP1,VASN,SELENOP
Tox Functions	Renal Necrosis/Cell Death	apoptosis	Apoptosis of renal tubule				yes	yes							yes						15	CFB,EGFR,guanosine,C3,C5,glycerol,THBS1,C6,IGF1,AGT,C4A/C4B,CLU,valsartan,ALB,MST1
Tox Functions	Renal Necrosis/Cell Death	apoptosis	Apoptosis of tubular cells				yes	yes							yes						14	CFB,EGFR,guanosine,C3,C5,glycerol,C6,IGF1,AGT,C4A/C4B,CLU,valsartan,ALB,MST1
Diseases and Bio Functions	Cell Death and Survival	apoptosis	Apoptosis of tumor cell lines	yes	yes	yes		yes	yes	yes	yes	yes	yes	yes	yes	yes		yes	yes	yes	124	TAGLN2,IGFBP4,HSPA1A/HSPA1B,xanthine,CEACAM1,PLA2G7,PKM,DSG2,LGALS7/LGALS7B,GRN,TNC,IGHM,ST6GAL1,LRP1,D-sphingosine,pyruvic acid,ENTPD5,sphingosine-1-phosphate,ALCAM,TLN1,C5,CSTB,FGA,SERPINA3,IGF1,CALR,metformin,PRTN3,CLU,GSN,NRP1,alpha-tocopherol,ELANE,SAE1,YWHAZ,EFEMP1,TF,SRGN,MMP9,LGALS1,indoleacetic acid,L-serine,FN1,IGFBP3,ENO1,HYAL1,S100A8,SFN,NOTCH1,adenosine,S100A9,L-cystine,B2M,CES1,IGF2…
Diseases and Bio Functions	Cell Death and Survival	apoptosis	Apoptosis of vascular cells	yes	yes				yes						yes		yes	yes	yes		38	TGFB1,MMP9,MMP2,LGALS1,xanthine,RBP4,ALDOA,APOC1,THBS1,PLG,PROC,PSMB1,PTGDS,CAT,LRP1,phosphate,S100A8,taurine,sphingosine-1-phosphate,D-glucose,NOTCH1,FLT4,phytanic acid,APP,IGF1,COL18A1,VNN1,deoxycholate,HSPB1,metformin,HSPA5,SERPINA1,alpha-tocopherol,MCAM,HLA-B,GNPTG,cholesterol,5-hydroxytryptamine
Diseases and Bio Functions	Cell Death and Survival, Organismal Injury and Abnormalities	apoptosis	Apoptosis of vascular endothelial cells	yes	yes				yes						yes		yes	yes	yes		26	TGFB1,MMP9,MMP2,LGALS1,xanthine,RBP4,THBS1,PLG,PROC,CAT,LRP1,S100A8,sphingosine-1-phosphate,D-glucose,NOTCH1,FLT4,APP,IGF1,COL18A1,metformin,HSPA5,SERPINA1,alpha-tocopherol,MCAM,cholesterol,5-hydroxytryptamine
Tox Functions	Cardiac Necrosis/Cell Death	apoptosis	Apoptosis of ventricular myocytes		yes												yes				4	D-glucose,MMP2,CAT,TIMP2
Tox Functions	Cardiac Arrythmia	arrhythmia	Arrhythmia					yes					yes				yes	yes			38	TF,CALM1 (includes others),VCL,MMP9,MMP2,TGFB1,DSP,LAMC1,DSG2,ACE,CRP,L-arginine,SERPINC1,VCAM1,PROC,L-carnitine,valsartan,acetaminophen,VWF,F2,choline,CACNA1E,D-glucose,FLNA,adenosine,F10,moxifloxacin,AGT,CALR,metformin,pantoprazole,CACNA2D1,caffeine,SERPINE1,HLA-B,TIMP1,levothyroxine,TTR
Diseases and Bio Functions	Cardiovascular Disease, Organismal Injury and Abnormalities	arteriosclerosis	Arteriosclerosis	yes	yes			yes	yes				yes	yes	yes	yes	yes	yes	yes		97	MMP2,SELL,CST3,PKM,PLA2G7,LPA,HP,APOA5,leukotriene B4,LRP1,PON1,sphingosine-1-phosphate,F7,C5,F10,IGF1,TIMP2,PCSK9,metformin,APOB,CLU,APOA1,HSPG2,LCAT,AHSG,PLTP,APOA4,MMP9,bilirubin,L-arginine,SERPINC1,APOM,PROC,CA2,TKT,FN1,PRDX2,CDH13,S100A8,NOTCH1,VASP,S100A9,CES1,IGF2,APOA2,caffeine,APOE,MMP14,TGFB1,THBS1,CRP,PLG,SAA1,ADAMTS13,VWF,F2,CACNA1E,PTPRM,LIPC,D-glucose,CD14,APP,ANGPTL3,biliverdine,VN…
Diseases and Bio Functions	Cardiovascular Disease, Organismal Injury and Abnormalities	atherogenesis	Atherogenesis	yes													yes	yes	yes		23	CD59,MMP9,MMP2,SELL,CETP,APP,F5,CD44,biliverdine,PLG,VCAM1,AGT,VNN1,APOB,metformin,SELP,ADAMTS13,APOA5,APOA2,APOA1,HSPG2,APOE,SERPIND1
Diseases and Bio Functions	Cardiovascular Disease, Organismal Injury and Abnormalities	atherosclerosis	Atherosclerosis	yes	yes			yes	yes				yes	yes	yes	yes	yes	yes	yes		95	MMP2,TGFB1,SELL,CST3,PKM,PLA2G7,THBS1,CRP,PLG,LPA,SAA1,HP,ADAMTS13,APOA5,leukotriene B4,LRP1,VWF,F2,PON1,sphingosine-1-phosphate,CACNA1E,PTPRM,LIPC,D-glucose,CD14,F7,C5,APP,F10,ANGPTL3,biliverdine,IGF1,TIMP2,VNN1,ADGRF5,indican,APOC2,PCSK9,L-methionine,APCS,metformin,APOB,SELP,CLU,CA1,CACNA2D1,APOA1,HSPG2,LCAT,SERPINE1,AHSG,levothyroxine,cholesterol,PLTP,SERPIND1,CD59,APOA4,PF4,MMP9,bilirubin,ACE…
Diseases and Bio Functions	Cardiovascular Disease, Organismal Injury and Abnormalities	atherosclerotic lesion	Atherosclerotic lesion	yes	yes				yes				yes	yes	yes	yes	yes	yes	yes		47	CD59,APOA4,MMP9,MMP2,SELL,THBS1,L-arginine,CRP,PON3,PLG,VCAM1,LPA,FN1,ADAMTS13,APOA5,leukotriene B4,MIF,PON1,F7,PPIA,CETP,APP,F5,CES1,IGF1,CD44,COL18A1,biliverdine,IGF2,VNN1,AGT,ADGRF5,PCSK9,L-methionine,APOB,metformin,SELP,APOA2,APOA1,HSPG2,LCAT,TIMP1,SERPINE1,APOE,cholesterol,ICAM1,SERPIND1
Diseases and Bio Functions	Immunological Disease, Inflammatory Disease	atopic disease	Atopic disease		yes																41	FLG,CCL18,VCL,C3,LGALS1,HRNR,glycerol,PLA2G7,ALDOA,CST3,TKT,CFL1,ACTB,CAT,KRT10,IGHM,CST6,KRT5,ENO1,ALB,CDH13,S100A8,KRT1,FLNA,MSN,S100A9,PPIA,S100A7,HBB,CD44,TGM3,urea,FCGBP,KRT6A,SELP,GSN,HSPA5,GAPDH,TIMP1,KRT16,P4HB
Tox Functions	Renal Atrophy	atrophy of kidney	Atrophy of kidney														yes				6	AGT,EFEMP1,EGFR,MMP2,caffeine,ACE
Diseases and Bio Functions	Cell-To-Cell Signaling and Interaction	attachment	Attachment of cells									yes		yes			yes		yes		34	TGFB1,MMP2,SELL,LAMC1,PKM,DSG2,CRP,PLG,VCAM1,FCN2,FN1,LRP1,VWF,SIRPA,ICAM2,CDH13,FBN1,EGFR,sphingosine-1-phosphate,TLN1,COMP,ENG,CADM1,CD44,SPARC,TIMP2,POSTN,CALR,VTN,ANTXR1,HSPG2,levothyroxine,ICAM1,CTSZ
Diseases and Bio Functions	Organismal Injury and Abnormalities	benign lesion	Benign lesion	yes		yes	yes	yes	yes		yes	yes	yes	yes	yes	yes	yes	yes	yes	yes	120	JCHAIN,CDH2,MMP2,CEACAM1,LAMC1,PLA2G7,ALDOA,HP,ALDH1A1,TNC,CFHR3,OGN,FBN1,ENTPD5,ALCAM,IHH,PSMA6,IGF1,CALR,succinic acid,metformin,CLU,NRP1,APOA1,ELANE,HLA-B,DSC3,NDST1,YWHAZ,PCOLCE,MMP9,LGALS1,S-glutathionyl-L-cysteine,SERPINC1,B4GALT1,CA2,FN1,IGFBP3,PRDX2,SMPDL3A,OLFM1,HYAL1,S100A8,ANTXR2,NOTCH1,fumaric acid,S100A9,TGM3,IGF2,NCAM1,VTN,HLA-A,gamma-glutamylglycine,APOE,MMP14,LTBP1,C3,TGFB1,ursode…
Diseases and Bio Functions	Cancer, Organismal Injury and Abnormalities	benign neoplasia	Benign Tumors	yes		yes		yes	yes			yes	yes	yes	yes	yes	yes	yes		yes	106	JCHAIN,CDH2,MMP2,CEACAM1,PLA2G7,ALDOA,HP,ALDH1A1,TNC,CFHR3,OGN,FBN1,ENTPD5,ALCAM,IHH,PSMA6,IGF1,CALR,succinic acid,CLU,NRP1,APOA1,HLA-B,NDST1,PCOLCE,MMP9,LGALS1,S-glutathionyl-L-cysteine,SERPINC1,CA2,FN1,IGFBP3,PRDX2,SMPDL3A,OLFM1,HYAL1,S100A8,ANTXR2,NOTCH1,fumaric acid,S100A9,TGM3,IGF2,NCAM1,VTN,HLA-A,gamma-glutamylglycine,APOE,MMP14,LTBP1,C3,TGFB1,ursodeoxycholic acid,RBP4,THBS1,CRP,niacinamide…
Diseases and Bio Functions	Cancer, Organismal Injury and Abnormalities	benign solid tumor	Benign solid tumor	yes		yes		yes	yes			yes	yes	yes	yes	yes	yes	yes		yes	98	JCHAIN,CDH2,MMP2,CEACAM1,PLA2G7,ALDOA,HP,ALDH1A1,TNC,CFHR3,OGN,FBN1,ENTPD5,ALCAM,IHH,PSMA6,IGF1,CALR,succinic acid,CLU,NRP1,APOA1,HLA-B,NDST1,PCOLCE,MMP9,LGALS1,SERPINC1,CA2,FN1,IGFBP3,PRDX2,SMPDL3A,OLFM1,HYAL1,S100A8,ANTXR2,NOTCH1,fumaric acid,S100A9,TGM3,IGF2,NCAM1,VTN,HLA-A,APOE,MMP14,LTBP1,C3,TGFB1,ursodeoxycholic acid,RBP4,THBS1,CRP,niacinamide,EGFR,PTPRM,KRT1,FLNA,ENG,IGFBP5,APP,PLXDC1,DPT,…
Diseases and Bio Functions	Cell-To-Cell Signaling and Interaction, Hematological System Development and Function, Immune Cell Trafficking	binding	Binding of antigen presenting cells	yes																	27	PF4,TGFB1,APOH,LBP,PKM,VCAM1,A2M,MRC1,valsartan,LRP1,CDH1,MARCO,ICAM2,ALCAM,D-glucose,CD14,MSN,APP,FGA,CD44,ORM1,APOA1,SERPINE1,APOE,ICAM1,cholesterol,CTSZ
Diseases and Bio Functions	Cell-To-Cell Signaling and Interaction	binding	Binding of blood cells	yes		yes		yes			yes	yes	yes	yes					yes	yes	103	CEACAM1,SELL,PKM,C1QA,LPA,leukotriene B4,TNC,IGHM,LRP1,CD9,sphingosine-1-phosphate,ALCAM,TLN1,CFHR1,C5,F10,FGA,PPBP,CADM1,CALR,PRTN3,CLU,NRP1,APOA1,ELANE,HSPG2,CFP,PLTP,CTSZ,F12,APOA4,LGALS1,KLKB1,APOH,LBP,L-arginine,B4GALT1,PROC,LCP1,ITGA2B,MRC1,FN1,valsartan,PRDX2,MARCO,S100A8,VASP,S100A9,adenosine,GP5,VTN,AOC3,APOE,PROCR,FCGR3A/FCGR3B,C3,TGFB1,THBS1,CRP,PLG,FGG,SAA1,C4A/C4B,ADAMTS13,VWF,F2,D-g…
Diseases and Bio Functions	Cell-To-Cell Signaling and Interaction, Hematological System Development and Function, Inflammatory Response	binding	Binding of blood platelets	yes		yes							yes	yes							28	F12,APOA4,C3,CEACAM1,APOH,THBS1,ITGA2B,LPA,SAA1,FN1,ADAMTS13,KNG1,IGHM,VWF,F2,VASP,adenosine,APP,F10,PPIB,F5,F9,GP5,SELP,HSPG2,GP1BA,ICAM1,cholesterol
Diseases and Bio Functions	Carbohydrate Metabolism	binding	Binding of carbohydrate					yes					yes	yes	yes					yes	28	CCL18,TGFB1,APOH,LBP,THBS1,KRT14,CFH,FN1,APOA5,TNC,CDH1,ITIH2,F2,choline,D-glucose,CD14,IGF1,CD44,urea,PRTN3,SELP,CLU,APOA1,APOE,NDST1,phosphorylcholine,SERPING1,MMP14
Diseases and Bio Functions	Cell-To-Cell Signaling and Interaction	binding	Binding of connective tissue cells	yes				yes					yes	yes	yes	yes	yes			yes	33	CDH2,TGFB1,VCL,MMP2,VCAM1,FN1,TNC,IGFBP3,LRP1,CDH1,LGALS3BP,MYOC,sphingosine-1-phosphate,LIPC,TLN1,IGFBP2,APP,IGF1,CADM1,CD44,SPARC,PTPRJ,TIMP2,IGF2,POSTN,AGT,CALR,CLU,GSN,APOE,cholesterol,RNASE1,ICAM1
Diseases and Bio Functions	Cardiovascular System Development and Function, Cell-To-Cell Signaling and Interaction	binding	Binding of endothelial cell lines										yes								19	CDH13,PF4,sphingosine-1-phosphate,NOTCH1,SELL,THBS1,CRP,CD44,SPARC,VCAM1,PTPRJ,PROC,PF4V1,SELP,SERPINA1,SERPINF2,AOC3,APOE,F2
Diseases and Bio Functions	Cardiovascular System Development and Function, Cell-To-Cell Signaling and Interaction	binding	Binding of endothelial cells	yes					yes				yes	yes					yes		52	CDH2,C3,TGFB1,SELL,THBS1,PLG,C1QA,LPA,F11,VWF,F2,EGFR,sphingosine-1-phosphate,ALCAM,D-glucose,KRT1,F7,tauroursodeoxycholic acid,C5,APP,F10,ANGPTL3,PPBP,THBS4,SELP,NRP1,SERPINE1,GP1BA,NDST1,F12,PF4,L-arginine,VCAM1,PROC,VIM,FN1,KNG1,ICAM2,sucrose,VASP,F5,COL18A1,CD44,SPARC,VTN,IGFBP7,HSPA5,MCAM,PROCR,ICAM1,SERPING1,TMSB10/TMSB4X
Diseases and Bio Functions	Cell-To-Cell Signaling and Interaction	binding	Binding of epithelial cells			yes		yes			yes	yes		yes							29	C3,CEACAM1,LAMC1,VCAM1,FGG,FN1,LRP1,CDH1,CDH13,EGFR,C5,IGFBP5,FGA,ENG,F10,CD44,POSTN,CHGA,VTN,PRTN3,CLU,ANTXR1,ELANE,HSPG2,TIMP1,KRT16,ICAM1,5-hydroxytryptamine,MMP14
Diseases and Bio Functions	Cell-To-Cell Signaling and Interaction, Tissue Development	binding	Binding of extracellular matrix	yes						yes				yes					yes		28	VCL,THBS1,PLG,VCAM1,B4GALT1,FGG,ITGA2B,LYVE1,DPP4,NID1,FN1,CDH1,SIRPA,CD9,MYOC,APP,FGA,ANGPTL3,CD44,POSTN,AGT,GP5,VTN,FGB,TNXB,ENPP2,HSPG2,SERPINE1
Diseases and Bio Functions	Cell-To-Cell Signaling and Interaction, Connective Tissue Development and Function	binding	Binding of fibroblasts											yes	yes					yes	23	CDH2,sphingosine-1-phosphate,LIPC,TGFB1,VCL,CD44,CADM1,IGF1,SPARC,PTPRJ,POSTN,AGT,FN1,GSN,TNC,IGFBP3,LRP1,CDH1,APOE,LGALS3BP,ICAM1,RNASE1,cholesterol
Diseases and Bio Functions	Cell-To-Cell Signaling and Interaction, Reproductive System Development and Function	binding	Binding of gonadal cell lines										yes	yes			yes				18	CDH2,PF4,TGFB1,MMP2,FGA,LBP,CD44,VCAM1,ITGA2B,CALR,LTF,FN1,SELP,VWF,APOE,GP1BA,CD9,F2
Diseases and Bio Functions	Cell-To-Cell Signaling and Interaction, Hematological System Development and Function, Immune Cell Trafficking	binding	Binding of granulocytes								yes		yes	yes					yes		40	PF4,TGFB1,C3,LGALS1,SELL,LBP,PLG,VCAM1,CFH,B4GALT1,LCP1,PROC,FN1,INPP5D,KNG1,leukotriene B4,F2,S100A8,TLN1,FLNA,CFHR1,S100A9,adenosine,C5,FGA,F10,PPBP,CD44,LTF,APCS,VTN,PRTN3,SELP,SERPINA1,APOA1,ELANE,CFP,ICAM1,PLTP,FCGR3A/FCGR3B
Diseases and Bio Functions	Cell-To-Cell Signaling and Interaction, Renal and Urological System Development and Function	binding	Binding of kidney cell lines											yes							21	ALCAM,LIPC,D-glucose,C3,F10,FGA,CD44,FGG,POSTN,ITGA2B,VTN,FN1,MRC1,KNG1,ST6GAL1,IGFBP3,LRP1,TIMP1,CDH1,MARCO,ICAM1
Diseases and Bio Functions	Cell-To-Cell Signaling and Interaction	binding	Binding of leukemia cell lines	yes									yes	yes						yes	27	SELL,APOH,VCAM1,PROC,PROS1,FN1,TNC,CDH1,F2,ALCAM,D-glucose,NOTCH1,CD14,FLNA,CPB2,F7,tauroursodeoxycholic acid,APP,F10,CD44,HLA-A,VTN,SELP,alpha-tocopherol,GP1BA,cholesterol,ICAM1
Diseases and Bio Functions	Cell-To-Cell Signaling and Interaction, Hematological System Development and Function	binding	Binding of leukocytes	yes				yes			yes	yes	yes	yes					yes	yes	90	C3,TGFB1,SELL,PKM,THBS1,CRP,PLG,FGG,C1QA,ADAMTS13,leukotriene B4,TNC,LRP1,VWF,CD9,F2,sphingosine-1-phosphate,ALCAM,TLN1,D-glucose,FLNA,CD14,CFHR1,C5,ENG,APP,F10,FGA,PPBP,CADM1,CALR,indican,LTF,PRTN3,APCS,SELP,CLU,NRP1,APOA1,ELANE,CFP,SERPINE1,cholesterol,PLTP,CTSZ,APOA4,PF4,LGALS1,KLKB1,APOH,ATRN,LBP,L-arginine,B4GALT1,CFH,VCAM1,PROC,LCP1,A2M,MRC1,FN1,INPP5D,KNG1,valsartan,PRDX2,CDH1,MARCO,SIRPA,…
Diseases and Bio Functions	Lipid Metabolism, Small Molecule Biochemistry	binding	Binding of lipid	yes									yes	yes	yes						26	15(S)-HETE,TGFB1,APOH,LBP,5(S)-HETE,FN1,L-carnitine,F2,SFN,choline,D-glucose,CD14,phytanic acid,CETP,APP,IGF1,urea,succinic acid,APOB,PRTN3,SELP,APOA1,APOE,cholesterol,phosphorylcholine,SERPING1
Diseases and Bio Functions	Cell-To-Cell Signaling and Interaction, Hematological System Development and Function	binding	Binding of mononuclear leukocytes									yes	yes	yes						yes	33	TGFB1,SELL,LBP,THBS1,CRP,B4GALT1,VCAM1,PROC,LCP1,FN1,TNC,PRDX2,VWF,MIF,F2,ICAM2,sphingosine-1-phosphate,D-glucose,VASP,MSN,ICOSLG/LOC102723996,ENG,PPIB,CD44,AGT,CALR,SELP,APOA1,AOC3,MCAM,cholesterol,ICAM1,FCGR3A/FCGR3B
Diseases and Bio Functions	Cell-To-Cell Signaling and Interaction	binding	Binding of myeloid cells	yes							yes		yes	yes					yes		61	C3,TGFB1,SELL,PKM,CRP,PLG,leukotriene B4,VWF,F2,sphingosine-1-phosphate,TLN1,D-glucose,CD14,FLNA,CFHR1,C5,FGA,APP,F10,PPBP,CADM1,LTF,APCS,PRTN3,SELP,APOA1,ELANE,CFP,SERPINE1,cholesterol,PLTP,CTSZ,PF4,LGALS1,APOH,LBP,B4GALT1,CFH,VCAM1,PROC,LCP1,FN1,INPP5D,KNG1,valsartan,PRDX2,MARCO,MIF,S100A8,MSN,ICOSLG/LOC102723996,S100A9,adenosine,CD44,VTN,ORM1,SERPINA1,AOC3,APOE,ICAM1,FCGR3A/FCGR3B
Diseases and Bio Functions	Cell-To-Cell Signaling and Interaction, Hematological System Development and Function, Immune Cell Trafficking, Inflammatory Response	binding	Binding of neutrophils										yes	yes					yes		33	PF4,TGFB1,C3,SELL,PLG,VCAM1,CFH,B4GALT1,LCP1,PROC,FN1,INPP5D,KNG1,leukotriene B4,F2,S100A8,TLN1,FLNA,CFHR1,S100A9,C5,FGA,PPBP,CD44,APCS,VTN,PRTN3,SELP,SERPINA1,APOA1,ICAM1,PLTP,FCGR3A/FCGR3B
Diseases and Bio Functions	Carbohydrate Metabolism	binding	Binding of polysaccharide					yes					yes		yes					yes	22	CCL18,D-glucose,TGFB1,CD14,LBP,THBS1,CD44,IGF1,CFH,urea,SELP,CLU,APOA5,APOA1,TNC,CDH1,APOE,NDST1,SERPING1,ITIH2,F2,MMP14
Diseases and Bio Functions	Cell-To-Cell Signaling and Interaction, Hematological System Development and Function, Inflammatory Response	binding	Binding of professional phagocytic cells	yes									yes	yes					yes		59	C3,TGFB1,SELL,PKM,CRP,PLG,leukotriene B4,VWF,F2,sphingosine-1-phosphate,ALCAM,TLN1,D-glucose,CD14,FLNA,CFHR1,C5,FGA,APP,PPBP,CADM1,APCS,PRTN3,SELP,APOA1,SERPINE1,cholesterol,PLTP,CTSZ,PF4,APOH,LBP,B4GALT1,CFH,VCAM1,PROC,LCP1,A2M,FN1,MRC1,INPP5D,KNG1,valsartan,CDH1,PRDX2,MARCO,MIF,ICAM2,S100A8,MSN,ICOSLG/LOC102723996,S100A9,CD44,VTN,ORM1,SERPINA1,APOE,ICAM1,FCGR3A/FCGR3B
Diseases and Bio Functions	Cell-To-Cell Signaling and Interaction	binding	Binding of tumor cell lines	yes						yes			yes	yes	yes	yes	yes			yes	81	CDH2,NME3,VCL,MMP2,TGFB1,SERPINF1,SELL,PKM,DSG2,THBS1,LPA,SAA1,NID1,SERPINA5,TNC,PVR,ST6GAL1,LRP1,CD9,ACTN4,F2,EGFR,sphingosine-1-phosphate,ALCAM,PTPRM,TLN1,D-glucose,CPB2,FLNA,CD14,F7,tauroursodeoxycholic acid,APP,F10,FGA,IGF1,F9,LTF,PCSK9,SELP,NRP1,alpha-tocopherol,SERPINE1,GP1BA,cholesterol,CTSZ,EFEMP1,SRGN,DSP,ITLN1,APOH,CNTFR,B4GALT1,CFH,VCAM1,PROC,DPP4,PROS1,FN1,KNG1,CST6,IGFBP3,CDH1,LGALS3…
Diseases and Bio Functions	Cell-To-Cell Signaling and Interaction	binding	Binding of vascular cells	yes									yes	yes					yes		38	CDH2,F12,PF4,TGFB1,SELL,THBS1,PLG,VCAM1,PROC,VIM,FN1,KNG1,F11,VWF,F2,sucrose,EGFR,ALCAM,KRT1,D-glucose,F7,tauroursodeoxycholic acid,APP,F10,PPBP,CD44,SPARC,THBS4,NEO1,VTN,IGFBP7,SELP,HSPA5,MCAM,PROCR,GP1BA,ICAM1,TMSB10/TMSB4X
Diseases and Bio Functions	Cardiovascular System Development and Function, Cell-To-Cell Signaling and Interaction	binding	Binding of vascular endothelial cells	yes									yes	yes					yes		37	CDH2,F12,PF4,TGFB1,SELL,THBS1,PLG,VCAM1,PROC,VIM,FN1,KNG1,F11,VWF,F2,sucrose,EGFR,ALCAM,KRT1,D-glucose,F7,tauroursodeoxycholic acid,APP,F10,PPBP,CD44,SPARC,THBS4,VTN,IGFBP7,SELP,HSPA5,MCAM,PROCR,GP1BA,ICAM1,TMSB10/TMSB4X
Diseases and Bio Functions	Organismal Injury and Abnormalities	bleeding	Bleeding	yes				yes	yes		yes	yes	yes	yes				yes	yes		75	C3,TGFB1,SELL,LAMC1,CST3,THBS1,CRP,PLG,FCGR2C,FGG,GRN,C4A/C4B,ADAMTS13,ALDH1A1,F11,LRP1,VWF,F2,FBN1,EGFR,CPB2,FLNA,F7,C5,ENG,APP,F10,FGA,CDH5,TIMP2,F9,APOB,HRG,SELP,CLU,NRP1,pantoprazole,FGB,CACNA2D1,glycine,ELANE,HSPG2,SERPINE1,PGLYRP2,TREML1,F12,TF,MMP9,NRP2,KLKB1,ACE,L-arginine,SERPINC1,PROC,PSMB1,ITGA2B,PROS1,FN1,acetaminophen,MIF,ALB,FLT4,S100A9,PPIA,F5,COL18A1,PTPRJ,AGT,GP5,SERPINA1,caffein…
Diseases and Bio Functions	Dermatological Diseases and Conditions, Organismal Injury and Abnormalities	bleeding	Bleeding of skin										yes								22	EGFR,C3,PPIA,S100A9,SELL,C5,FGA,F5,FCGR2C,PROC,PSMB1,PROS1,C4A/C4B,GP5,SELP,ADAMTS13,HSPG2,VWF,ICAM1,F2,TREML1,FCGR3A/FCGR3B
Diseases and Bio Functions	Organismal Injury and Abnormalities	blood clot	Blood clot	yes		yes	yes						yes				yes		yes		73	C3,MMP2,TGFB1,CEACAM1,SELL,THBS1,CRP,PLG,C1QA,FGG,SERPINA10,LPA,C2,SERPINA5,ADAMTS13,HABP2,F11,VWF,CTSD,F2,CFHR3,PON1,FBN1,CFI,CPB2,FLNA,CFHR1,F7,C5,FGA,APP,F10,CALR,indican,GPX3,HRG,SELP,pantoprazole,FGB,SERPINE1,GP1BA,SERPIND1,F13B,F12,CFB,PF4,LGALS1,KLKB1,APOH,SERPINC1,CFH,PROC,ITGA2B,VIM,PROS1,INPP5D,KNG1,SERPINF2,acetaminophen,PRDX2,LGALS3BP,ALB,PPIA,F5,PTPRJ,AGT,GP5,VTN,creatinine,APOE,PROC…
Diseases and Bio Functions	Neurological Disease, Organismal Injury and Abnormalities, Psychological Disorders	brain damage	Brain damage	yes									yes		yes	yes		yes	yes		41	15(S)-HETE,F12,MMP9,ibuprofen,CST3,THBS1,PLG,SERPINC1,PROC,CA2,5(S)-HETE,uridine,HP,niacinamide,ADAMTS13,KNG1,valsartan,F11,acetaminophen,HYOU1,VWF,F2,taurine,D-glucose,SOD1,adenosine,C5,APP,F10,BCHE,IGF1,IGF2,SPARC,creatine,GPX3,GSN,CA1,caffeine,homoarginine,GAPDH,quinolinic acid
Diseases and Bio Functions	Cancer, Organismal Injury and Abnormalities, Reproductive System Disease	breast cancer	Breast cancer	yes	yes			yes		yes		yes	yes	yes	yes	yes	yes	yes	yes	yes	162	TAGLN2,CDH2,MMP2,VCL,MFAP5,FCRL5,SELL,LAMC1,ANPEP,PKM,ALDOA,CNDP1,ARHGDIB,LYVE1,C2,HP,SERPINA5,ECM1,ALDH1A1,TNC,LRP1,CD9,QSOX1,OGN,MST1,FBN1,CNTN3,TLN1,ABCC2,APOD,F7,ANG,F10,FGA,IGF1,CDH5,TIMP2,APOB,CHL1,CLU,GSN,PTPRG,TNXB,APOA1,HSPG2,HLA-B,YWHAZ,CTSZ,PCOLCE,FLG,EFEMP1,TF,MMP9,CALM1 (includes others),LGALS1,MEGF8,LBP,SERPINC1,MRC1,FN1,PFN1,IL1RAP,IGFBP3,C9,ENO1,CTBS,S100A8,NOTCH1,S100A9,IGFBP2,CE…
Diseases and Bio Functions	Cancer, Organismal Injury and Abnormalities	breast or colorectal cancer	Breast or colorectal cancer	yes	yes	yes	yes	yes	yes	yes	yes	yes	yes	yes	yes	yes	yes	yes	yes	yes	295	JCHAIN,TAGLN2,ZNF648,MMP2,FCRL5,SELL,IGLL1/IGLL5,ANPEP,ALDOA,DSG2,C1QA,LPA,LYVE1,HP,ECM1,TNC,LRP1,CD9,MYOC,QSOX1,PON1,FBN1,ENTPD5,CFI,ABCC2,F7,CFHR1,C1QB,F10,SERPINA3,ACTN1,CALR,GSN,CLU,MASP2,NRP1,FGB,ELANE,C4BPA,APOA1,LCAT,CFP,HLA-B,GNPTG,NDST1,SERPINB1,EFEMP1,F12,APOA4,MMP9,LGALS1,TPM4,CNTFR,B4GALT1,CA2,PFN1,BRMS1,SLC6A1,SMPDL3A,ENO1,OLFM1,CDH13,S100A8,ANTXR2,CES1,IGF2,MASP1,NCAM1,GP5,MMRN2,AOC…
Diseases and Bio Functions	Cancer, Organismal Injury and Abnormalities, Reproductive System Disease	breast or gynecological cancer	Breast or gynecological cancer	yes	yes		yes	yes	yes	yes	yes	yes	yes	yes	yes	yes	yes	yes	yes	yes	309	TAGLN2,HSPA1A/HSPA1B,ZNF648,MMP2,FCRL5,SELL,IGLL1/IGLL5,ANPEP,ALDOA,C8A,LPA,LYVE1,GRN,HP,ECM1,TNC,LRP1,CD9,QSOX1,PON1,FBN1,ABCC2,CPN2,CPB2,F7,CFHR1,C5,F10,S100A7,SERPINA3,ACTN1,C6,SERPINA7,LYZ,PRTN3,TGM4,GSN,CLU,NRP1,ELANE,C4BPA,APOA1,LCAT,DSC3,HLA-B,NDST1,MFAP4,SERPINB1,EFEMP1,APOA4,MMP9,LGALS1,ITLN1,TPM4,CA2,PFN1,SMPDL3A,KRT9,ENO1,CDH13,S100A8,ANTXR2,TGOLN2,CES1,IGF2,MASP1,NCAM1,AOC3,MMRN1,NDST…
Diseases and Bio Functions	Cancer, Organismal Injury and Abnormalities, Reproductive System Disease	breast or ovarian cancer	Breast or ovarian cancer	yes	yes		yes	yes	yes	yes		yes	yes	yes	yes	yes	yes	yes	yes	yes	219	TAGLN2,MMP2,FCRL5,SELL,IGLL1/IGLL5,ANPEP,ALDOA,LYVE1,HP,ECM1,TNC,LRP1,CD9,QSOX1,FBN1,ABCC2,CPB2,F7,C5,F10,SERPINA7,PRTN3,GSN,CLU,NRP1,APOA1,HLA-B,EFEMP1,MMP9,LGALS1,ITLN1,TPM4,PFN1,KRT9,ENO1,S100A8,CES1,IGF2,NCAM1,AOC3,MMP14,SHBG,KRT78,C3,THBS1,ADA2,GSR,CAT,ACTN4,CTSD,PTPRS,EGFR,ITIH3,SOD1,ENG,HBB,FCGBP,THBS4,HSPB1,GPX3,SELP,HRG,CACNA2D1,HRNR,ADAMDEC1,RARRES2,KRT14,CSF1R,INPP5D,LGALS3BP,HSP90AA1,…
Diseases and Bio Functions	Cancer, Organismal Injury and Abnormalities	breast or pancreatic cancer	Breast or pancreatic cancer	yes	yes		yes	yes	yes	yes		yes	yes	yes	yes	yes	yes	yes	yes	yes	258	TAGLN2,MMP2,FCRL5,SELL,IGLL1/IGLL5,ANPEP,ALDOA,LYVE1,LPA,HP,ECM1,TNC,LRP1,CD9,QSOX1,FBN1,ENTPD5,CFI,ABCC2,CPB2,F7,CFHR1,C5,CSTB,F10,S100A7,C6,SEMA4B,SERPINA7,PRTN3,GSN,TGM4,CLU,NRP1,APOA1,HLA-B,GNPTG,EFEMP1,MMP9,LGALS1,ITLN1,TPM4,PFN1,KRT9,ENO1,S100A8,LTA4H,CES1,IGF2,NCAM1,AOC3,IGHG3,MMP14,SHBG,KRT78,C3,THBS1,ADA2,SAA1,GSR,CAT,ACTN4,CTSD,PTPRS,EGFR,ITIH3,SOD1,C7,ENG,HBB,PLXDC1,FCGBP,THBS4,F9,HSPB…
Diseases and Bio Functions	Cancer, Organismal Injury and Abnormalities	cancer	Cancer of cells	yes	yes		yes	yes	yes	yes		yes	yes	yes	yes	yes	yes	yes	yes	yes	248	JCHAIN,CCL18,HSPA1A/HSPA1B,MMP2,FCRL5,SELL,IGLL1/IGLL5,ANPEP,DSG2,LGALS7/LGALS7B,C8A,LPA,GRN,ECM1,TNC,LRP1,IGKC,FBN1,CFI,CPN2,CPB2,F7,F10,SERPINA3,IGHA1,C6,GSN,TGM4,CLU,NRP1,CFP,DSC3,HLA-B,PLTP,MFAP4,SERPINA11,EFEMP1,MMP9,LGALS1,CNTFR,CA2,PRDX2,SLC6A1,KRT9,CDH13,HYAL1,S100A8,PEBP4,ANTXR2,TGOLN2,CES1,IGF2,LAMP1,MASP1,NCAM1,MMRN2,AOC3,NDST4,PROCR,MMP14,FCGR3A/FCGR3B,SHBG,C3,THBS1,GSR,CAT,ACTN4,PTPR…
Diseases and Bio Functions	Cancer, Organismal Injury and Abnormalities	cancer	Cancer of secretory structure		yes	yes	yes	yes	yes	yes	yes	yes	yes	yes	yes	yes	yes	yes	yes	yes	401	ZNF648,IGLL1/IGLL5,ANPEP,ALDOA,C8A,LPA,LYVE1,MYOC,IGKC,PON1,FBN1,ENTPD5,ABCC2,CPN2,CSTB,F10,S100A7,C6,SEMA4B,CALR,LYZ,GSN,TGM4,NRP1,ELANE,GNPTG,F12,TPM4,CA2,PFN1,ENO1,OLFM1,CDH13,HYAL1,ANTXR2,MASP1,NCAM1,NDST4,FCGR3A/FCGR3B,KRT78,THBS1,ADA2,SAA1,HABP2,CAT,SOD1,C7,THBS4,FCGBP,SELP,CACNA2D1,FETUB,SERPIND1,PSMB6,FLG2,SAA4,CALML5,HRNR,RARRES2,KRT14,A2M,INPP5D,CST6,LGALS3BP,CFHR4,HSP90AA1,SELENOP,ALB,…
Tox Functions	Liver Hyperplasia/Hyperproliferation	cancer	Liver cancer		yes	yes	yes	yes	yes			yes	yes	yes	yes	yes	yes	yes	yes		253	JCHAIN,HSPA1A/HSPA1B,MMP2,FCRL5,SELL,ANPEP,C8A,LPA,LYVE1,GRN,HP,ECM1,APOA5,LRP1,MYOC,FBN1,ENTPD5,CPB2,CFHR1,C5,F10,ACTN1,ribitol,SEMA4B,SERPINA7,metformin,CLU,MASP2,FGB,C4BPA,APOA1,LCAT,CFP,DSC3,HLA-B,NDST1,MFAP4,EFEMP1,F12,MMP9,L-serine,B4GALT1,CA2,PFN1,SLC6A1,KRT9,ENO1,CDH13,ANTXR2,CES1,IGF2,MASP1,NCAM1,GP5,MMRN2,APOA2,uric acid,MMRN1,MMP14,L-tyrosine,SHBG,KRT78,C3,niacinamide,HABP2,GSR,CAT,tau…
Diseases and Bio Functions	Cancer, Organismal Injury and Abnormalities	carcinoma	Carcinoma	yes	yes	yes	yes	yes	yes	yes	yes	yes	yes	yes	yes	yes	yes	yes	yes	yes	440	ZNF648,IGLL1/IGLL5,ANPEP,ALDOA,C8A,LPA,LYVE1,MYOC,PON1,FBN1,ENTPD5,ABCC2,CPN2,CSTB,F10,S100A7,SERPINA3,C6,SEMA4B,CALR,LYZ,GSN,TGM4,NRP1,ELANE,GNPTG,F12,TPM4,MTPN,CA2,PFN1,SMPDL3A,ENO1,OLFM1,CDH13,HYAL1,ANTXR2,MASP1,NCAM1,NDST4,FCGR3A/FCGR3B,KRT78,THBS1,ADA2,SAA1,HABP2,CAT,SOD1,C7,THBS4,FCGBP,C1QC,SELP,CACNA2D1,FETUB,SERPIND1,PSMB6,FLG2,SAA4,CALML5,HRNR,RARRES2,KRT14,A2M,INPP5D,CST6,LGALS3BP,CFHR4…
Diseases and Bio Functions	Cancer, Organismal Injury and Abnormalities, Respiratory Disease	carcinoma	Lung carcinoma			yes		yes	yes	yes			yes	yes	yes	yes	yes	yes	yes	yes	201	ZNF648,MMP2,FCRL5,SELL,ANPEP,ALDOA,DSG2,C8A,C1QA,LPA,GRN,TNC,LRP1,CD9,PON1,FBN1,ABCC2,F10,SERPINA3,ACTN1,C6,GSN,CLU,MASP2,FGB,APOA1,CFP,DSC3,HLA-B,SERPINA11,EFEMP1,APOA4,MMP9,ITLN1,CNTFR,SLC6A1,SMPDL3A,ENO1,CDH13,ANTXR2,TGOLN2,IGF2,LAMP1,MASP1,NCAM1,MMRN1,NDST4,PROCR,MMP14,LDHB,FCGR3A/FCGR3B,C3,THBS1,PF4V1,ACTN4,APMAP,CTSD,PTPRS,EGFR,ITIH3,C7,DPT,F9,GPX3,SELP,CACNA2D1,FETUB,SERPIND1,F13B,FLG2,HRN…
Diseases and Bio Functions	Protein Degradation, Protein Synthesis	catabolism	Catabolism of protein	yes	yes			yes		yes	yes		yes	yes	yes		yes	yes	yes		83	HSPA1A/HSPA1B,C4BPB,MMP2,TGFB1,HTRA1,ANPEP,CST3,AZGP1,PLG,CNDP1,GRN,SERPINA5,cholesterol sulfate,ADAMTS13,HABP2,CAT,L-carnitine,F11,CTSD,F2,EGFR,D-glucose,CPB2,FLNA,SOD1,C5,CSTB,APP,NAGLU,IGF1,urea,TIMP2,F9,CALR,APCS,PRTN3,APOB,CLU,GSN,glycine,APOA1,ELANE,C4BPA,HSPG2,SERPINE1,L-phenylalanine,C1S,CTSZ,PCOLCE,SERPINB1,F12,TF,MMP9,GPLD1,KLKB1,ACE,PROC,DPP4,CFL1,PFN1,KNG1,CTSA,PSMB3,HSP90AA1,AMBP,ASG…
Diseases and Bio Functions	Cell Death and Survival	cell death	Cell death of blood cells	yes	yes			yes			yes		yes	yes	yes					yes	78	C3,TGFB1,SERPINF1,ANPEP,CST3,THBS1,CRP,C1QA,GRN,L-kynurenine,niacinamide,CAT,TNC,IGHM,ST6GAL1,LRP1,CD9,D-sphingosine,CTSD,F2,pyruvic acid,PON1,EGFR,sphingosine-1-phosphate,TLN1,D-glucose,CRKL,CD14,C5,APP,SERPINA3,PPBP,IGF1,LYZ,L-cysteine,indican,LTF,metformin,PRTN3,APOB,CLU,GSN,ANTXR1,glycine,ELANE,cholesterol,YWHAZ,CD59,PF4,LGALS1,CSF1R,PROS1,INPP5D,FN1,PFN1,acetaminophen,SIRPA,MIF,S100A8,SFN,CD…
Tox Functions	Cardiac Necrosis/Cell Death	cell death	Cell death of cardiomyocytes		yes					yes					yes		yes				23	sphingosine-1-phosphate,MMP2,D-glucose,SERPINF1,DSP,xanthine,IGF1,MTPN,TIMP2,HSPB1,AGT,CALR,DPP4,niacinamide,ADAMTS13,GSN,KNG1,CAT,APOA1,GAPDH,TIMP1,D-sphingosine,5-hydroxytryptamine
Diseases and Bio Functions	Cell Death and Survival	cell death	Cell death of endothelial cell lines	yes										yes			yes				20	CD59,CDH2,S100A8,sphingosine-1-phosphate,D-glucose,TGFB1,MMP2,SERPINF1,SOD1,S100A9,APP,CDH5,PROC,VTN,FN1,alpha-tocopherol,SERPINE1,PROCR,HYOU1,CTSD
Diseases and Bio Functions	Cell Death and Survival, Organismal Injury and Abnormalities	cell death	Cell death of endothelial cells	yes	yes				yes						yes		yes	yes	yes		45	MMP9,MMP2,TGFB1,SERPINF1,LGALS1,xanthine,RBP4,THBS1,CRP,PLG,SERPINC1,PROC,KNG1,CAT,IGFBP3,valsartan,LRP1,PRDX2,MIF,S100A8,sphingosine-1-phosphate,NOTCH1,FLT4,D-glucose,PPIA,adenosine,APP,SERPINA3,COL18A1,IGF1,CDH5,AGT,PRTN3,metformin,HSPA5,SERPINA1,alpha-tocopherol,uric acid,MCAM,SERPINE1,PROCR,NDST1,cholesterol,LUM,5-hydroxytryptamine
Diseases and Bio Functions	Cell Death and Survival, Organismal Injury and Abnormalities	cell death	Cell death of epithelial cells	yes	yes	yes		yes				yes	yes		yes		yes		yes		67	CDH2,MMP2,TGFB1,ursodeoxycholic acid,ibuprofen,SERPINF1,CEACAM1,LGALS7/LGALS7B,PLG,GRN,SAA1,niacinamide,ALDH1A1,CAT,LRP1,MYOC,F2,MST1,EGFR,sphingosine-1-phosphate,ENTPD5,D-glucose,SOD1,tauroursodeoxycholic acid,ENG,IGFBP5,APP,IGF1,HSPB1,CALR,L-cysteine,metformin,CLU,GSN,glycine,taurochenodeoxycholate,SERPINE1,VASN,trimethyloxamine,L-proline,bilirubin,ACE,L-arginine,PON3,PROC,betaine,valsartan,ace…
Tox Functions	Cardiac Necrosis/Cell Death	cell death	Cell death of heart		yes					yes					yes		yes				26	MMP2,SERPINF1,DSP,xanthine,MTPN,DPP4,niacinamide,ADAMTS13,KNG1,CAT,phosphate,D-sphingosine,sphingosine-1-phosphate,D-glucose,IGF1,TIMP2,THBS4,HSPB1,AGT,CALR,metformin,GSN,APOA1,GAPDH,TIMP1,5-hydroxytryptamine
Tox Functions	Cardiac Necrosis/Cell Death	cell death	Cell death of heart cells		yes					yes					yes		yes				25	MMP2,SERPINF1,DSP,xanthine,MTPN,DPP4,niacinamide,ADAMTS13,KNG1,CAT,phosphate,D-sphingosine,sphingosine-1-phosphate,D-glucose,IGF1,TIMP2,HSPB1,AGT,CALR,metformin,GSN,APOA1,GAPDH,TIMP1,5-hydroxytryptamine
Tox Functions	Liver Necrosis/Cell Death	cell death	Cell death of hepatocytes		yes																22	EGFR,sphingosine-1-phosphate,ENTPD5,TGFB1,ursodeoxycholic acid,tauroursodeoxycholic acid,L-arginine,PON3,deoxycholate,L-cysteine,SAA1,betaine,metformin,GSN,CAT,glycine,caffeine,cholic acid,LRP1,acetaminophen,VASN,SELENOP
Diseases and Bio Functions	Cell Death and Survival	cell death	Cell death of immune cells	yes	yes			yes			yes		yes	yes	yes					yes	75	C3,TGFB1,SERPINF1,ANPEP,CST3,THBS1,CRP,C1QA,GRN,L-kynurenine,niacinamide,CAT,TNC,IGHM,ST6GAL1,LRP1,CD9,D-sphingosine,CTSD,F2,pyruvic acid,PON1,EGFR,sphingosine-1-phosphate,TLN1,D-glucose,CRKL,CD14,C5,APP,SERPINA3,PPBP,IGF1,LYZ,L-cysteine,LTF,metformin,PRTN3,APOB,CLU,GSN,ANTXR1,glycine,ELANE,cholesterol,YWHAZ,CD59,PF4,LGALS1,CSF1R,PROS1,INPP5D,FN1,acetaminophen,SIRPA,MIF,S100A8,SFN,CD5L,ANTXR2,NOT…
Tox Functions	Renal Necrosis/Cell Death	cell death	Cell death of kidney cell lines	yes	yes								yes		yes						32	HSPA1A/HSPA1B,TGFB1,RBP4,PTGDS,niacinamide,CAT,IGFBP3,acetaminophen,HYOU1,MIF,MYOC,APOL1,F2,MST1,EGFR,sphingosine-1-phosphate,COMP,F7,SOD1,APP,IGF1,CD44,HSPB1,AGT,NEO1,indican,VTN,GSN,HSPA5,LDHA,oseltamivir carboxylate,GAPDH
Tox Functions	Renal Necrosis/Cell Death	cell death	Cell death of kidney cells	yes	yes		yes	yes					yes		yes						47	HSPA1A/HSPA1B,CFB,C3,TGFB1,glycerol,RBP4,PKM,PROC,C4A/C4B,PTGDS,niacinamide,CAT,valsartan,acetaminophen,IGFBP3,HYOU1,MIF,MYOC,APOL1,F2,MST1,ALB,EGFR,sphingosine-1-phosphate,guanosine,COMP,D-glucose,F7,SOD1,C5,APP,C6,IGF1,CD44,HSPB1,AGT,NEO1,indican,VTN,CLU,GSN,HSPA5,LDHA,oseltamivir carboxylate,APOE,GAPDH,ICAM1
Tox Functions	Cell Death and Survival, Liver Necrosis/Cell Death	cell death	Cell death of liver	yes	yes										yes			yes	yes		46	C3,MMP9,TGFB1,ursodeoxycholic acid,L-arginine,PON3,PLG,CFH,PROC,TKT,SAA1,betaine,PROS1,CAT,ribavirin,LRP1,acetaminophen,SELENOP,EGFR,sphingosine-1-phosphate,choline,taurine,ENTPD5,CD14,CPB2,FLNA,tauroursodeoxycholic acid,SOD1,FGA,APP,IGF1,deoxycholate,L-cysteine,metformin,SELP,3-aminoisobutanoate,GSN,glycine,caffeine,cholic acid,SERPINE1,APOE,L-phenylalanine,TIMP1,cholesterol,VASN
Tox Functions	Liver Necrosis/Cell Death	cell death	Cell death of liver cells		yes										yes			yes			32	MMP9,TGFB1,ursodeoxycholic acid,L-arginine,PON3,CFH,SAA1,betaine,CAT,ribavirin,LRP1,acetaminophen,SELENOP,EGFR,sphingosine-1-phosphate,choline,taurine,ENTPD5,tauroursodeoxycholic acid,IGF1,deoxycholate,L-cysteine,metformin,3-aminoisobutanoate,GSN,glycine,caffeine,cholic acid,APOE,TIMP1,cholesterol,VASN
Tox Functions	Renal Necrosis/Cell Death	cell death	Cell death of proximal tubule cells		yes										yes						7	AGT,EGFR,CAT,valsartan,acetaminophen,IGF1,ALB
Tox Functions	Renal Necrosis/Cell Death	cell death	Cell death of renal glomerulus																yes		8	AGT,D-glucose,TGFB1,APOE,PKM,PLG,PROC,C1QA
Tox Functions	Renal Necrosis/Cell Death	cell death	Cell death of renal tubular epithelial cells					yes							yes						6	AGT,CLU,valsartan,ICAM1,IGF1,MST1
Tox Functions	Renal Necrosis/Cell Death	cell death	Cell death of renal tubule		yes		yes	yes							yes						21	CFB,EGFR,guanosine,theophylline,TGFB1,C3,C5,glycerol,THBS1,C6,IGF1,AGT,C4A/C4B,CLU,CAT,glycine,acetaminophen,valsartan,ICAM1,ALB,MST1
Tox Functions	Renal Necrosis/Cell Death	cell death	Cell death of tubular cells		yes		yes	yes							yes						17	EGFR,CFB,guanosine,C3,C5,glycerol,C6,IGF1,AGT,C4A/C4B,CLU,CAT,acetaminophen,valsartan,ICAM1,ALB,MST1
Diseases and Bio Functions	Cell Death and Survival	cell death	Cell death of tumor cell lines	yes	yes	yes		yes	yes	yes	yes	yes	yes	yes	yes	yes		yes	yes	yes	149	TAGLN2,IGFBP4,HSPA1A/HSPA1B,ibuprofen,xanthine,CEACAM1,PLA2G7,PKM,DSG2,LGALS7/LGALS7B,GRN,TNC,IGHM,ST6GAL1,LRP1,D-sphingosine,pyruvic acid,MST1,ENTPD5,sphingosine-1-phosphate,ALCAM,TLN1,tauroursodeoxycholic acid,C5,CSTB,ANG,FGA,SERPINA3,CADM1,IGF1,CALR,metformin,PRTN3,APOB,CLU,GSN,NRP1,alpha-tocopherol,ELANE,SAE1,YWHAZ,EFEMP1,TF,SRGN,MMP9,LGALS1,bilirubin,indoleacetic acid,L-serine,SLC3A2,FN1,spe…
Tox Functions	Cardiac Necrosis/Cell Death	cell death	Cell death of ventricular myocytes		yes												yes				5	AGT,D-glucose,MMP2,CAT,TIMP2
Diseases and Bio Functions	Cell Death and Survival	cell death	Neuronal cell death	yes	yes			yes					yes	yes	yes	yes		yes	yes		80	palmitoylethanolamide,CDH2,ibuprofen,TGFB1,SERPINF1,PLA2G7,THBS1,PLG,C1QA,GRN,niacinamide,GSR,CAT,L-carnitine,PTPRF,LRP1,CTSD,GPI,F2,pyruvic acid,EGFR,sphingosine-1-phosphate,D-glucose,SOD1,tauroursodeoxycholic acid,C5,C7,APP,SERPINA3,NAGLU,1,7-dimethylxanthine,IGF1,HSPB1,PCSK9,L-methionine,CHL1,CLU,NRP1,glycine,ADARB1,SERPINE1,L-phenylalanine,cholesterol,YWHAZ,2-aminoadipic acid,L-lactic acid,CT…
Diseases and Bio Functions	Cellular Movement	cell movement	Cell movement	yes	yes	yes	yes	yes	yes	yes	yes	yes	yes	yes	yes	yes	yes	yes	yes	yes	289	JCHAIN,TAGLN2,CCL18,HSPA1A/HSPA1B,MMP2,ibuprofen,SELL,IGLL1/IGLL5,ANPEP,ALDOA,DSG2,IGHV2-70,LPA,LYVE1,GRN,HP,ECM1,TNC,LRP1,CD9,D-sphingosine,MYOC,IGKC,FBN1,sphingosine-1-phosphate,CPB2,F7,CFHR1,tauroursodeoxycholic acid,C5,F10,S100A7,SERPINA3,ACTN1,C6,IGHA1,IGLV2-8,CALR,LYZ,metformin,PRTN3,CLU,GSN,adenine,MASP2,NRP1,pantoprazole,FGB,APOA1,ELANE,LCAT,NDST1,PLTP,SERPINB1,EFEMP1,F12,MMP9,LGALS1,bili…
Diseases and Bio Functions	Cellular Movement, Hematological System Development and Function, Immune Cell Trafficking	cell movement	Cell movement of antigen presenting cells	yes	yes	yes				yes		yes	yes	yes				yes	yes		72	palmitoylethanolamide,C3,TGFB1,ibuprofen,CEACAM1,SELL,THBS1,PLG,SAA1,PF4V1,leukotriene B4,LRP1,F2,MST1,EGFR,sphingosine-1-phosphate,ALCAM,CRKL,FLNA,F7,C5,ENG,APP,C6,CALR,HRG,SELP,GSN,adenine,MASP2,APOA1,LCAT,SERPINE1,cholesterol,PLTP,CTSZ,PF4,MMP9,NRP2,LGALS1,bilirubin,RARRES2,L-arginine,CSF1R,B4GALT1,DPP4,FN1,PTGDS,valsartan,acetaminophen,CDH1,MARCO,SIRPA,MIF,ICAM2,S100A8,taurine,VASP,adenosine,…
Diseases and Bio Functions	Cellular Movement	cell movement	Cell movement of breast cancer cell lines							yes		yes		yes	yes		yes	yes			43	CDH2,MMP9,MMP2,TGFB1,ARHGDIB,VIM,DPP4,SAA1,SERPINA5,FN1,ECM1,PFN1,IGFBP3,CST6,CDH1,ACTN4,CD9,HSP90AA1,GPI,EGFR,SFN,TLN1,FLNA,VASP,F7,ENG,S100A7,ACTN1,IGF1,CD44,PTPRJ,SPARC,TIMP2,ADGRF5,VTN,NRP1,LDHA,SERPINA1,MCAM,SERPINE1,TIMP1,PDLIM1,MMP14
Diseases and Bio Functions	Cellular Movement	cell movement	Cell movement of cancer cells			yes			yes	yes			yes	yes	yes		yes	yes		yes	31	CDH2,TGFB1,MMP9,MMP2,CEACAM1,THBS1,DSG2,VCAM1,CSF1R,VIM,DPP4,FN1,ST6GAL1,TNC,SIRPA,MIF,F2,sphingosine-1-phosphate,ALCAM,NOTCH1,IGF1,CD44,COL18A1,SPARC,CHGA,GSN,NRP1,caffeine,MCAM,SERPINE1,LUM
Diseases and Bio Functions	Cellular Movement	cell movement	Cell movement of connective tissue cells									yes		yes	yes						38	F12,PF4,VCL,TGFB1,SERPINF1,LGALS1,THBS1,CSF1R,VIM,FN1,ACTB,LRP1,MIF,FBN1,sphingosine-1-phosphate,CRKL,VASP,F7,C5,ENG,PPBP,DPT,IGF1,CD44,SPARC,TIMP2,POSTN,HSPB1,AGT,LTF,VTN,GSN,adenine,HSPG2,ENPP2,APOE,PDLIM1,MMP14
Diseases and Bio Functions	Cellular Movement, Hematological System Development and Function, Immune Cell Trafficking, Inflammatory Response	cell movement	Cell movement of dendritic cells			yes							yes					yes			29	PF4,TGFB1,C3,MMP9,NRP2,LGALS1,CEACAM1,RARRES2,PF4V1,leukotriene B4,CDH1,MARCO,SIRPA,F2,ICAM2,sphingosine-1-phosphate,ALCAM,adenosine,C5,CD44,AGT,creatine,CALR,HRG,APOA1,TIMP1,APOE,ICAM1,CTSZ
Diseases and Bio Functions	Cellular Movement	cell movement	Cell movement of dermal cells									yes			yes			yes			24	FBN1,EGFR,sphingosine-1-phosphate,D-glucose,TGFB1,MMP9,SELL,ENG,ALDOA,IGF1,PROC,KRT2,POSTN,AGT,LTF,GSN,leukotriene B4,TIMP1,SERPINE1,ACTN4,AHSG,CD9,ICAM1,KRT16
Diseases and Bio Functions	Cellular Movement, Embryonic Development	cell movement	Cell movement of embryonic cell lines	yes					yes			yes	yes	yes		yes			yes	yes	32	EFEMP1,TGFB1,VCL,C3,PLG,VIM,SAA1,FN1,TNC,F2,sphingosine-1-phosphate,FLT4,CRKL,FLNA,PPIA,APP,FGA,ENG,F10,COL18A1,IGF2,POSTN,AGT,VTN,CHL1,ANTXR1,caffeine,APOA1,SERPINE1,sarcosine,NDST1,ICAM1
Diseases and Bio Functions	Cardiovascular System Development and Function, Cellular Movement	cell movement	Cell movement of endothelial cells			yes			yes	yes		yes	yes	yes	yes	yes	yes	yes	yes		82	CDH2,MMP2,TGFB1,SERPINF1,CEACAM1,ANPEP,PKM,THBS1,CRP,PLG,GRN,SAA1,taurocholic acid,VWF,CD9,WARS1,GPI,EGFR,sphingosine-1-phosphate,ALCAM,D-glucose,FLNA,ENG,ANGPTL3,IGF1,TIMP2,CDH5,THBS4,HSPB1,CALR,metformin,HRG,NRP1,APOA1,HSPG2,ENPP2,SERPINE1,GP1BA,NDST1,levothyroxine,YWHAZ,TTR,15(S)-HETE,PF4,GPLD1,MMP9,NRP2,LGALS1,APOH,L-arginine,VCAM1,VIM,DPP4,5(S)-HETE,PROS1,FN1,KNG1,IGFBP3,MIF,CDH13,NOTCH1,FLT…
Diseases and Bio Functions	Cellular Movement, Hair and Skin Development and Function	cell movement	Cell movement of epithelial cell lines	yes				yes						yes	yes		yes				29	TGFB1,C3,MMP2,VIM,SAA1,FN1,CDH1,CDH13,EGFR,ALCAM,D-glucose,FLT4,FLNA,MSN,PPIA,APP,FGA,F10,IGF1,POSTN,AGT,VTN,CHL1,CLU,ANTXR1,APOA1,MCAM,sarcosine,ICAM1
Diseases and Bio Functions	Cellular Movement	cell movement	Cell movement of epithelial cells									yes			yes		yes	yes	yes		34	TGFB1,MMP9,MMP2,SERPINF1,SELL,ALDOA,PLG,PROC,leukotriene B4,PTPRF,CDH1,ACTN4,CD9,MST1,FBN1,EGFR,sphingosine-1-phosphate,D-glucose,CRKL,ENG,IGF1,SPARC,POSTN,KRT2,AGT,LTF,VTN,GSN,TIMP1,SERPINE1,AHSG,KRT16,ICAM1,MMP14
Diseases and Bio Functions	Cellular Movement, Connective Tissue Development and Function	cell movement	Cell movement of fibroblasts									yes		yes							32	F12,PF4,TGFB1,VCL,SERPINF1,THBS1,VIM,FN1,ACTB,LRP1,FBN1,sphingosine-1-phosphate,CRKL,VASP,F7,C5,ENG,PPBP,CD44,DPT,SPARC,TIMP2,POSTN,AGT,HSPB1,LTF,VTN,GSN,adenine,ENPP2,APOE,PDLIM1
Diseases and Bio Functions	Cellular Movement, Hematological System Development and Function, Immune Cell Trafficking	cell movement	Cell movement of granulocytes	yes	yes	yes	yes			yes	yes	yes	yes	yes				yes	yes		92	C3,TGFB1,CEACAM1,SELL,3-hydroxydodecanoic acid,CST3,PLA2G7,CRP,PLG,GRN,SAA1,C4A/C4B,C2,ADAMTS13,CAT,leukotriene B4,VWF,F2,EGFR,sphingosine-1-phosphate,TLN1,D-glucose,CD14,F7,CFHR1,SOD1,C5,ENG,APP,F10,S100A7,PPBP,THBS4,HSPB1,LTF,APCS,metformin,PRTN3,SELP,GSN,MASP2,APOA1,ELANE,SERPINE1,NDST1,PLTP,SERPINB1,CFB,PF4,MMP9,LGALS1,bilirubin,LBP,RARRES2,L-arginine,SERPINC1,B4GALT1,CFH,VCAM1,PROC,DPP4,FN1,…
Diseases and Bio Functions	Cellular Movement, Hematological System Development and Function, Immune Cell Trafficking	cell movement	Cell movement of leukocytes	yes	yes	yes	yes			yes	yes	yes	yes	yes			yes	yes	yes		155	CCL18,ibuprofen,MMP2,CEACAM1,SELL,PLA2G7,CST3,LPA,GRN,C2,HP,ECM1,ACTB,leukotriene B4,PVR,LRP1,CD9,MST1,sphingosine-1-phosphate,ALCAM,TLN1,CPB2,APOD,CFHR1,F7,C5,F10,SERPINA3,S100A7,C6,PPBP,CDH5,TIMP2,CALR,metformin,PRTN3,GSN,adenine,MASP2,pantoprazole,FGB,APOA1,ELANE,LCAT,NDST1,PLTP,CTSZ,SERPINB1,MMP9,LGALS1,bilirubin,LBP,L-arginine,SERPINC1,B4GALT1,PROC,LCP1,FN1,PFN1,IGFBP3,valsartan,MARCO,HYAL1,…
Diseases and Bio Functions	Cellular Movement, Immune Cell Trafficking	cell movement	Cell movement of lymphatic system cells	yes		yes				yes		yes	yes	yes				yes			70	CCL18,C3,TGFB1,CEACAM1,SELL,THBS1,SAA1,PF4V1,ECM1,ACTB,leukotriene B4,PVR,LRP1,CD9,ACTN4,D-sphingosine,F2,EGFR,sphingosine-1-phosphate,TLN1,CRKL,APOD,C5,ENG,APP,S100A7,C6,TIMP2,CALR,HRG,SELP,ENPP2,cholesterol,PGLYRP2,PF4,MMP9,LGALS1,bilirubin,RARRES2,VCAM1,PROC,LCP1,DPP4,FN1,INPP5D,PFN1,KRT10,IL18BP,MIF,ICAM2,theophylline,NOTCH1,VASP,PPIA,adenosine,MSN,PPIB,CD44,SPARC,AGT,HLA-A,caffeine,AOC3,MCAM…
Diseases and Bio Functions	Cellular Movement, Hematological System Development and Function, Immune Cell Trafficking	cell movement	Cell movement of lymphocytes	yes		yes				yes		yes	yes	yes				yes			68	CCL18,C3,TGFB1,CEACAM1,SELL,THBS1,SAA1,PF4V1,ECM1,ACTB,leukotriene B4,PVR,LRP1,ACTN4,F2,EGFR,sphingosine-1-phosphate,TLN1,CRKL,APOD,C5,ENG,APP,S100A7,C6,TIMP2,CALR,HRG,SELP,ENPP2,cholesterol,PGLYRP2,PF4,MMP9,LGALS1,bilirubin,RARRES2,VCAM1,PROC,LCP1,DPP4,FN1,INPP5D,PFN1,KRT10,IL18BP,MIF,ICAM2,theophylline,NOTCH1,VASP,PPIA,adenosine,MSN,PPIB,CD44,SPARC,AGT,HLA-A,caffeine,AOC3,MCAM,APOE,TIMP1,PROCR,…
Diseases and Bio Functions	Cellular Movement, Hematological System Development and Function, Immune Cell Trafficking, Inflammatory Response	cell movement	Cell movement of macrophages	yes	yes					yes		yes	yes	yes				yes	yes		59	palmitoylethanolamide,C3,TGFB1,ibuprofen,SELL,THBS1,PLG,SAA1,leukotriene B4,LRP1,F2,MST1,EGFR,sphingosine-1-phosphate,CRKL,FLNA,F7,C5,ENG,APP,C6,SELP,GSN,MASP2,adenine,APOA1,LCAT,SERPINE1,cholesterol,PLTP,PF4,MMP9,bilirubin,RARRES2,L-arginine,CSF1R,B4GALT1,DPP4,PTGDS,FN1,valsartan,acetaminophen,SIRPA,MIF,S100A8,taurine,VASP,adenosine,CES1,CD44,PTPRJ,AGT,VTN,HSPA5,APOE,PROCR,CFD,ICAM1,SERPING1
Diseases and Bio Functions	Cellular Movement	cell movement	Cell movement of melanoma cell lines						yes					yes	yes		yes			yes	34	HSPA1A/HSPA1B,TGFB1,MMP2,SERPINF1,CST3,THBS1,FN1,SERPINA5,KNG1,TNC,CST6,CDH1,PRDX2,LGALS3BP,ACTN4,D-sphingosine,GPI,EGFR,S100A8,sphingosine-1-phosphate,ALCAM,FLNA,MSN,S100A9,IGF1,CD44,COL18A1,CDH5,TIMP2,VTN,NRP1,MCAM,SERPINE1,MMP14
Diseases and Bio Functions	Cellular Movement, Hematological System Development and Function, Immune Cell Trafficking, Inflammatory Response	cell movement	Cell movement of monocytes	yes		yes						yes	yes	yes				yes	yes		38	PF4,TGFB1,MMP9,SERPINF1,LGALS1,CEACAM1,ATRN,PLA2G7,PLG,VCAM1,LPA,FN1,HP,leukotriene B4,PVR,valsartan,SIRPA,MIF,F2,MST1,EGFR,sphingosine-1-phosphate,VASP,PPIA,C5,APP,ENG,S100A7,SERPINA3,TIMP2,AGT,APOA1,MCAM,AOC3,SERPINE1,APOE,ICAM1,MMP14
Diseases and Bio Functions	Cellular Movement, Hematological System Development and Function, Immune Cell Trafficking	cell movement	Cell movement of mononuclear leukocytes	yes		yes				yes		yes	yes	yes				yes	yes		82	CCL18,C3,TGFB1,SERPINF1,CEACAM1,SELL,PLA2G7,THBS1,PLG,LPA,SAA1,PF4V1,HP,ECM1,ACTB,leukotriene B4,PVR,LRP1,ACTN4,F2,MST1,EGFR,sphingosine-1-phosphate,TLN1,CRKL,APOD,C5,ENG,APP,S100A7,SERPINA3,C6,TIMP2,CALR,HRG,SELP,APOA1,ENPP2,SERPINE1,cholesterol,PGLYRP2,PF4,MMP9,LGALS1,bilirubin,ATRN,RARRES2,VCAM1,PROC,LCP1,DPP4,FN1,INPP5D,PFN1,KNG1,KRT10,valsartan,IL18BP,SIRPA,MIF,ICAM2,theophylline,NOTCH1,VASP…
Diseases and Bio Functions	Cellular Movement	cell movement	Cell movement of muscle cells					yes					yes	yes	yes		yes	yes	yes		35	IGFBP4,MMP9,MMP2,THBS1,PLG,PROC,A2M,SAA1,FN1,HABP2,PTPRF,LRP1,F2,FBN1,sphingosine-1-phosphate,COMP,D-glucose,PPIA,IGFBP2,IGFBP5,SERPINA3,IGF1,CD44,THBS4,POSTN,AGT,NEO1,VTN,CLU,SERPINA1,ENPP2,SERPINE1,APOE,TIMP1,5-hydroxytryptamine
Diseases and Bio Functions	Cellular Movement	cell movement	Cell movement of myeloid cells	yes	yes	yes	yes			yes	yes	yes	yes	yes				yes	yes		124	ibuprofen,CEACAM1,SELL,CST3,PLA2G7,LPA,GRN,C2,HP,leukotriene B4,PVR,LRP1,CD9,MST1,sphingosine-1-phosphate,TLN1,F7,CFHR1,C5,F10,S100A7,SERPINA3,C6,PPBP,TIMP2,metformin,PRTN3,GSN,adenine,MASP2,APOA1,ELANE,LCAT,NDST1,PLTP,SERPINB1,MMP9,LGALS1,bilirubin,LBP,L-arginine,SERPINC1,B4GALT1,PROC,LCP1,FN1,valsartan,IGFBP3,HYAL1,S100A8,taurine,VASP,S100A9,adenosine,CES1,PTPRJ,creatine,VTN,uric acid,AOC3,APOE…
Diseases and Bio Functions	Cellular Movement, Hematological System Development and Function, Immune Cell Trafficking, Inflammatory Response	cell movement	Cell movement of neutrophils	yes	yes		yes			yes	yes	yes	yes	yes				yes	yes		75	C3,TGFB1,SELL,CST3,CRP,PLG,GRN,SAA1,C4A/C4B,C2,ADAMTS13,CAT,leukotriene B4,VWF,F2,EGFR,sphingosine-1-phosphate,TLN1,D-glucose,CD14,CFHR1,F7,SOD1,C5,ENG,APP,F10,PPBP,THBS4,HSPB1,PRTN3,SELP,GSN,MASP2,APOA1,ELANE,SERPINE1,NDST1,PLTP,SERPINB1,CFB,PF4,MMP9,LGALS1,LBP,RARRES2,L-arginine,SERPINC1,B4GALT1,CFH,VCAM1,PROC,DPP4,FN1,INPP5D,acetaminophen,ALB,HYAL1,S100A8,taurine,VASP,S100A9,PPIB,CD44,AGT,VTN,…
Diseases and Bio Functions	Cellular Movement, Hematological System Development and Function, Immune Cell Trafficking, Inflammatory Response	cell movement	Cell movement of phagocytes	yes	yes	yes	yes			yes	yes	yes	yes	yes				yes	yes		123	ibuprofen,CEACAM1,SELL,CST3,PLA2G7,LPA,GRN,C2,HP,leukotriene B4,PVR,LRP1,CD9,MST1,sphingosine-1-phosphate,ALCAM,TLN1,F7,CFHR1,C5,F10,S100A7,SERPINA3,C6,PPBP,TIMP2,CALR,PRTN3,GSN,adenine,MASP2,APOA1,ELANE,LCAT,NDST1,PLTP,CTSZ,SERPINB1,MMP9,LGALS1,bilirubin,LBP,L-arginine,SERPINC1,B4GALT1,PROC,FN1,valsartan,MARCO,HYAL1,S100A8,taurine,VASP,S100A9,adenosine,CES1,PTPRJ,creatine,VTN,uric acid,AOC3,APOE…
Diseases and Bio Functions	Cellular Movement, Skeletal and Muscular System Development and Function	cell movement	Cell movement of smooth muscle cells					yes					yes	yes	yes		yes	yes	yes		32	IGFBP4,MMP9,MMP2,THBS1,PLG,PROC,A2M,SAA1,FN1,HABP2,PTPRF,F2,FBN1,sphingosine-1-phosphate,D-glucose,COMP,PPIA,IGFBP2,IGFBP5,SERPINA3,IGF1,CD44,AGT,POSTN,NEO1,VTN,CLU,ENPP2,TIMP1,SERPINE1,APOE,5-hydroxytryptamine
Diseases and Bio Functions	Cell-mediated Immune Response, Cellular Movement, Hematological System Development and Function, Immune Cell Trafficking	cell movement	Cell movement of T lymphocytes	yes						yes				yes				yes			40	CCL18,C3,MMP9,TGFB1,LGALS1,SELL,THBS1,LCP1,DPP4,PF4V1,SAA1,FN1,INPP5D,PFN1,leukotriene B4,IL18BP,MIF,sphingosine-1-phosphate,NOTCH1,APOD,adenosine,C5,APP,S100A7,C6,CD44,SPARC,TIMP2,AGT,CALR,HLA-A,HRG,SELP,AOC3,MCAM,ENPP2,APOE,cholesterol,ICAM1,furosemide
Diseases and Bio Functions	Cellular Movement	cell movement	Cell movement of tumor cell lines	yes	yes	yes		yes	yes	yes	yes	yes	yes	yes	yes	yes	yes	yes	yes	yes	127	TAGLN2,IGFBP4,CDH2,CCL18,HSPA1A/HSPA1B,VCL,MMP2,CEACAM1,SELL,ANPEP,CST3,PKM,ALDOA,ARHGDIB,LYVE1,GRN,SERPINA5,ECM1,TNC,PVR,ST6GAL1,LRP1,CD9,D-sphingosine,MST1,FBN1,sphingosine-1-phosphate,ALCAM,TLN1,F7,C5,FGA,S100A7,ACTN1,PPBP,IGF1,CDH5,TIMP2,CALR,metformin,CLU,NRP1,ELANE,PDLIM1,CTSZ,GC,EFEMP1,SRGN,MMP9,LGALS1,LCP1,VIM,FN1,PFN1,BRMS1,IGFBP3,PRDX2,CDH13,S100A8,SFN,NOTCH1,VASP,S100A9,IGFBP2,CAP1,PTP…
Diseases and Bio Functions	Cellular Movement	cell movement	Cell movement of tumor cells			yes			yes	yes			yes	yes	yes		yes	yes		yes	34	CDH2,TGFB1,MMP9,MMP2,CEACAM1,THBS1,DSG2,VCAM1,CSF1R,VIM,DPP4,FN1,ST6GAL1,TNC,CST6,SIRPA,MIF,F2,EGFR,sphingosine-1-phosphate,ALCAM,NOTCH1,IGF1,CD44,COL18A1,SPARC,CHGA,GSN,NRP1,caffeine,MCAM,SERPINE1,LUM,MMP14
Diseases and Bio Functions	Cellular Development, Cellular Growth and Proliferation, Connective Tissue Development and Function, Tissue Development	cell proliferation	Cell proliferation of fibroblasts									yes	yes	yes	yes	yes	yes	yes			50	IGFBP4,hypoxanthine,VCL,MMP2,TGFB1,SERPINF1,DSG2,GRN,ACTB,leukotriene B4,L-carnitine,CTSD,GPI,F2,EGFR,sphingosine-1-phosphate,D-glucose,CRKL,SOD1,ENG,PPBP,IGF1,HSPB1,LTF,metformin,SERPINE1,cholesterol,PF4,MMP9,CSF1R,VIM,FN1,KNG1,PGK1,IGFBP3,CDH1,MIF,ALB,S100A9,CD44,IGF2,SPARC,POSTN,AGT,VTN,IGFBP7,cholic acid,TIMP1,LUM,5-hydroxytryptamine
Tox Functions	Renal Proliferation	cell proliferation	Cell proliferation of kidney cell lines			yes															16	EGFR,D-glucose,TGFB1,CEACAM1,indoleacetic acid,AGT,indican,GRN,KNG1,caffeine,acetaminophen,SPZ1,HSP90AA1,MYOC,TTR,MMP14
Diseases and Bio Functions	Cellular Development, Cellular Growth and Proliferation	cell proliferation	Cell proliferation of tumor cell lines	yes	yes	yes		yes	yes	yes	yes	yes	yes	yes	yes	yes	yes	yes	yes	yes	151	TAGLN2,IGFBP4,CCL18,hypoxanthine,FTL,MMP2,ibuprofen,CEACAM1,PKM,ALDOA,DSG2,LGALS7/LGALS7B,GRN,ACTB,ALDH1A1,TNC,IGHM,FGL1,LRP1,D-sphingosine,PSMA4,ENTPD5,sphingosine-1-phosphate,ALCAM,ABCC2,F7,alpha-ketoisocaproic acid,ANG,S100A7,ACTN1,IGF1,TIMP2,CALR,metformin,PRTN3,APOB,sn-glycerol-3-phosphate,CLU,NRP1,PTPRG,TNXB,alpha-tocopherol,ELANE,AHSG,SAE1,YWHAZ,EFEMP1,F12,TF,MMP9,LGALS1,L-proline,L-serine…
Diseases and Bio Functions	Cardiovascular System Development and Function, Cellular Development, Cellular Function and Maintenance, Cellular Growth and Proliferation, Organismal Development, Tissue Development	cell proliferation	Cell proliferation of vascular endothelial cells						yes			yes	yes	yes	yes	yes			yes		38	F12,TGFB1,C3,ibuprofen,NRP2,LGALS1,PKM,THBS1,PLG,SAA1,PROS1,FN1,HABP2,KNG1,BRMS1,F2,CDH13,S100A8,sphingosine-1-phosphate,FLT4,ANTXR2,S100A9,PPIA,adenosine,ANG,ENG,SERPINA3,IGF1,COL18A1,CD44,SPARC,PTPRJ,IGF2,CHGA,HSPA5,NRP1,5-hydroxytryptamine,CAVIN2
Diseases and Bio Functions	Cell Morphology, Cellular Movement	cell spreading	Cell spreading										yes	yes	yes			yes		yes	48	VCL,C3,MMP9,TGFB1,LGALS1,ATRN,THBS1,VCAM1,VIM,ITGA2B,A2M,FN1,INPP5D,PFN1,KNG1,TNC,PVR,VWF,ACTN4,CD9,SIRPA,F2,ALB,FBN1,EGFR,sphingosine-1-phosphate,TLN1,FLNA,CRKL,VASP,CAP1,IGFBP5,SERPINA3,PARVB,CADM1,IGF1,CD44,SPARC,POSTN,APCS,VTN,ANTXR1,HSPG2,SERPINE1,GP1BA,cholesterol,YWHAZ,ICAM1
Diseases and Bio Functions	Cell Death and Survival	cell viability	Cell viability	yes	yes	yes		yes		yes		yes	yes	yes	yes	yes		yes	yes		149	CDH2,CCL18,HSPA1A/HSPA1B,hypoxanthine,ibuprofen,MFAP5,CEACAM1,SELL,CST3,PKM,LGALS7/LGALS7B,ECM1,IGHM,ST6GAL1,LRP1,CD9,D-sphingosine,pyruvic acid,PSMA4,sphingosine-1-phosphate,ALCAM,APOD,F7,PSMA6,C5,SERPINA3,PPBP,CADM1,IGF1,CDH5,TIMP2,moxifloxacin,CALR,LYZ,metformin,PRTN3,APOB,CLU,NRP1,PTPRG,alpha-tocopherol,YWHAZ,TF,SRGN,MMP9,L-proline,bilirubin,L-serine,L-arginine,CA2,FN1,IGFBP3,PRDX2,HYOU1,ENO1…
Tox Functions	Cardiac Necrosis/Cell Death	cell viability	Cell viability of cardiomyocytes												yes						6	AGT,CALR,D-glucose,APOD,LRP1,IGF1
Diseases and Bio Functions	Cell Death and Survival	cell viability	Cell viability of tumor cell lines	yes	yes			yes		yes		yes	yes	yes	yes	yes					94	CDH2,CCL18,HSPA1A/HSPA1B,citric acid,hypoxanthine,ibuprofen,NME3,TGFB1,PKM,LGALS7/LGALS7B,uridine,ECM1,GSR,CAT,IGHM,ST6GAL1,ACTN4,D-sphingosine,CTSD,pyruvic acid,choline,EGFR,PSMA4,sphingosine-1-phosphate,ALCAM,PTPRM,D-glucose,L-aspartic acid,CRKL,FLNA,SOD1,PSMA6,H6PD,ENG,IGFBP5,APP,SERPINA3,HBB,CADM1,IGF1,TIMP2,moxifloxacin,CALR,HSPB1,LYZ,L-cysteine,L-methionine,metformin,L-histidine,CLU,ANTXR1,…
Diseases and Bio Functions	Cell-To-Cell Signaling and Interaction, Cellular Assembly and Organization	cell-cell contact	Cell-cell contact	yes		yes		yes					yes	yes	yes	yes	yes			yes	88	L-tyrosine,CDH2,VCL,C3,MMP2,TGFB1,SERPINF1,CEACAM1,xanthine,LAMC1,CST3,NCAM2,PLA2G7,DSG2,THBS1,GRN,SERPINA5,TNC,PVR,L-carnitine,PTPRF,CD9,ACTN4,F2,GPI,CNTN3,EGFR,sphingosine-1-phosphate,ALCAM,TLN1,CRKL,F7,SOD1,APP,ACTN1,IGF1,CADM1,CDH5,VNN1,CALR,APOB,SELP,CLU,C1orf56,CACNA2D1,TNXB,FETUB,HSPG2,TALDO1,cholesterol,YWHAZ,PLTP,15(S)-HETE,APOA4,LGALS1,DSP,ACE,B4GALT1,VCAM1,PROC,SLC3A2,VIM,FN1,INPP5D,PF…
Diseases and Bio Functions	Cellular Movement	cellular infiltration	Cellular infiltration	yes	yes		yes			yes	yes	yes	yes	yes			yes	yes	yes		107	CCL18,MMP2,ibuprofen,SELL,ALDOA,PLA2G7,C2,ACTB,leukotriene B4,IGHM,CPB2,APOD,F7,C5,C6,PPBP,metformin,PRTN3,adenine,NRP1,MASP2,pantoprazole,FGB,APOA1,ELANE,LCAT,NDST1,PLTP,MMP9,LGALS1,bilirubin,LBP,L-arginine,SERPINC1,B4GALT1,PROC,TKT,FN1,IL1RAP,valsartan,IGFBP3,ENO1,HYAL1,CDH13,S100A8,taurine,NOTCH1,VASP,S100A9,CES1,creatine,HLA-A,uric acid,APOE,PROCR,furosemide,MMP14,palmitoylethanolamide,C3,TGF…
Diseases and Bio Functions	Cellular Movement	cellular infiltration	Cellular infiltration by blood cells	yes			yes			yes	yes		yes	yes			yes	yes	yes		94	palmitoylethanolamide,CCL18,C3,MMP2,TGFB1,ibuprofen,SELL,PLA2G7,THBS1,PLG,SAA1,C4A/C4B,C2,ADAMTS13,leukotriene B4,VWF,F2,EGFR,D-glucose,CPB2,APOD,CD14,F7,C5,APP,C6,PPBP,HSPB1,LTF,APCS,metformin,PRTN3,HRG,SELP,adenine,MASP2,pantoprazole,FGB,glycine,APOA1,ELANE,SERPINE1,NDST1,cholesterol,PLTP,CFB,PF4,MMP9,LGALS1,bilirubin,LBP,RARRES2,L-arginine,SERPINC1,CSF1R,B4GALT1,CFH,VCAM1,PROC,DPP4,FN1,INPP5D,…
Diseases and Bio Functions	Cellular Movement, Hematological System Development and Function, Immune Cell Trafficking	cellular infiltration	Cellular infiltration by granulocytes				yes				yes		yes					yes	yes		53	C3,SELL,PLA2G7,PLG,C4A/C4B,C2,ADAMTS13,leukotriene B4,VWF,F2,EGFR,D-glucose,CD14,F7,C5,PPBP,HSPB1,PRTN3,metformin,SELP,MASP2,APOA1,ELANE,NDST1,PLTP,CFB,PF4,MMP9,LGALS1,bilirubin,LBP,RARRES2,L-arginine,SERPINC1,B4GALT1,CFH,PROC,KNG1,acetaminophen,HYAL1,taurine,VASP,PPIA,CD44,AGT,creatine,SERPINA1,uric acid,APOE,PROCR,TIMP1,CFD,ICAM1
Diseases and Bio Functions	Cellular Movement, Hematological System Development and Function, Immune Cell Trafficking	cellular infiltration	Cellular infiltration by leukocytes	yes			yes			yes	yes		yes	yes			yes	yes	yes		93	palmitoylethanolamide,CCL18,C3,MMP2,TGFB1,ibuprofen,SELL,PLA2G7,THBS1,PLG,SAA1,C4A/C4B,C2,ADAMTS13,leukotriene B4,VWF,F2,EGFR,D-glucose,CPB2,APOD,CD14,F7,C5,APP,C6,PPBP,HSPB1,LTF,metformin,PRTN3,APCS,HRG,SELP,adenine,MASP2,pantoprazole,FGB,glycine,APOA1,ELANE,SERPINE1,NDST1,cholesterol,PLTP,CFB,PF4,MMP9,LGALS1,bilirubin,LBP,RARRES2,L-arginine,SERPINC1,CSF1R,B4GALT1,CFH,VCAM1,PROC,DPP4,FN1,KNG1,KR…
Diseases and Bio Functions	Cellular Movement, Hematological System Development and Function, Immune Cell Trafficking, Inflammatory Response	cellular infiltration	Cellular infiltration by macrophages	yes						yes			yes					yes			37	palmitoylethanolamide,C3,MMP9,TGFB1,ibuprofen,bilirubin,SELL,L-arginine,CSF1R,DPP4,SAA1,valsartan,acetaminophen,MIF,F2,EGFR,taurine,VASP,F7,C5,APP,CES1,C6,CD44,AGT,SELP,HSPA5,MASP2,adenine,APOA1,APOE,PROCR,CFD,cholesterol,ICAM1,PLTP,SERPING1
Diseases and Bio Functions	Cellular Movement, Hematological System Development and Function, Immune Cell Trafficking	cellular infiltration	Cellular infiltration by mononuclear leukocytes	yes						yes				yes				yes	yes		31	CCL18,PF4,C3,MMP9,TGFB1,LGALS1,PLG,VCAM1,DPP4,SAA1,FN1,KRT10,IL18BP,MIF,EGFR,NOTCH1,APOD,VASP,C5,APP,C6,CD44,SPARC,AGT,HLA-A,HRG,SELP,MCAM,APOE,TIMP1,MMP14
Diseases and Bio Functions	Cellular Movement	cellular infiltration	Cellular infiltration by myeloid cells	yes			yes			yes	yes		yes					yes	yes		69	palmitoylethanolamide,C3,TGFB1,ibuprofen,SELL,PLA2G7,PLG,SAA1,C4A/C4B,C2,ADAMTS13,leukotriene B4,VWF,F2,EGFR,D-glucose,CD14,F7,C5,APP,C6,PPBP,HSPB1,metformin,PRTN3,SELP,adenine,MASP2,APOA1,ELANE,NDST1,cholesterol,PLTP,CFB,PF4,MMP9,LGALS1,bilirubin,LBP,RARRES2,L-arginine,SERPINC1,CSF1R,B4GALT1,CFH,PROC,DPP4,INPP5D,KNG1,valsartan,acetaminophen,MIF,HYAL1,taurine,VASP,PPIA,CES1,CD44,creatine,AGT,HSPA…
Diseases and Bio Functions	Cellular Movement, Hematological System Development and Function, Immune Cell Trafficking, Inflammatory Response	cellular infiltration	Cellular infiltration by phagocytes	yes			yes			yes	yes		yes					yes	yes		66	palmitoylethanolamide,C3,TGFB1,ibuprofen,SELL,PLG,SAA1,C4A/C4B,C2,ADAMTS13,leukotriene B4,VWF,F2,EGFR,D-glucose,CD14,F7,C5,APP,C6,PPBP,HSPB1,PRTN3,HRG,SELP,MASP2,adenine,APOA1,ELANE,NDST1,cholesterol,PLTP,CFB,PF4,MMP9,LGALS1,bilirubin,LBP,RARRES2,L-arginine,SERPINC1,CSF1R,B4GALT1,CFH,PROC,DPP4,valsartan,acetaminophen,MIF,HYAL1,taurine,VASP,PPIA,CES1,CD44,AGT,creatine,HSPA5,SERPINA1,uric acid,APOE…
Diseases and Bio Functions	Cellular Movement, Hematological System Development and Function, Immune Cell Trafficking, Inflammatory Response	cellular infiltration	Infiltration by neutrophils				yes				yes		yes					yes	yes		47	CFB,PF4,C3,MMP9,LGALS1,SELL,LBP,RARRES2,L-arginine,PLG,SERPINC1,B4GALT1,CFH,PROC,C4A/C4B,C2,ADAMTS13,leukotriene B4,acetaminophen,VWF,F2,HYAL1,EGFR,taurine,D-glucose,CD14,VASP,F7,C5,PPBP,CD44,HSPB1,AGT,PRTN3,SELP,MASP2,SERPINA1,APOA1,uric acid,ELANE,APOE,PROCR,TIMP1,CFD,NDST1,ICAM1,PLTP
Diseases and Bio Functions	Cardiovascular Disease, Neurological Disease, Organismal Injury and Abnormalities	cerebrovascular dysfunction	Cerebrovascular dysfunction	yes				yes				yes	yes	yes	yes			yes	yes		61	CDH2,HTRA1,PLA2G7,CST3,THBS1,CRP,PLG,ADA2,LPA,GRN,LRP1,F11,VWF,F2,EGFR,tauroursodeoxycholic acid,ENG,APP,F10,IGF1,HSPB1,PCSK9,GPX3,PRTN3,APOB,metformin,CLU,GSN,pantoprazole,NRP1,CACNA2D1,CA1,APOA1,SERPINE1,SERPIND1,MMP9,APOH,ACE,SERPINC1,CFH,VCAM1,PROC,CA2,ITGA2B,VIM,PROS1,FN1,valsartan,acetaminophen,HYOU1,ALB,NOTCH1,S100A9,BCHE,F5,SERPINA1,uric acid,AOC3,APOE,PROCR,furosemide
Diseases and Bio Functions	Cellular Movement	chemotaxis	Chemotaxis	yes		yes		yes		yes	yes	yes	yes	yes	yes	yes	yes	yes	yes		95	CCL18,C3,MMP2,TGFB1,SERPINF1,CEACAM1,SELL,3-hydroxydodecanoic acid,CST3,PLA2G7,THBS1,PLG,LPA,GRN,SAA1,PF4V1,C4A/C4B,HP,leukotriene B4,ST6GAL1,LRP1,CD9,D-sphingosine,WARS1,F2,MST1,FBN1,EGFR,sphingosine-1-phosphate,CRKL,F7,C5,ENG,APP,F10,S100A7,SERPINA3,ACTN1,PPBP,IGF1,THBS4,HSPB1,CALR,PRTN3,HRG,SELP,CLU,GSN,NRP1,APOA1,ELANE,ENPP2,SERPINE1,NDST1,cholesterol,SERPINB1,15(S)-HETE,PF4,MMP9,NRP2,LGALS1,…
Diseases and Bio Functions	Cellular Movement, Hematological System Development and Function, Immune Cell Trafficking, Inflammatory Response	chemotaxis	Chemotaxis of leukocytes	yes						yes	yes		yes	yes				yes	yes		59	CCL18,C3,TGFB1,SELL,3-hydroxydodecanoic acid,CST3,PLA2G7,THBS1,PLG,LPA,PF4V1,GRN,SAA1,HP,leukotriene B4,CD9,F2,MST1,sphingosine-1-phosphate,F7,C5,APP,S100A7,SERPINA3,PPBP,THBS4,CALR,PRTN3,SELP,GSN,APOA1,ELANE,SERPINE1,cholesterol,SERPINB1,PF4,MMP9,NRP2,LGALS1,LBP,RARRES2,CSF1R,B4GALT1,LCP1,DPP4,FN1,INPP5D,MARCO,MIF,S100A8,S100A9,PPIA,adenosine,PPIB,PTPRJ,CHGA,VTN,SERPINA1,TMSB10/TMSB4X
Diseases and Bio Functions	Cellular Movement	chemotaxis	Chemotaxis of myeloid cells	yes						yes	yes		yes						yes		48	SERPINB1,PF4,C3,TGFB1,LGALS1,SELL,3-hydroxydodecanoic acid,CST3,PLA2G7,LBP,RARRES2,THBS1,PLG,CSF1R,B4GALT1,LPA,DPP4,GRN,SAA1,HP,INPP5D,leukotriene B4,CD9,MIF,F2,MST1,S100A8,sphingosine-1-phosphate,S100A9,PPIA,C5,APP,S100A7,SERPINA3,PPIB,PPBP,PTPRJ,THBS4,CHGA,VTN,PRTN3,SELP,GSN,SERPINA1,APOA1,ELANE,SERPINE1,TMSB10/TMSB4X
Diseases and Bio Functions	Cellular Movement, Hematological System Development and Function, Immune Cell Trafficking, Inflammatory Response	chemotaxis	Chemotaxis of phagocytes	yes						yes	yes		yes						yes		52	C3,TGFB1,SELL,CST3,PLA2G7,THBS1,PLG,LPA,PF4V1,GRN,SAA1,HP,leukotriene B4,CD9,F2,MST1,sphingosine-1-phosphate,C5,APP,S100A7,SERPINA3,PPBP,THBS4,CALR,PRTN3,SELP,GSN,APOA1,ELANE,SERPINE1,SERPINB1,PF4,NRP2,LGALS1,LBP,RARRES2,CSF1R,B4GALT1,DPP4,INPP5D,MARCO,MIF,S100A8,S100A9,PPIA,adenosine,PPIB,PTPRJ,CHGA,VTN,SERPINA1,TMSB10/TMSB4X
Diseases and Bio Functions	Lipid Metabolism, Molecular Transport, Small Molecule Biochemistry	cholesterol transport	Cholesterol transport	yes	yes			yes					yes								33	APOA4,TGFB1,APOC1,APOC3,APOM,SAA1,APOA5,taurocholic acid,LRP1,APOC4,F2,ALB,PON1,S100A8,LIPC,D-glucose,MSN,S100A9,CETP,APP,CES1,VNN1,APOC2,APCS,APOB,metformin,CLU,APOA2,APOA1,LCAT,APOE,cholesterol,PLTP
Diseases and Bio Functions	Inflammatory Disease	chronic inflammatory disorder	Chronic inflammatory disorder	yes			yes	yes		yes	yes		yes	yes	yes		yes	yes	yes	yes	144	IGFBP4,CCL18,HSPA1A/HSPA1B,ibuprofen,MMP2,SELL,CST3,PKM,ALDOA,ARHGDIB,C1QA,GRN,C2,HP,ECM1,TNC,IGHM,A1BG,LRG1,IGKC,PON1,C5,ANG,F10,FGA,SERPINA3,IGF1,moxifloxacin,CALR,LYZ,metformin,PRTN3,CLU,GSN,MASP2,NRP1,FGB,TNXB,APOA1,ELANE,HLA-B,AHSG,PDLIM1,GC,TF,MMP9,LGALS1,bilirubin,LBP,L-arginine,SERPINC1,APOM,PROC,CA2,LCP1,VIM,MRC1,FN1,BRMS1,valsartan,PRDX2,ENO1,HYAL1,S100A8,S100A9,L-cystine,B2M,CFHR5,HLA-…
Diseases and Bio Functions	Organismal Injury and Abnormalities, Renal and Urological Disease	chronic kidney disease	Chronic kidney disease		yes					yes			yes				yes				47	citric acid,C3,MMP2,TGFB1,ursodeoxycholic acid,ACE,CRP,L-arginine,FCGR2C,SERPINC1,CA2,PSMB1,DPP4,C4A/C4B,KNG1,ribavirin,valsartan,phosphate,HSP90AA1,F2,D-glucose,CPB2,PSMA6,PPIA,C5,F10,NAGLU,urea,AGT,indican,APOB,metformin,creatinine,adenine,pantoprazole,CA1,CACNA2D1,uric acid,LCAT,SERPINE1,APOE,levothyroxine,cholesterol,furosemide,TTR,MMP14,FCGR3A/FCGR3B
Tox Functions	Organismal Injury and Abnormalities, Renal and Urological Disease, Kidney Failure	chronic renal failure	Chronic renal failure		yes								yes				yes				34	citric acid,C3,MMP2,TGFB1,ursodeoxycholic acid,ACE,CRP,L-arginine,FCGR2C,SERPINC1,C4A/C4B,KNG1,ribavirin,valsartan,phosphate,F2,D-glucose,PPIA,C5,F10,urea,AGT,indican,APOB,creatinine,pantoprazole,adenine,CACNA2D1,LCAT,SERPINE1,cholesterol,TTR,MMP14,FCGR3A/FCGR3B
Diseases and Bio Functions	Organismal Injury and Abnormalities, Renal and Urological Disease	chronic renal impairment	Chronic renal impairment		yes					yes			yes				yes				37	citric acid,C3,MMP2,TGFB1,ursodeoxycholic acid,ACE,CRP,L-arginine,FCGR2C,SERPINC1,CA2,DPP4,C4A/C4B,KNG1,ribavirin,valsartan,phosphate,F2,D-glucose,PPIA,C5,F10,urea,AGT,indican,APOB,creatinine,pantoprazole,adenine,CA1,CACNA2D1,LCAT,SERPINE1,cholesterol,TTR,MMP14,FCGR3A/FCGR3B
Tox Functions	Liver Cirrhosis	cirrhosis	Cirrhosis										yes	yes			yes	yes			34	TF,hypoxanthine,MMP9,MMP2,TGFB1,ursodeoxycholic acid,bilirubin,CRP,SERPINC1,SERPINA5,FN1,ribavirin,VWF,F2,ALB,NOTCH1,F7,tauroursodeoxycholic acid,PPIA,F10,B2M,F5,SPARC,AGT,APOB,metformin,APOA2,CACNA2D1,SERPINA1,APOA1,HLA-B,TIMP1,cholesterol,furosemide
Diseases and Bio Functions	Humoral Immune Response, Inflammatory Response	classical complement pathway	Classical complement pathway				yes														38	JCHAIN,IGHV1-69,CFB,C3,IGHV1OR15-1,IGLV3-21,IGKV1-5,IGHV4-34,CRP,IGHV2-70,C1QA,IGHV3-7,IGKV2-40,IGLC2,IGHV3-53,IGLV1-47,IGLV3-19,IGKC,IGLC6,C1QB,IGLV2-8,C1QC,IGLV3-1,IGKV1-12,IGHV3-13,IGHG2,IGKV3-20,IGLV2-14,IGKV3D-20,IGKV3-15,CFP,APOE,IGHG3,C1S,IGLV1-44,cholesterol,IGLV1-51,CPN1
Diseases and Bio Functions	Post-Translational Modification, Protein Degradation, Protein Synthesis	cleavage	Cleavage of protein fragment							yes	yes		yes				yes	yes	yes		36	F12,GPLD1,MMP9,MMP2,KLKB1,HTRA1,ANPEP,CST3,ACE,PLG,CNDP1,PROC,DPP4,CFL1,SERPINA5,ADAMTS13,HABP2,KNG1,F11,CTSA,CTSD,F2,CPB2,C5,CSTB,TIMP2,F9,PRTN3,HGFAC,ELANE,APOE,C1S,CPN1,CTSZ,PCOLCE,MMP14
Diseases and Bio Functions	Hematological System Development and Function	coagulation	Coagulation	yes									yes						yes		62	C4BPB,C3,SERPINF1,THBS1,CRP,PLG,FGG,C4A/C4B,SERPINA5,HP,ADAMTS13,leukotriene B4,F11,VWF,F2,CPB2,FLNA,F7,HBG1,FGA,APP,F10,HBB,F9,PRTN3,HRG,SELP,GSN,FGB,HSPG2,SERPINE1,GP1BA,YWHAZ,SERPIND1,F13B,CD59,F12,PF4,KLKB1,APOH,L-arginine,SERPINC1,PROC,ITGA2B,A2M,PROS1,INPP5D,KNG1,SERPINF2,C9,PRG2,COMP,HBD,VASP,F5,PTPRJ,GP5,VTN,APOE,PROCR,SERPING1,5-hydroxytryptamine
Diseases and Bio Functions	Hematological System Development and Function, Organismal Functions	coagulation	Coagulation of blood	yes									yes						yes		59	C4BPB,C3,SERPINF1,THBS1,CRP,PLG,FGG,C4A/C4B,SERPINA5,ADAMTS13,F11,VWF,F2,CPB2,FLNA,F7,HBG1,FGA,APP,F10,HBB,F9,PRTN3,HRG,SELP,GSN,FGB,HSPG2,GP1BA,YWHAZ,SERPIND1,F13B,CD59,F12,PF4,KLKB1,APOH,L-arginine,SERPINC1,PROC,ITGA2B,A2M,PROS1,INPP5D,KNG1,SERPINF2,C9,PRG2,COMP,HBD,VASP,F5,PTPRJ,GP5,VTN,APOE,PROCR,SERPING1,5-hydroxytryptamine
Diseases and Bio Functions	Humoral Immune Response, Inflammatory Response	complement activation	Complement activation				yes	yes													65	JCHAIN,C3,IGHV1OR15-1,IGKV1-5,IGLV3-21,CRP,IGHV2-70,FCN2,C8A,C1QA,C4A/C4B,C2,IGLC2,IGHV3-53,F11,IGLV1-47,IGKC,KRT1,CFI,CPB2,CFHR1,C1QB,C7,C6,IGLV2-8,C1QC,IGLV3-1,IGKV1-12,CLU,IGKV3-20,IGLV2-14,MASP2,IGKV3D-20,IGKV3-15,CFP,C1S,cholesterol,IGLV1-44,IGLV1-51,IGHV1-69,CD59,F12,CFB,IGHV4-34,KLKB1,C8B,CFH,IGHV3-7,IGKV2-40,KNG1,COLEC11,IGLV3-19,IGLC6,CD5L,PEBP4,FCN3,CFHR5,COLEC10,MASP1,IGHV3-13,IGHG2,AP…
Diseases and Bio Functions	Lipid Metabolism, Molecular Transport, Small Molecule Biochemistry	concentration	Concentration of acylglycerol		yes	yes			yes			yes	yes		yes	yes					58	SHBG,C3,CEACAM1,AZGP1,C1QA,niacinamide,APOA5,L-carnitine,FGL1,LRP1,PON1,choline,EGFR,ENTPD5,LIPC,D-glucose,APOD,SOD1,ENG,ANGPTL3,IGF1,VNN1,PCSK9,L-methionine,metformin,APOB,3-aminoisobutanoate,APOA1,LCAT,SERPINE1,AHSG,cholesterol,PLTP,APOA4,APOC1,APOC3,L-arginine,PON3,APOM,betaine,APOC4,MIF,sucrose,CETP,BCHE,CES1,COL18A1,IGF2,creatine,AGT,APOA2,caffeine,cholic acid,uric acid,L-glutamine,APOE,orot…
Diseases and Bio Functions	Lipid Metabolism, Molecular Transport, Small Molecule Biochemistry	concentration	Concentration of fatty acid	yes									yes		yes	yes		yes			57	citric acid,C3,TGFB1,ursodeoxycholic acid,ibuprofen,AZGP1,LPA,L-carnitine,FGL1,LRP1,F2,pyruvic acid,PON1,choline,EGFR,sphingosine-1-phosphate,D-glucose,APOD,alpha-ketoisocaproic acid,SOD1,APP,ANGPTL3,IGF1,citrulline,ADGRF5,L-methionine,metformin,APOB,AHSG,levothyroxine,cholesterol,PLTP,L-lactic acid,N(1)-methylnicotinamide,MMP9,KLKB1,APOC1,APOC3,L-arginine,PON3,PTGDS,KNG1,acetaminophen,IL18BP,tau…
Diseases and Bio Functions	Drug Metabolism, Molecular Transport, Small Molecule Biochemistry	concentration	Concentration of glutathione	yes	yes																29	HSPA1A/HSPA1B,TGFB1,ursodeoxycholic acid,PKM,L-serine,L-arginine,betaine,ALDH1A1,niacinamide,CAT,L-carnitine,acetaminophen,pyruvic acid,EGFR,taurine,theophylline,D-glucose,SOD1,APP,L-cystine,CD44,VNN1,AGT,citrulline,L-methionine,HSPA5,caffeine,L-glutamine,TALDO1
Diseases and Bio Functions	Lipid Metabolism, Molecular Transport, Small Molecule Biochemistry	concentration	Concentration of lipid	yes	yes	yes	yes	yes	yes			yes	yes		yes	yes		yes	yes		134	ibuprofen,CEACAM1,PKM,C1QA,LPA,HP,ALDH1A1,APOA5,FGL1,LRP1,D-sphingosine,pyruvic acid,PON1,sphingosine-1-phosphate,ENTPD5,ABCC2,IHH,APOD,F7,alpha-ketoisocaproic acid,tauroursodeoxycholic acid,C5,PPBP,IGF1,CDH5,SERPINA6,PCSK9,metformin,APOB,CLU,adenine,APOA1,LCAT,AHSG,PLTP,N(1)-methylnicotinamide,GC,APOA4,MMP9,KLKB1,LBP,L-arginine,SFTPB,B4GALT1,APOM,SLC3A2,MRC1,BRMS1,valsartan,APOC4,S100A8,taurine,…
Diseases and Bio Functions	Lipid Metabolism, Molecular Transport, Small Molecule Biochemistry	concentration	Concentration of sterol	yes	yes			yes							yes						49	ursodeoxycholic acid,PKM,SAA1,HP,niacinamide,APOA5,L-carnitine,FGL1,LRP1,PON1,ENTPD5,LIPC,D-glucose,tauroursodeoxycholic acid,APP,ANGPTL3,IGF1,VNN1,ADGRF5,PCSK9,APOB,metformin,CLU,adenine,APOA1,LCAT,SERPINE1,cholesterol,PLTP,GC,APOA4,glycerol,APOC1,APOC3,PON3,APOM,betaine,KNG1,phosphate,CETP,CES1,AGT,creatine,APOA2,caffeine,cholic acid,L-glutamine,APOE,5-hydroxytryptamine
Diseases and Bio Functions	Lipid Metabolism, Molecular Transport, Small Molecule Biochemistry	concentration	Concentration of triacylglycerol		yes	yes			yes			yes			yes						56	SHBG,C3,CEACAM1,AZGP1,C1QA,niacinamide,APOA5,L-carnitine,FGL1,LRP1,PON1,choline,ENTPD5,LIPC,D-glucose,APOD,SOD1,ENG,ANGPTL3,IGF1,VNN1,PCSK9,L-methionine,APOB,metformin,3-aminoisobutanoate,APOA1,LCAT,SERPINE1,AHSG,cholesterol,PLTP,APOA4,APOC1,APOC3,L-arginine,PON3,APOM,betaine,APOC4,MIF,sucrose,CETP,BCHE,CES1,COL18A1,AGT,creatine,APOA2,caffeine,cholic acid,uric acid,L-glutamine,APOE,orotic acid,5-…
Tox Functions	Congenital Heart Anomaly	congenital heart disease	Congenital heart disease					yes				yes	yes								18	NOTCH1,CALM1 (includes others),FLT4,DSP,FLNA,CRKL,VASP,MEGF8,ENG,TKT,citrulline,NRP1,HSPG2,LRP1,NDST1,F2,LTBP1,ALB
Diseases and Bio Functions	Lipid Metabolism, Small Molecule Biochemistry	conversion	Conversion of lipid	yes	yes																45	15(S)-HETE,FTL,ursodeoxycholic acid,ibuprofen,L-proline,bilirubin,L-serine,L-arginine,L-lysine,INPP5D,CAT,leukotriene B4,L-carnitine,acetaminophen,AMBP,ALB,PON1,taurine,theophylline,cotinine,D-glucose,glycocyamine,H6PD,LTA4H,SOD1,CETP,APP,ANGPTL3,ribose,AGT,creatine,citrulline,APOB,metformin,HSPA5,ergothioneine,glycine,alpha-tocopherol,uric acid,ENPP2,L-glutamine,APOE,L-phenylalanine,quinolinic a…
Diseases and Bio Functions	Cell Death and Survival	cytolysis	Cytolysis	yes	yes	yes	yes			yes									yes		55	C3,TGFB1,ursodeoxycholic acid,CEACAM1,ALDOA,PLG,FCGR2C,C8A,C4A/C4B,GSR,CAT,PVR,ribavirin,GPI,CFHR3,EGFR,CFI,CFHR1,C5,FGA,APP,HBB,ribose,CALR,LYZ,L-methionine,PRTN3,LCAT,L-phenylalanine,C1S,cholesterol,CD59,CFB,LGALS1,LBP,SFTPB,CFH,VIM,DPP4,KRT10,PRDX2,C9,ALB,sucrose,PPIA,adenosine,B2M,C8G,CD44,KRT6A,HLA-A,HSPA5,creatinine,IGHG3,FCGR3A/FCGR3B
Tox Functions	Cardiac Damage	damage	Damage of cardiac muscle												yes						7	AGT,sucrose,C5,L-glutamine,SERPINE1,SERPING1,IGF1
Diseases and Bio Functions	Neurological Disease	damage	Damage of central nervous system	yes				yes					yes		yes	yes		yes	yes		45	15(S)-HETE,F12,TF,MMP9,ibuprofen,CST3,THBS1,PLG,SERPINC1,PROC,CA2,5(S)-HETE,uridine,HP,niacinamide,ADAMTS13,KNG1,valsartan,F11,acetaminophen,HYOU1,VWF,F2,taurine,D-glucose,SOD1,adenosine,C5,APP,F10,BCHE,IGF1,IGF2,SPARC,creatine,GPX3,CLU,GSN,CA1,caffeine,homoarginine,GAPDH,quinolinic acid,2-aminoadipic acid,furosemide
Diseases and Bio Functions	Organismal Injury and Abnormalities	damage	Damage of genitourinary system		yes		yes	yes						yes	yes				yes		60	citric acid,C3,TGFB1,ibuprofen,ANPEP,CST3,PKM,THBS1,PLG,C1QA,GRN,C4A/C4B,CAT,L-carnitine,IGHM,MST1,EGFR,sphingosine-1-phosphate,TLN1,C5,NAGLU,C6,IGF1,LYZ,L-histidine,SELP,CLU,pantoprazole,adenine,CFP,LCAT,SERPINE1,L-phenylalanine,AHSG,cholesterol,GC,CD59,CFB,glycerol,ACE,CFH,PROC,FN1,valsartan,acetaminophen,MIF,AMBP,COLEC11,ALB,CD5L,theophylline,adenosine,B2M,CD44,AGT,creatinine,uric acid,APOE,IC…
Tox Functions	Cardiac Damage	damage	Damage of heart												yes			yes			12	POSTN,AGT,sucrose,MMP9,C5,L-glutamine,valsartan,SERPINE1,D-sphingosine,SERPING1,IGF1,THBS4
Tox Functions	Organismal Injury and Abnormalities, Renal and Urological Disease, Renal Damage	damage	Damage of kidney		yes		yes	yes						yes	yes						58	citric acid,C3,TGFB1,ibuprofen,ANPEP,CST3,PKM,THBS1,C1QA,GRN,C4A/C4B,CAT,L-carnitine,IGHM,MST1,sphingosine-1-phosphate,TLN1,C5,NAGLU,C6,IGF1,LYZ,L-histidine,SELP,CLU,pantoprazole,adenine,CFP,LCAT,SERPINE1,L-phenylalanine,AHSG,cholesterol,GC,CD59,CFB,glycerol,ACE,CFH,PROC,FN1,valsartan,acetaminophen,MIF,AMBP,COLEC11,ALB,CD5L,theophylline,adenosine,B2M,CD44,AGT,creatinine,uric acid,APOE,ICAM1,furos…
Diseases and Bio Functions	Organismal Injury and Abnormalities, Respiratory Disease	damage	Damage of lung				yes	yes			yes			yes					yes	yes	61	JCHAIN,C3,TGFB1,ibuprofen,CRP,AZGP1,PLG,FCGR2C,SAA1,C4A/C4B,C2,HABP2,TNC,ribavirin,VWF,sphingosine-1-phosphate,CD14,C5,F10,HBB,TIMP2,PRTN3,SELP,CLU,ergothioneine,ELANE,SERPINE1,AHSG,TREML1,dimethyl sulfone,SERPINB1,GC,F12,CFB,PF4,TF,APOH,ACE,L-arginine,SERPINC1,FN1,INPP5D,IGFBP3,valsartan,acetaminophen,HYOU1,MARCO,MIF,AMBP,ALB,S100A8,CD5L,VASP,adenosine,CD44,AGT,HSPA5,GAPDH,ICAM1,SERPING1,FCGR3A/…
Tox Functions	Cardiac Damage	damage	Damage of myocardium												yes						6	AGT,sucrose,C5,SERPINE1,SERPING1,IGF1
Tox Functions	Renal Damage	damage	Damage of nephron		yes																11	AGT,GRN,theophylline,C3,CAT,valsartan,LCAT,B2M,cholesterol,PROC,MST1
Diseases and Bio Functions	Neurological Disease	damage	Damage of nervous system	yes				yes					yes		yes	yes		yes	yes		49	TGFB1,ibuprofen,CST3,THBS1,PLG,uridine,HP,niacinamide,ADAMTS13,F11,VWF,F2,D-glucose,SOD1,C5,APP,F10,IGF1,GPX3,metformin,CLU,GSN,CA1,2-aminoadipic acid,15(S)-HETE,F12,TF,MMP9,SERPINC1,PROC,CA2,5(S)-HETE,KNG1,valsartan,acetaminophen,HYOU1,D-gluconic acid,taurine,adenosine,BCHE,IGF2,SPARC,creatine,CHGA,caffeine,homoarginine,GAPDH,quinolinic acid,furosemide
Tox Functions	Glomerular Injury, Renal Damage	damage	Damage of renal glomerulus		yes																9	AGT,GRN,C3,valsartan,LCAT,B2M,cholesterol,PROC,MST1
Tox Functions	Renal Damage, Renal Tubule Injury	damage	Damage of renal tubule		yes		yes							yes							12	CD59,CFB,FN1,theophylline,TGFB1,C3,CAT,SERPINE1,APOE,ACE,THBS1,ICAM1
Tox Functions	Gastrointestinal Disease, Hepatic System Disease, Organismal Injury and Abnormalities, Liver Damage	damage	Liver Damage	yes									yes		yes			yes	yes		42	dimethyl sulfone,C3,MMP9,ursodeoxycholic acid,LBP,L-arginine,PLG,CFH,SAA1,betaine,ALDH1A1,ribavirin,acetaminophen,MIF,F2,ALB,choline,taurine,D-glucose,ABCC2,CD14,SOD1,adenosine,APP,biliverdine,IGF1,CD44,L-methionine,HLA-A,metformin,SAA2,glycine,SERPINA1,cholic acid,SERPINE1,APOE,L-phenylalanine,HLA-B,cholesterol,SERPING1,5-hydroxytryptamine,SERPINA4
Diseases and Bio Functions	Inflammatory Response	degranulation	Degranulation	yes	yes	yes		yes			yes		yes	yes	yes	yes		yes	yes		138	TAGLN2,HSPA1A/HSPA1B,FTL,VCL,CEACAM1,SELL,ANPEP,CST3,PKM,ALDOA,GRN,HP,ECM1,leukotriene B4,PVR,CD9,CLEC3B,A1BG,LRG1,QSOX1,sphingosine-1-phosphate,TLN1,C5,CSTB,FGA,S100A7,SERPINA3,ACTN1,PPBP,IGF1,TIMP2,LYZ,PRTN3,CLU,GSN,FGB,APOA1,ELANE,CFP,HLA-B,AHSG,CTSZ,SERPINB1,TF,SRGN,MMP9,CALM1 (includes others),APOH,B4GALT1,ITGA2B,FN1,FUCA2,SERPINF2,ITIH4,S100A8,LTA4H,S100A9,adenosine,CAP1,B2M,PTPRJ,IGF2,LAMP…
Diseases and Bio Functions	Cellular Compromise, Inflammatory Response	degranulation	Degranulation of cells	yes	yes	yes		yes			yes		yes	yes	yes	yes		yes	yes		137	TAGLN2,HSPA1A/HSPA1B,FTL,VCL,CEACAM1,SELL,ANPEP,CST3,PKM,ALDOA,GRN,HP,ECM1,leukotriene B4,PVR,CD9,CLEC3B,A1BG,LRG1,QSOX1,sphingosine-1-phosphate,TLN1,C5,CSTB,FGA,S100A7,SERPINA3,ACTN1,PPBP,IGF1,TIMP2,LYZ,PRTN3,CLU,GSN,FGB,APOA1,ELANE,CFP,HLA-B,AHSG,CTSZ,SERPINB1,TF,SRGN,MMP9,CALM1 (includes others),APOH,B4GALT1,ITGA2B,FN1,FUCA2,SERPINF2,ITIH4,S100A8,LTA4H,S100A9,adenosine,CAP1,B2M,PTPRJ,IGF2,LAMP…
Diseases and Bio Functions	Cellular Compromise, Inflammatory Response	degranulation	Degranulation of granulocytes		yes	yes					yes		yes					yes			77	citric acid,HSPA1A/HSPA1B,FTL,VCL,C3,CEACAM1,SELL,ANPEP,CST3,PKM,ALDOA,ADA2,GRN,HP,CAT,leukotriene B4,CTSD,A1BG,GPI,QSOX1,F2,LRG1,CRISP3,sphingosine-1-phosphate,KRT1,CD14,C5,CSTB,S100A7,SERPINA3,HBB,PPBP,TIMP2,VNN1,LYZ,LTF,PRTN3,GSN,ELANE,CFP,HLA-B,AHSG,TTR,CTSZ,SERPINB1,CD59,PF4,FLG2,MMP9,DSP,CALML5,HRNR,B4GALT1,PSMB1,FUCA2,GGH,CTSA,SIRPA,MIF,HSP90AA1,PSMA5,PRG2,S100A8,ORM2,LTA4H,S100A9,PPIA,CAP…
Diseases and Bio Functions	Cellular Compromise, Inflammatory Response	degranulation	Degranulation of leukocytes	yes	yes	yes					yes		yes					yes			90	palmitoylethanolamide,HSPA1A/HSPA1B,citric acid,FTL,VCL,C3,TGFB1,CEACAM1,SELL,ANPEP,CST3,PKM,ALDOA,ADA2,GRN,C4A/C4B,HP,CAT,leukotriene B4,PVR,CD9,CTSD,A1BG,F2,LRG1,GPI,QSOX1,CRISP3,choline,sphingosine-1-phosphate,KRT1,CD14,C5,CSTB,APP,S100A7,SERPINA3,HBB,PPBP,TIMP2,VNN1,LYZ,LTF,PRTN3,GSN,ELANE,CFP,HLA-B,AHSG,CTSZ,TTR,SERPINB1,CD59,PF4,FLG2,MMP9,DSP,CALML5,HRNR,B4GALT1,PSMB1,PTGDS,INPP5D,FUCA2,GGH…
Diseases and Bio Functions	Cellular Compromise, Inflammatory Response	degranulation	Degranulation of myeloid cells	yes	yes	yes					yes		yes					yes			87	palmitoylethanolamide,citric acid,HSPA1A/HSPA1B,FTL,VCL,C3,CEACAM1,SELL,ANPEP,CST3,PKM,ALDOA,ADA2,GRN,C4A/C4B,HP,CAT,leukotriene B4,CD9,CTSD,A1BG,GPI,QSOX1,F2,LRG1,CRISP3,sphingosine-1-phosphate,choline,KRT1,CD14,C5,CSTB,APP,S100A7,SERPINA3,HBB,PPBP,TIMP2,VNN1,LYZ,LTF,PRTN3,GSN,ELANE,CFP,HLA-B,AHSG,TTR,CTSZ,SERPINB1,CD59,PF4,FLG2,MMP9,DSP,CALML5,HRNR,B4GALT1,PSMB1,PTGDS,INPP5D,FUCA2,GGH,CTSA,SIRP…
Diseases and Bio Functions	Cellular Compromise, Inflammatory Response	degranulation	Degranulation of neutrophils		yes	yes					yes							yes			76	citric acid,HSPA1A/HSPA1B,FTL,VCL,C3,CEACAM1,SELL,ANPEP,CST3,PKM,ALDOA,ADA2,GRN,HP,CAT,leukotriene B4,CTSD,A1BG,GPI,QSOX1,LRG1,CRISP3,sphingosine-1-phosphate,KRT1,CD14,C5,CSTB,S100A7,SERPINA3,HBB,PPBP,TIMP2,VNN1,LYZ,LTF,PRTN3,GSN,ELANE,CFP,HLA-B,AHSG,TTR,CTSZ,SERPINB1,CD59,PF4,FLG2,MMP9,DSP,CALML5,HRNR,B4GALT1,PSMB1,FUCA2,GGH,CTSA,SIRPA,MIF,HSP90AA1,PSMA5,PRG2,S100A8,ORM2,LTA4H,S100A9,PPIA,CAP1,B…
Diseases and Bio Functions	Cellular Compromise, Inflammatory Response	degranulation	Degranulation of phagocytes	yes	yes	yes					yes		yes					yes			87	palmitoylethanolamide,citric acid,HSPA1A/HSPA1B,FTL,VCL,C3,CEACAM1,SELL,ANPEP,CST3,PKM,ALDOA,ADA2,GRN,C4A/C4B,HP,CAT,leukotriene B4,CD9,CTSD,A1BG,GPI,QSOX1,F2,LRG1,CRISP3,sphingosine-1-phosphate,choline,KRT1,CD14,C5,CSTB,APP,S100A7,SERPINA3,HBB,PPBP,TIMP2,VNN1,LYZ,LTF,PRTN3,GSN,ELANE,CFP,HLA-B,AHSG,TTR,CTSZ,SERPINB1,CD59,PF4,FLG2,MMP9,DSP,CALML5,HRNR,B4GALT1,PSMB1,PTGDS,INPP5D,FUCA2,GGH,CTSA,SIRP…
Diseases and Bio Functions	Neurological Disease, Organismal Injury and Abnormalities, Psychological Disorders	dementia	Dementia	yes			yes	yes					yes		yes	yes	yes	yes	yes		102	HSPA1A/HSPA1B,MMP2,ibuprofen,CST3,LPA,GRN,HP,ACTB,IGHM,LRP1,CLEC3B,D-sphingosine,LRG1,OGN,IGKC,PON1,sphingosine-1-phosphate,APOD,C5,SERPINA3,S100A7,IGF1,APOB,CHL1,CLU,APOA1,HSPG2,YWHAZ,PLTP,GC,F12,APOA4,TF,MMP9,LGALS1,SERPINC1,CA2,VIM,CFL1,MRC1,IGFBP3,5-hydroxyindol-3-acetic acid,C9,APOC4,NOTCH1,S100A9,IGFBP2,BCHE,IGF2,creatine,APOA2,APOE,FCGR3A/FCGR3B,C3,TGFB1,HTRA1,CRP,PLG,FCGR2C,C4A/C4B,VWF,CT…
Diseases and Bio Functions	Dermatological Diseases and Conditions, Inflammatory Disease, Inflammatory Response, Organismal Injury and Abnormalities	dermatitis	Dermatitis		yes					yes											58	CCL18,VCL,C3,TGFB1,SELL,CST3,THBS1,GSR,CAT,IGHM,KRT5,IGKC,EGFR,KRT1,FLNA,S100A7,HBB,urea,FCGBP,moxifloxacin,CALR,SELP,GSN,DSC3,KRT16,PGLYRP2,FLG,LGALS1,DSP,HRNR,glycerol,KRT14,PSMB1,DPP4,CFL1,KNG1,KRT10,CST6,acetaminophen,CDH1,ENO1,S100A8,SFN,NOTCH1,FLT4,S100A9,PPIA,MSN,CD44,TGM3,POSTN,KRT6A,HLA-A,MCAM,L-glutamine,APOE,TIMP1,ICAM1
Diseases and Bio Functions	Cell-To-Cell Signaling and Interaction	detachment	Detachment of cells								yes	yes	yes	yes					yes		21	CDH13,D-glucose,TLN1,CRKL,FLNA,SELL,ENG,PLG,SPARC,deoxycholate,FN1,PRTN3,GSN,ELANE,IGFBP3,LRP1,SERPINE1,ACTN4,MYOC,F2,MMP14
Diseases and Bio Functions	Cancer, Organismal Injury and Abnormalities	development	Development of benign tumor	yes		yes		yes				yes	yes	yes		yes		yes			63	JCHAIN,CDH2,C3,TGFB1,ursodeoxycholic acid,CEACAM1,RBP4,PLA2G7,THBS1,CRP,HP,niacinamide,CFHR3,EGFR,ENTPD5,PTPRM,IHH,KRT1,ENG,APP,DPT,CALR,APCS,CLU,ANTXR1,CA1,APOA1,HLA-B,levothyroxine,NDST1,RNASE1,PCOLCE,MMP9,NRP2,LGALS1,COL6A1,CSF1R,VCAM1,CFH,CA2,FN1,phosphate,PRDX2,myo-inositol,CDH1,SMPDL3A,SELENOP,S100A8,COL6A3,NOTCH1,FLT4,S100A9,MSN,CD44,IGF2,MINPP1,NCAM1,VTN,HLA-A,APOE,TIMP1,LUM,MMP14
Diseases and Bio Functions	Embryonic Development, Organismal Development	development	Development of body trunk		yes			yes				yes	yes	yes	yes	yes	yes	yes	yes		92	VCL,MMP2,TGFB1,LAMC1,ANPEP,RBP4,CST3,PKM,DSG2,THBS1,PLG,GRN,NID1,HP,ALDH1A1,CAT,PTPRF,LRP1,VWF,CD9,MST1,FBN1,EGFR,IHH,CRKL,FLNA,CD14,SOD1,C5,ENG,IGFBP5,HBB,CADM1,IGF1,CDH5,TIMP2,CALR,HSPB1,ADGRF5,PCSK9,HRG,SELP,CLU,GSN,NRP1,APOA1,HSPG2,LCAT,SERPINE1,NDST1,MFAP4,EFEMP1,TF,MMP9,NRP2,DSP,MEGF8,LBP,ACE,SFTPB,B4GALT1,CSF1R,CFH,VCAM1,PROC,TKT,INPP5D,FN1,PRDX2,CDH1,ALB,HYAL1,SFN,FLT4,NOTCH1,MSN,IGFBP2,B…
Diseases and Bio Functions	Cancer, Organismal Injury and Abnormalities	development	Development of carcinoma	yes	yes	yes	yes	yes	yes	yes		yes	yes	yes	yes	yes	yes	yes	yes	yes	345	HSPA1A/HSPA1B,ZNF648,MMP2,FCRL5,SELL,IGLL1/IGLL5,ANPEP,ALDOA,DSG2,C8A,C1QA,LPA,GRN,ECM1,APOA5,TNC,LRP1,CD9,MYOC,QSOX1,PON1,FBN1,ENTPD5,CFI,ABCC2,CPN2,CPB2,F7,CFHR1,C5,F10,S100A7,SERPINA3,ACTN1,C6,SERPINA7,LYZ,PRTN3,CLU,GSN,TGM4,MASP2,NRP1,FGB,APOA1,C4BPA,LCAT,CFP,DSC3,HLA-B,GNPTG,NDST1,SERPINB1,F12,EFEMP1,APOA4,MMP9,LGALS1,TPM4,ITLN1,MTPN,CA2,BRMS1,PRDX2,SLC6A1,SMPDL3A,ENO1,KRT9,OLFM1,CDH13,S100A…
Diseases and Bio Functions	Cardiovascular System Development and Function, Tissue Development	development	Development of cardiovascular tissue	yes		yes			yes			yes	yes	yes	yes	yes	yes	yes	yes		77	CDH2,C3,MMP2,TGFB1,ibuprofen,SERPINF1,CEACAM1,HTRA1,ANPEP,PKM,THBS1,PLG,GRN,SAA1,ECM1,HABP2,CD9,F2,LRG1,sphingosine-1-phosphate,PTPRM,IHH,D-glucose,ANG,ENG,APP,SERPINA3,IGF1,CDH5,THBS4,TIMP2,CALR,metformin,NRP1,APOA1,HSPG2,ENPP2,SERPINE1,guanidinosuccinic acid,15(S)-HETE,F12,PF4,MMP9,NRP2,LGALS1,APOH,SERPINC1,VCAM1,PROC,PROS1,FN1,KNG1,BRMS1,IGFBP3,CDH13,S100A8,NOTCH1,FLT4,ANTXR2,S100A9,PPIA,adeno…
Diseases and Bio Functions	Tissue Development	development	Development of epithelial tissue	yes		yes			yes			yes	yes	yes	yes	yes	yes	yes	yes		91	CDH2,VCL,C3,MMP2,TGFB1,ibuprofen,SERPINF1,LAMB1,CEACAM1,LAMC1,HTRA1,ANPEP,PKM,THBS1,PLG,GRN,SAA1,NID1,ECM1,HABP2,CD9,F2,LRG1,MST1,EGFR,sphingosine-1-phosphate,PTPRM,IHH,D-glucose,ANG,ENG,APP,SERPINA3,IGF1,CDH5,THBS4,TIMP2,CALR,metformin,NRP1,APOA1,HSPG2,ENPP2,SERPINE1,KRT16,guanidinosuccinic acid,F12,PF4,MMP9,NRP2,LGALS1,APOH,SERPINC1,CSF1R,B4GALT1,VCAM1,PROC,CA2,PROS1,FN1,KNG1,BRMS1,IGFBP3,CDH1,…
Diseases and Bio Functions	Embryonic Development, Organismal Development	development	Development of head	yes					yes				yes	yes	yes	yes	yes		yes	yes	79	CDH2,C3,MMP2,TGFB1,SERPINF1,LAMB1,LAMC1,RBP4,CST3,NCAM2,THBS1,PLG,LYVE1,GRN,NID1,PF4V1,CRTAC1,HP,ALDH1A1,TNC,PTPRF,CTSD,WARS1,PTPRS,OGN,EGFR,TSKU,IHH,CRKL,SOD1,C1QB,CSTB,APP,NAGLU,ANGPTL3,DPT,IGF1,CDH5,TIMP2,HRG,CHL1,ANTXR1,NRP1,HSPG2,ENPP2,SERPINE1,NDST1,PLTP,EFEMP1,NRP2,DSP,ATRN,CSF1R,VCAM1,CFH,VIM,TKT,CFL1,FN1,KNG1,IL18BP,SELENOP,FLT4,NOTCH1,CP,COL18A1,IGF2,SPARC,POSTN,NEO1,NCAM1,HLA-A,CNTN1,I…
Diseases and Bio Functions	Cancer, Organismal Injury and Abnormalities	development	Development of malignant tumor	yes	yes	yes	yes	yes	yes	yes		yes	yes	yes	yes	yes	yes	yes	yes	yes	354	HSPA1A/HSPA1B,ZNF648,MMP2,FCRL5,SELL,IGLL1/IGLL5,ANPEP,ALDOA,DSG2,LGALS7/LGALS7B,C8A,C1QA,LPA,GRN,ECM1,APOA5,TNC,LRP1,CD9,MYOC,QSOX1,PON1,FBN1,ENTPD5,CFI,ABCC2,CPN2,CPB2,F7,CFHR1,C5,F10,S100A7,SERPINA3,ACTN1,C6,SERPINA7,LYZ,PRTN3,CLU,GSN,TGM4,MASP2,NRP1,FGB,APOA1,C4BPA,LCAT,CFP,DSC3,HLA-B,GNPTG,NDST1,PLTP,SERPINB1,F12,EFEMP1,APOA4,MMP9,LGALS1,TPM4,ITLN1,MTPN,CA2,BRMS1,PRDX2,SLC6A1,SMPDL3A,ENO1,KR…
Diseases and Bio Functions	Embryonic Development, Organ Development, Organismal Development, Tissue Development	development	Development of sensory organ	yes					yes				yes		yes	yes	yes		yes		53	C3,MMP2,SERPINF1,LAMC1,RBP4,NCAM2,THBS1,PLG,LYVE1,GRN,NID1,PF4V1,ALDH1A1,PTPRF,CTSD,WARS1,OGN,EGFR,IHH,C1QB,SOD1,CSTB,APP,NAGLU,ANGPTL3,DPT,IGF1,CDH5,TIMP2,HRG,HSPG2,SERPINE1,NDST1,PLTP,EFEMP1,CFH,VCAM1,TKT,CFL1,KNG1,IL18BP,NOTCH1,FLT4,CP,COL18A1,IGF2,SPARC,NCAM1,HLA-A,IGFBP7,APOE,ICAM1,LUM
Diseases and Bio Functions	Cardiovascular System Development and Function	development	Development of vasculature	yes	yes	yes	yes	yes	yes			yes	yes	yes	yes	yes	yes	yes	yes	yes	162	IGFBP4,CDH2,ibuprofen,MMP2,xanthine,CEACAM1,LAMC1,ANPEP,PLA2G7,CST3,PKM,C1QA,LYVE1,GRN,HP,ECM1,TNC,IGHM,ST6GAL1,F11,LRP1,CD9,LRG1,FBN1,sphingosine-1-phosphate,ALCAM,IHH,C5,ANG,FGA,SERPINA3,C6,IGF1,CDH5,TIMP2,CALR,metformin,APOB,CLU,GSN,NRP1,pantoprazole,APOA1,HSPG2,NDST1,guanidinosuccinic acid,YWHAZ,F12,TF,SRGN,MMP9,LGALS1,KLKB1,bilirubin,ITLN1,APOH,MEGF8,L-arginine,SERPINC1,B4GALT1,PROC,VIM,TKT,…
Diseases and Bio Functions	Cardiovascular System Development and Function, Cellular Development, Cellular Function and Maintenance, Cellular Growth and Proliferation, Organismal Development, Tissue Development	development	Endothelial cell development	yes		yes			yes			yes	yes	yes	yes	yes	yes	yes	yes		76	CDH2,C3,MMP2,TGFB1,ibuprofen,SERPINF1,CEACAM1,HTRA1,ANPEP,PKM,THBS1,PLG,GRN,SAA1,ECM1,HABP2,CD9,F2,LRG1,sphingosine-1-phosphate,PTPRM,IHH,D-glucose,ANG,ENG,APP,SERPINA3,IGF1,TIMP2,CDH5,THBS4,CALR,metformin,NRP1,APOA1,HSPG2,ENPP2,SERPINE1,guanidinosuccinic acid,F12,PF4,MMP9,NRP2,LGALS1,APOH,SERPINC1,VCAM1,PROC,PROS1,FN1,KNG1,BRMS1,IGFBP3,CDH13,S100A8,NOTCH1,FLT4,ANTXR2,S100A9,PPIA,adenosine,COL18A…
Diseases and Bio Functions	Nervous System Development and Function	development	Sensory system development	yes					yes				yes		yes	yes	yes		yes		52	CDH2,C3,MMP2,SERPINF1,LAMC1,RBP4,THBS1,PLG,LYVE1,NID1,PF4V1,GRN,ALDH1A1,PTPRF,CTSD,WARS1,OGN,EGFR,IHH,SOD1,CSTB,APP,NAGLU,ANGPTL3,DPT,IGF1,TIMP2,CDH5,HRG,HSPG2,SERPINE1,NDST1,PLTP,EFEMP1,CFH,VCAM1,TKT,CFL1,KNG1,IGFBP3,IL18BP,MIF,NOTCH1,FLT4,CP,COL18A1,IGF2,SPARC,NCAM1,APOE,ICAM1,LUM
Diseases and Bio Functions	Endocrine System Disorders, Gastrointestinal Disease, Metabolic Disease, Organismal Injury and Abnormalities	diabetes mellitus	Diabetes mellitus		yes		yes	yes	yes	yes			yes	yes	yes	yes	yes	yes		yes	149	HSPA1A/HSPA1B,MMP2,SELL,PKM,C8A,LPA,C2,HP,ECM1,ALDH1A1,TNC,IGHM,LRP1,CLEC3B,C1QTNF3,PON1,sphingosine-1-phosphate,APOD,F7,C5,F10,SERPINA3,IGF1,SERPINA7,CALR,LYZ,PCSK9,succinic acid,metformin,APOB,CLU,MASP2,pantoprazole,TNXB,APOA1,CRHBP,HLA-B,AHSG,ST3GAL6,TF,MMP9,GPLD1,ITLN1,TPM4,SERPINC1,APOM,SLC3A2,CA2,LCP1,ITGA2B,MRC1,FN1,valsartan,C9,HYAL1,ITIH4,fumaric acid,IGFBP2,B2M,IGF2,creatine,HLA-A,creat…
Diseases and Bio Functions	Cancer, Gastrointestinal Disease, Organismal Injury and Abnormalities	digestive organ tumor	Digestive organ tumor	yes	yes	yes	yes	yes	yes	yes	yes	yes	yes	yes	yes	yes	yes	yes	yes	yes	419	ZNF648,IGLL1/IGLL5,ANPEP,ALDOA,C8A,LPA,LYVE1,MYOC,IGKC,PON1,FBN1,ENTPD5,ABCC2,CPN2,CSTB,F10,S100A7,SERPINA3,C6,SEMA4B,CALR,LYZ,GSN,TGM4,NRP1,ELANE,GNPTG,F12,TPM4,MTPN,CA2,PFN1,SMPDL3A,ENO1,OLFM1,CDH13,HYAL1,ANTXR2,MASP1,NCAM1,NDST4,FCGR3A/FCGR3B,KRT78,THBS1,ADA2,SAA1,HABP2,CAT,SOD1,C7,THBS4,FCGBP,C1QC,SELP,CACNA2D1,FETUB,SERPIND1,PSMB6,FLG2,SAA4,CALML5,HRNR,KRT14,A2M,INPP5D,CST6,LGALS3BP,CFHR4,HS…
Diseases and Bio Functions	Cancer, Gastrointestinal Disease, Organismal Injury and Abnormalities	digestive system cancer	Digestive system cancer	yes	yes	yes	yes	yes	yes	yes	yes	yes	yes	yes	yes	yes	yes	yes	yes	yes	415	ZNF648,IGLL1/IGLL5,ANPEP,ALDOA,C8A,LPA,LYVE1,MYOC,IGKC,PON1,FBN1,ENTPD5,ABCC2,CPN2,CSTB,F10,S100A7,SERPINA3,C6,SEMA4B,CALR,LYZ,GSN,TGM4,NRP1,ELANE,GNPTG,F12,TPM4,MTPN,CA2,PFN1,SMPDL3A,ENO1,OLFM1,CDH13,HYAL1,ANTXR2,MASP1,NCAM1,NDST4,FCGR3A/FCGR3B,KRT78,THBS1,ADA2,SAA1,HABP2,CAT,SOD1,C7,THBS4,FCGBP,C1QC,SELP,CACNA2D1,FETUB,SERPIND1,PSMB6,FLG2,SAA4,CALML5,HRNR,KRT14,A2M,INPP5D,CST6,LGALS3BP,CFHR4,HS…
Diseases and Bio Functions	Neurological Disease, Organismal Injury and Abnormalities, Psychological Disorders	disorder of basal ganglia	Disorder of basal ganglia	yes				yes					yes	yes	yes						81	CDH2,HSPA1A/HSPA1B,citric acid,FTL,IGFALS,C3,LAMB1,RBP4,PKM,CRP,MAN1A1,FGG,ARHGDIB,GRN,C4A/C4B,HP,ACTB,niacinamide,hippuric acid,LRG1,GPI,pyruvic acid,PON1,choline,D-glucose,APOD,SOD1,C7,APP,SERPINA3,IGF1,HSPB1,citrulline,LTF,CLU,alpha-tocopherol,HLA-B,cholesterol,YWHAZ,PDLIM1,PSMB6,APOA4,bilirubin,ITLN1,B4GAT1,CSF1R,CA2,VIM,A2M,PFN1,KNG1,PGK1,SERPINF2,phosphate,5-hydroxyindol-3-acetic acid,PRDX2…
Diseases and Bio Functions	Cardiovascular Disease	disorder of blood pressure	Disorder of blood pressure		yes							yes	yes					yes	yes	yes	81	TAGLN2,ibuprofen,VCL,C3,TGFB1,PLA2G7,CST3,THBS1,CRP,PLG,GSR,CAT,TNC,L-carnitine,VWF,MYOC,F2,choline,EGFR,TLN1,D-glucose,FLNA,HBG1,F7,SOD1,ENG,F10,PPBP,SERPINA7,ADGRF5,citrulline,metformin,APOB,SELP,GSN,CA1,CACNA2D1,SERPINE1,DSC3,C1S,cholesterol,TF,MMP9,LGALS1,RARRES2,ACE,L-arginine,SERPINC1,CSF1R,CFH,VCAM1,PROC,CA2,betaine,PTGDS,KNG1,spermidine,acetaminophen,valsartan,phosphate,SLC6A1,MIF,ACTG2,A…
Tox Functions	Cardiovascular Disease, Organismal Injury and Abnormalities, Cardiac Arteriopathy	disorder of coronary artery	Disorder of coronary artery							yes			yes	yes					yes		51	TGFB1,PLA2G7,PKM,THBS1,CRP,PLG,LPA,APOA5,LRP1,F2,PON1,CACNA1E,PTPRM,LIPC,D-glucose,CD14,SOD1,F10,PCSK9,APOB,metformin,SELP,pantoprazole,CA1,CACNA2D1,APOA1,SERPINE1,cholesterol,PF4,TF,bilirubin,ACE,APOC3,SERPINC1,VCAM1,PROC,CA2,ITGA2B,DPP4,TKT,FN1,valsartan,acetaminophen,CDH13,FLT4,VASP,CETP,AGT,APOE,ICAM1,LTBP1
Diseases and Bio Functions	Metabolic Disease, Organismal Injury and Abnormalities	disorder of lipid metabolism	Disorder of lipid metabolism	yes	yes					yes			yes	yes				yes			55	CCL18,VCL,TGFB1,SERPINF1,CRP,LPA,APOA5,L-carnitine,LRP1,D-sphingosine,F2,PON1,FBN1,sphingosine-1-phosphate,LIPC,D-glucose,CD14,F7,SOD1,APP,ANGPTL3,APOC2,PCSK9,APOB,metformin,SELP,glycine,CACNA2D1,APOA1,LCAT,SERPINE1,levothyroxine,cholesterol,PLTP,MMP9,LBP,APOC1,APOC3,CSF1R,LCP1,DPP4,FN1,valsartan,myo-inositol,sucrose,FLT4,PPIA,CETP,CES1,lopinavir,CD44,HSPA5,creatinine,APOA2,APOE
Diseases and Bio Functions	Organismal Injury and Abnormalities, Reproductive System Disease	disorder of pregnancy	Disorder of pregnancy									yes	yes			yes		yes	yes	yes	79	TAGLN2,VCL,C3,TGFB1,ursodeoxycholic acid,ibuprofen,CST3,PLA2G7,THBS1,PLG,FCGR2C,FGG,C4A/C4B,niacinamide,GSR,TNC,taurocholic acid,MYOC,F2,EGFR,TLN1,FLNA,CRKL,HBG1,tauroursodeoxycholic acid,C5,ENG,F10,glycocholic acid,HBB,PPBP,moxifloxacin,SERPINA7,citrulline,ADGRF5,metformin,SELP,GSN,CA1,CACNA2D1,taurochenodeoxycholate,ENPP2,SERPINE1,DSC3,C1S,TF,MMP9,LGALS1,5-hydroxyeicosapentaenoic acid,APOH,RARR…
Tox Functions	Cardiac Dysfunction	dysfunction	Dysfunction of heart							yes							yes	yes	yes		25	VCL,MMP9,MMP2,TGFB1,DSP,DSG2,ACE,PLG,SERPINC1,DPP4,valsartan,EGFR,NOTCH1,tauroursodeoxycholic acid,F10,TIMP2,POSTN,AGT,CHGA,CACNA2D1,APOA1,ENPP2,SERPINE1,APOE,TIMP1
Diseases and Bio Functions	Hematological Disease, Metabolic Disease, Organismal Injury and Abnormalities	dyslipidemia	Dyslipidemia		yes					yes			yes								39	SERPINF1,LBP,APOC1,CRP,APOC3,LCP1,LPA,DPP4,APOA5,L-carnitine,valsartan,LRP1,myo-inositol,F2,PON1,sucrose,LIPC,D-glucose,CD14,F7,PPIA,SOD1,CETP,CES1,ANGPTL3,APOC2,PCSK9,APOB,metformin,SELP,APOA2,CACNA2D1,APOA1,LCAT,SERPINE1,APOE,levothyroxine,cholesterol,PLTP
Diseases and Bio Functions	Organismal Injury and Abnormalities	edema	Edema						yes	yes	yes	yes		yes			yes		yes		49	palmitoylethanolamide,C3,MMP2,TGFB1,ibuprofen,SELL,CRP,PLG,niacinamide,KRT1,FLNA,CD14,F7,SOD1,ENG,LTF,SELP,CA1,glycine,ELANE,ENPP2,SERPINE1,C1S,F12,KLKB1,MEGF8,ACE,L-arginine,PROC,CA2,DPP4,FN1,PTGDS,INPP5D,KNG1,CTSA,ALB,FLT4,adenosine,COL18A1,VTN,LDHA,SERPINA1,quinolinic acid,PROCR,ICAM1,SERPING1,CPN1,furosemide
Diseases and Bio Functions	Lipid Metabolism, Molecular Transport, Small Molecule Biochemistry	efflux	Efflux of cholesterol	yes				yes					yes								31	APOA4,TGFB1,APOC1,APOC3,APOM,SAA1,APOA5,taurocholic acid,LRP1,APOC4,F2,ALB,PON1,S100A8,D-glucose,MSN,S100A9,CETP,APP,CES1,VNN1,APOC2,APCS,APOB,metformin,CLU,APOA2,APOA1,APOE,cholesterol,PLTP
Diseases and Bio Functions	Lipid Metabolism, Molecular Transport, Small Molecule Biochemistry	efflux	Efflux of lipid	yes				yes					yes								33	APOA4,TGFB1,APOC1,APOC3,APOM,SAA1,APOA5,taurocholic acid,LRP1,APOC4,F2,ALB,PON1,S100A8,D-glucose,CD14,MSN,S100A9,CETP,APP,CES1,VNN1,APOC2,APCS,APOB,metformin,CLU,APOA2,cholic acid,APOA1,APOE,cholesterol,PLTP
Diseases and Bio Functions	Cardiovascular Disease, Organismal Injury and Abnormalities	embolus	Embolus										yes						yes		19	F12,FGA,F10,F5,PLG,SERPINC1,FGG,PROC,PROS1,GP5,GPX3,VTN,HABP2,acetaminophen,VWF,PROCR,F2,furosemide,ALB
Diseases and Bio Functions	Cancer, Organismal Injury and Abnormalities	embryonal tumor	Embryonal tumor					yes				yes	yes	yes	yes	yes		yes		yes	61	VCL,C3,TGFB1,PKM,ALDOA,LGALS7/LGALS7B,FCGR2C,C4A/C4B,ALDH1A1,GSR,TNC,OGN,EGFR,CACNA1E,ALCAM,CFI,FLNA,CD14,C5,ENG,IGFBP5,SERPINA3,ACTN1,IGF1,SEMA4B,THBS4,APOB,CLU,NRP1,TNXB,ADARB1,HSPG2,ENPP2,HLA-B,EFEMP1,TF,MMP9,HRNR,CSF1R,VCAM1,TKT,FN1,PTGDS,PGK1,IGFBP3,CDH1,LGALS3BP,HSP90AA1,ICAM2,NOTCH1,FLT4,IGFBP2,CD44,IGF2,NCAM1,HSPA5,SERPINA1,MCAM,TIMP1,MMP14,FCGR3A/FCGR3B
Diseases and Bio Functions	Inflammatory Disease, Inflammatory Response, Neurological Disease, Organismal Injury and Abnormalities	encephalitis	Encephalitis	yes						yes					yes		yes	yes	yes		70	citric acid,C3,MMP2,TGFB1,uracil,SELL,CST3,CRP,3-hydroxyoctanoic acid,PLG,FCGR2C,GRN,C4A/C4B,pseudouridine,ECM1,cytidine,leukotriene B4,IGHM,allantoin,VWF,hippuric acid,choline,myrmicacin,aceturic acid,ALCAM,alpha-ketoisocaproic acid,SOD1,C5,APP,FGA,C6,ribitol,IGF1,ribose,CALR,citrulline,L-cysteine,4-cresol sulfate,ergothioneine,gamma-glutamylmethionine,SERPINB1,F12,MMP9,LGALS1,KLKB1,S-glutathion…
Diseases and Bio Functions	Inflammatory Disease, Inflammatory Response, Neurological Disease, Organismal Injury and Abnormalities	encephalomyelitis	Encephalomyelitis							yes					yes		yes	yes	yes		60	citric acid,C3,MMP2,TGFB1,uracil,SELL,CRP,3-hydroxyoctanoic acid,PLG,pseudouridine,ECM1,cytidine,leukotriene B4,IGHM,allantoin,VWF,hippuric acid,myrmicacin,choline,aceturic acid,ALCAM,alpha-ketoisocaproic acid,FGA,C6,ribitol,IGF1,ribose,CALR,L-cysteine,citrulline,4-cresol sulfate,ergothioneine,gamma-glutamylmethionine,SERPINB1,MMP9,LGALS1,KLKB1,S-glutathionyl-L-cysteine,VCAM1,PROC,DPP4,homocitrul…
Tox Functions	Kidney Failure	end stage renal disease	End stage renal disease										yes				yes				27	citric acid,TGFB1,ursodeoxycholic acid,C3,MMP2,ACE,CRP,L-arginine,SERPINC1,FCGR2C,C4A/C4B,KNG1,ribavirin,valsartan,F2,D-glucose,PPIA,C5,F10,AGT,indican,pantoprazole,adenine,cholesterol,TTR,FCGR3A/FCGR3B,MMP14
Diseases and Bio Functions	Cancer, Endocrine System Disorders, Organismal Injury and Abnormalities	endocrine gland tumor	Endocrine gland tumor	yes	yes		yes	yes	yes	yes	yes	yes	yes	yes	yes	yes	yes	yes	yes	yes	374	TAGLN2,HSPA1A/HSPA1B,MMP2,FCRL5,SELL,IGLL1/IGLL5,ANPEP,DSG2,LGALS7/LGALS7B,C8A,C1QA,LPA,LYVE1,GRN,HP,ECM1,APOA5,TNC,LRP1,QSOX1,PON1,FBN1,ENTPD5,CFI,ABCC2,CPN2,F7,CFHR1,C1QB,CSTB,C5,SERPINA3,ACTN1,C6,SEMA4B,SERPINA7,CALR,PRTN3,CLU,GSN,TGM4,MASP2,NRP1,FGB,APOA1,ELANE,C4BPA,LCAT,CFP,DSC3,HLA-B,NDST1,PLTP,MFAP4,SERPINA11,SERPINB1,F12,EFEMP1,APOA4,MMP9,LGALS1,TPM4,ITLN1,CNTFR,B4GALT1,CA2,PFN1,BRMS1,PR…
Diseases and Bio Functions	Cellular Function and Maintenance	endocytosis	Endocytosis	yes				yes						yes				yes	yes		109	JCHAIN,IGLV3-21,PKM,IGHV2-70,GRN,HP,ACTB,APOA5,leukotriene B4,ST6GAL1,IGHM,IGLV1-47,LRP1,D-sphingosine,IGKC,sphingosine-1-phosphate,TLN1,C5,IGHA1,IGLV2-8,CALR,IGLV3-1,IGKV1-12,APOB,CLU,IGKV3-20,IGLV2-14,APOA1,HSPG2,IGLV1-51,TF,MMP9,L-arginine,VIM,IGHV3-7,MRC1,PFN1,HYOU1,MARCO,APOL1,IGLV3-19,CDH13,IGLC6,LMAN2,S100A9,CAP1,B2M,MASP1,VTN,IGHV3-13,APOA2,uric acid,APOE,FCGR3A/FCGR3B,C3,TGFB1,IGHV1OR15-…
Diseases and Bio Functions	Cellular Function and Maintenance	endocytosis	Endocytosis by eukaryotic cells	yes										yes							54	C3,TGFB1,PKM,THBS1,CRP,GRN,SAA1,HP,leukotriene B4,LRP1,D-sphingosine,choline,sphingosine-1-phosphate,TLN1,D-glucose,FLNA,CD14,C5,APP,CALR,APCS,ANTXR1,glycine,APOA1,SERPINE1,cholesterol,PF4,CSF1R,CFH,VIM,PROS1,MRC1,INPP5D,PFN1,HYOU1,MARCO,SIRPA,MIF,HSP90AA1,CD5L,LMAN2,S100A9,ICOSLG/LOC102723996,CD44,VTN,ERP44,HSPA5,APOA2,uric acid,APOE,ICAM1,5-hydroxytryptamine,LUM,FCGR3A/FCGR3B
Diseases and Bio Functions	Cellular Function and Maintenance	engulfment	Engulfment of antigen presenting cells	yes																	32	C3,THBS1,CSF1R,SAA1,GRN,PROS1,MRC1,INPP5D,leukotriene B4,HYOU1,MARCO,SIRPA,D-sphingosine,MIF,choline,sphingosine-1-phosphate,CD5L,CD14,S100A9,ICOSLG/LOC102723996,C5,APP,CD44,CALR,VTN,glycine,APOA2,uric acid,APOA1,SERPINE1,LUM,5-hydroxytryptamine
Diseases and Bio Functions	Cellular Function and Maintenance	engulfment	Engulfment of blood cells	yes																	42	PF4,C3,THBS1,CRP,CSF1R,CFH,GRN,SAA1,PROS1,MRC1,INPP5D,leukotriene B4,HYOU1,MARCO,D-sphingosine,SIRPA,MIF,sphingosine-1-phosphate,choline,CD5L,TLN1,CD14,ICOSLG/LOC102723996,S100A9,C5,APP,CD44,CALR,APCS,VTN,ERP44,glycine,APOA2,APOA1,uric acid,SERPINE1,APOE,GP1BA,ICAM1,LUM,5-hydroxytryptamine,FCGR3A/FCGR3B
Diseases and Bio Functions	Cellular Function and Maintenance	engulfment	Engulfment of cells	yes	yes						yes			yes					yes		75	palmitoylethanolamide,C3,TGFB1,ursodeoxycholic acid,ANPEP,PKM,THBS1,CRP,PLG,C1QA,GRN,SAA1,HP,CAT,leukotriene B4,IGHM,LRP1,VWF,ACTN4,D-sphingosine,pyruvic acid,PON1,choline,sphingosine-1-phosphate,TLN1,D-glucose,FLNA,CD14,SOD1,C5,APP,F10,CALR,APCS,PRTN3,ANTXR1,glycine,APOA1,ELANE,SERPINE1,AHSG,GP1BA,cholesterol,PF4,APOH,L-arginine,CSF1R,CFH,VIM,PROS1,MRC1,FN1,INPP5D,PFN1,HYOU1,MARCO,SIRPA,MIF,HSP9…
Diseases and Bio Functions	Cellular Function and Maintenance	engulfment	Engulfment of leukocytes	yes																	39	PF4,C3,THBS1,CRP,CSF1R,CFH,GRN,SAA1,PROS1,MRC1,INPP5D,leukotriene B4,HYOU1,MARCO,D-sphingosine,SIRPA,MIF,sphingosine-1-phosphate,choline,CD5L,CD14,S100A9,ICOSLG/LOC102723996,C5,APP,CD44,CALR,APCS,VTN,glycine,APOA2,APOA1,uric acid,SERPINE1,APOE,ICAM1,LUM,5-hydroxytryptamine,FCGR3A/FCGR3B
Diseases and Bio Functions	Cellular Function and Maintenance, Hematological System Development and Function	engulfment	Engulfment of myeloid cells	yes																	36	PF4,C3,THBS1,CRP,CFH,CSF1R,SAA1,GRN,PROS1,MRC1,INPP5D,leukotriene B4,HYOU1,MARCO,SIRPA,D-sphingosine,MIF,choline,CD5L,CD14,S100A9,C5,APP,CD44,CALR,APCS,VTN,glycine,APOA2,uric acid,APOA1,SERPINE1,ICAM1,LUM,5-hydroxytryptamine,FCGR3A/FCGR3B
Diseases and Bio Functions	Cellular Function and Maintenance	engulfment	Engulfment of phagocytes	yes																	38	PF4,C3,THBS1,CRP,CSF1R,CFH,GRN,SAA1,PROS1,MRC1,INPP5D,leukotriene B4,HYOU1,MARCO,D-sphingosine,SIRPA,MIF,sphingosine-1-phosphate,choline,CD5L,CD14,ICOSLG/LOC102723996,S100A9,C5,APP,CD44,CALR,APCS,VTN,glycine,APOA2,APOA1,uric acid,SERPINE1,ICAM1,LUM,5-hydroxytryptamine,FCGR3A/FCGR3B
Diseases and Bio Functions	Lipid Metabolism, Small Molecule Biochemistry	esterification	Esterification of lipid	yes	yes								yes								18	APOA4,sphingosine-1-phosphate,LIPC,D-glucose,C3,CETP,glycerol,APP,APOC1,AGT,APOB,APOA2,APOA1,LCAT,APOE,cholesterol,F2,pyruvic acid
Diseases and Bio Functions	Immunological Disease, Inflammatory Disease, Inflammatory Response, Neurological Disease, Organismal Injury and Abnormalities	experimental autoimmune encephalomyelitis	Experimental autoimmune encephalomyelitis							yes					yes		yes	yes	yes		59	citric acid,C3,MMP2,TGFB1,uracil,SELL,CRP,3-hydroxyoctanoic acid,PLG,pseudouridine,ECM1,cytidine,leukotriene B4,IGHM,allantoin,VWF,hippuric acid,myrmicacin,choline,aceturic acid,ALCAM,alpha-ketoisocaproic acid,FGA,C6,ribitol,IGF1,ribose,CALR,L-cysteine,citrulline,4-cresol sulfate,ergothioneine,gamma-glutamylmethionine,SERPINB1,MMP9,LGALS1,KLKB1,S-glutathionyl-L-cysteine,VCAM1,PROC,DPP4,homocitrul…
Diseases and Bio Functions	Molecular Transport	export	Export of molecule	yes				yes					yes								51	TGFB1,SAA1,APOA5,taurocholic acid,LRP1,F2,pyruvic acid,PON1,D-glucose,ABCC2,L-aspartic acid,CD14,L-threonine,APP,L-leucine,SERPINA7,VNN1,CALR,L-cysteine,APOC2,L-methionine,APCS,metformin,APOB,CLU,glycine,APOA1,levothyroxine,beta-alanine,cholesterol,PLTP,TTR,APOA4,APOC1,L-serine,APOC3,APOM,APOC4,APOL1,ALB,S100A8,CP,MSN,S100A9,adenosine,CETP,CES1,APOA2,cholic acid,uric acid,APOE
Diseases and Bio Functions	Cancer, Organismal Injury and Abnormalities	extraadrenal retroperitoneal tumor	Extraadrenal retroperitoneal tumor					yes	yes	yes		yes	yes	yes	yes	yes	yes	yes	yes	yes	196	MMP2,FCRL5,ANPEP,ALDOA,LPA,HP,TNC,LRP1,CD9,FBN1,ENTPD5,CFI,CPB2,F7,CFHR1,C5,CSTB,F10,SERPINA3,S100A7,C6,SEMA4B,LYZ,CLU,GSN,TGM4,MASP2,NRP1,HLA-B,GNPTG,MMP9,LGALS1,PFN1,PRDX2,ENO1,S100A8,LTA4H,IGF2,NCAM1,MMRN2,IGHG3,MMP14,SHBG,C3,BLVRB,THBS1,SAA1,HABP2,ACTN4,CTSD,PTPRS,EGFR,C7,ENG,HBB,PLXDC1,F9,GPX3,SELP,ADARB1,CD59,FLG2,HRNR,B4GAT1,APOC1,KRT14,CSF1R,A2M,KRT10,IL18BP,CFHR4,HSP90AA1,COLEC11,ALB,FLT…
Diseases and Bio Functions	Cancer, Organismal Injury and Abnormalities	extracranial solid tumor	Advanced extracranial solid tumor					yes		yes	yes		yes	yes			yes	yes	yes		59	IGFBP4,CDH2,HSPA1A/HSPA1B,FTL,MMP2,TGFB1,MFAP5,ANPEP,HTRA1,DSG2,THBS1,PLG,FGG,C4A/C4B,CD9,F2,EGFR,FLNA,CFHR1,IGFBP5,LTF,SELP,CLU,ELANE,ENPP2,SERPINE1,RNASE1,PDLIM1,CTSZ,PCOLCE,EFEMP1,MMP9,LGALS1,ITLN1,CFH,CSF1R,VCAM1,PSMB1,DPP4,FN1,PRDX2,CDH1,HSP90AA1,FLT4,COL6A3,NOTCH1,PPIA,B2M,CD44,PTPRJ,POSTN,IGFBP7,AOC3,MCAM,ICAM1,SERPING1,TMSB10/TMSB4X,MMP14,FCGR3A/FCGR3B
Diseases and Bio Functions	Cancer, Organismal Injury and Abnormalities	extracranial solid tumor	Extracranial solid tumor	yes	yes	yes	yes	yes	yes	yes	yes	yes	yes	yes	yes	yes	yes	yes	yes	yes	447	ZNF648,IGLL1/IGLL5,ANPEP,ALDOA,C8A,LPA,LYVE1,MYOC,IGKC,PON1,FBN1,ENTPD5,ABCC2,CPN2,CSTB,F10,S100A7,SERPINA3,C6,SEMA4B,CALR,LYZ,GSN,TGM4,NRP1,ELANE,GNPTG,F12,TPM4,MTPN,CA2,PFN1,SMPDL3A,ENO1,OLFM1,CDH13,HYAL1,ANTXR2,MASP1,NCAM1,NDST4,FCGR3A/FCGR3B,KRT78,THBS1,ADA2,SAA1,HABP2,CAT,SOD1,C7,THBS4,FCGBP,C1QC,SELP,CACNA2D1,FETUB,SERPIND1,PSMB6,FLG2,SAA4,CALML5,HRNR,RARRES2,KRT14,A2M,INPP5D,CST6,LGALS3BP,…
Diseases and Bio Functions	Organismal Injury and Abnormalities	extraintestinal functional disorder	Extraintestinal functional disorder					yes					yes								56	C3,ursodeoxycholic acid,ibuprofen,SERPINF1,CRP,CNDP1,GRN,C4A/C4B,HP,ALDH1A1,L-carnitine,ribavirin,VWF,F2,pyruvic acid,EGFR,D-glucose,CD14,F10,SERPINA3,urea,SERPINA6,ADGRF5,metformin,CLU,GSN,CA1,CACNA2D1,ENPP2,HLA-B,levothyroxine,NDST1,KRT16,dimethyl sulfone,TF,KRT14,SFTPB,CA2,ITGA2B,A2M,D-pseudoephedrine,KRT10,BRMS1,acetaminophen,SLC6A1,HYAL1,theophylline,CP,ORM2,BCHE,SPARC,creatine,KRT6A,ORM1,ca…
Tox Functions	Heart Failure	failure	Failure of heart							yes			yes		yes			yes	yes		31	TF,VCL,MMP9,TGFB1,CST3,ACE,CRP,PLG,SERPINC1,MTPN,CA2,DPP4,L-carnitine,valsartan,VWF,F2,FLT4,D-glucose,F10,IGF1,AGT,metformin,pantoprazole,CA1,CACNA2D1,uric acid,AOC3,SERPINE1,TIMP1,levothyroxine,furosemide
Tox Functions	Organismal Injury and Abnormalities, Renal and Urological Disease, Kidney Failure	failure	Failure of kidney		yes		yes				yes		yes				yes				46	CFB,citric acid,C3,MMP2,TGFB1,ursodeoxycholic acid,LAMC1,glycerol,ACE,THBS1,CRP,L-arginine,FCGR2C,SERPINC1,C4A/C4B,PTGDS,KNG1,ribavirin,valsartan,phosphate,ACTN4,F2,MST1,ALB,theophylline,D-glucose,PPIA,C5,F10,urea,AGT,indican,PRTN3,APOB,creatinine,pantoprazole,adenine,CACNA2D1,ELANE,LCAT,SERPINE1,cholesterol,furosemide,TTR,MMP14,FCGR3A/FCGR3B
Diseases and Bio Functions	Cardiovascular Disease, Hereditary Disorder, Organismal Injury and Abnormalities	familial cardiovascular disease	Familial cardiovascular disease	yes			yes	yes		yes		yes	yes		yes			yes	yes		80	CDH2,VCL,C3,MFAP5,LAMC1,HTRA1,CST3,PLA2G7,DSG2,THBS1,CRP,PLG,ADA2,LPA,GRN,ADAMTS13,APOA5,VWF,F2,PON1,FBN1,EGFR,CACNA1E,LIPC,CFI,FLNA,CRKL,F7,tauroursodeoxycholic acid,ENG,APP,F10,ANGPTL3,IGF1,APOC2,PCSK9,metformin,APOB,HRG,SELP,GSN,NRP1,CACNA2D1,APOA1,HSPG2,cholesterol,TTR,F12,CFB,MMP9,CALM1 (includes others),DSP,ACE,APOC3,SERPINC1,CFH,PROC,CA2,VIM,ITGA2B,DPP4,TKT,PROS1,valsartan,ALB,NOTCH1,FLT4,…
Tox Functions	Congenital Heart Anomaly	familial congenital heart disease	Familial congenital heart disease					yes													10	TKT,FLT4,NOTCH1,CALM1 (includes others),DSP,CRKL,FLNA,NRP1,HSPG2,LTBP1
Diseases and Bio Functions	Cardiovascular Disease, Hereditary Disorder, Organismal Injury and Abnormalities	familial vascular disease	Familial vascular disease	yes			yes					yes	yes		yes			yes	yes		46	CDH2,CFB,C3,MMP9,MFAP5,HTRA1,PLA2G7,CST3,ACE,THBS1,PLG,SERPINC1,CFH,ADA2,PROC,CA2,ITGA2B,GRN,PROS1,ADAMTS13,valsartan,VWF,F2,ALB,PON1,FBN1,EGFR,NOTCH1,CFI,FLNA,F7,S100A9,ENG,APP,F10,F5,IGF1,metformin,HRG,IGFBP7,SELP,NRP1,SERPINA1,uric acid,HSPG2,LTBP1
Diseases and Bio Functions	Cancer, Organismal Injury and Abnormalities, Reproductive System Disease	female genital neoplasm	Female genital neoplasm	yes	yes		yes	yes	yes	yes	yes	yes	yes	yes	yes	yes	yes	yes	yes	yes	271	HSPA1A/HSPA1B,ZNF648,MMP2,FCRL5,SELL,IGLL1/IGLL5,ALDOA,C8A,LPA,GRN,HP,TNC,LRP1,QSOX1,PON1,FBN1,ABCC2,CPN2,CPB2,F7,CFHR1,C5,F10,S100A7,SERPINA3,ACTN1,C6,SERPINA7,LYZ,PRTN3,GSN,TGM4,CLU,NRP1,ELANE,C4BPA,APOA1,LCAT,DSC3,HLA-B,NDST1,MFAP4,SERPINB1,APOA4,MMP9,ITLN1,TPM4,CA2,SMPDL3A,KRT9,ENO1,OLFM1,CDH13,HYAL1,ANTXR2,TGOLN2,CES1,IGF2,MASP1,NCAM1,AOC3,MMRN1,NDST4,MMP14,FCGR3A/FCGR3B,SHBG,KRT78,C3,THBS1,…
Diseases and Bio Functions	Hematological System Development and Function	fibrinolysis	Fibrinolysis										yes						yes		16	F12,CPB2,KLKB1,APOH,FGA,THBS1,PLG,FGG,HRG,KNG1,FGB,SERPINF2,F11,SERPINE1,GP1BA,F2
Diseases and Bio Functions	Cellular Assembly and Organization, Tissue Development	fibrogenesis	Fibrogenesis	yes		yes			yes				yes	yes	yes		yes			yes	63	MMP2,TGFB1,SERPINF1,CEACAM1,saccharin,THBS1,LPA,TNC,LRP1,MYOC,F2,GPI,OGN,FBN1,EGFR,sphingosine-1-phosphate,D-glucose,CD14,F7,APP,SERPINA3,IGF1,CDH5,urea,HSPB1,CALR,ADGRF5,APCS,GSN,APOA1,alpha-tocopherol,levothyroxine,PDLIM1,TTR,TPM4,LBP,ACE,KRT14,VCAM1,VIM,A2M,CFL1,FN1,PTGDS,PFN1,KNG1,SERPINF2,SIRPA,MIF,CDH13,COL6A3,NOTCH1,VASP,COL18A1,CD44,SPARC,POSTN,AGT,VTN,HSPA5,APOE,ICAM1,LUM
Diseases and Bio Functions	Organismal Injury and Abnormalities	fibrosis	Fibrosis					yes	yes		yes		yes	yes	yes	yes	yes	yes	yes	yes	90	C3,MMP2,TGFB1,ursodeoxycholic acid,SELL,CST3,THBS1,CRP,PLG,FGG,HP,SERPINA5,TNC,IGHM,F11,ribavirin,LRP1,VWF,EGFR,sphingosine-1-phosphate,TLN1,CPB2,SOD1,tauroursodeoxycholic acid,C5,NAGLU,HBB,IGF1,THBS4,TIMP2,CALR,HSPB1,indican,APCS,metformin,APOB,SELP,CLU,GSN,3-aminoisobutanoate,adenine,APOA1,alpha-tocopherol,ELANE,ENPP2,SERPINE1,HLA-B,levothyroxine,cholesterol,SERPINB1,PF4,TF,MMP9,DSP,bilirubin,A…
Tox Functions	Cardiac Fibrosis	fibrosis	Fibrosis of heart											yes				yes	yes		14	TGFB1,TLN1,MMP9,DSP,ACE,PLG,AGT,POSTN,FN1,metformin,APOA1,valsartan,TIMP1,SERPINE1
Tox Functions	Glomerular Injury, Renal Fibrosis	fibrosis	Fibrosis of kidney					yes									yes				12	AGT,indican,metformin,C3,TGFB1,MMP2,CLU,KNG1,adenine,valsartan,L-arginine,MMP14
Tox Functions	Gastrointestinal Disease, Hepatic System Disease, Organismal Injury and Abnormalities, Liver Fibrosis	fibrosis	Fibrosis of liver											yes			yes	yes	yes		46	TF,MMP9,MMP2,TGFB1,ursodeoxycholic acid,bilirubin,CST3,CRP,PLG,SERPINC1,PROC,FGG,SERPINA5,HP,FN1,ribavirin,LRP1,CDH1,GOLM1,VWF,MIF,ALB,taurine,NOTCH1,tauroursodeoxycholic acid,PPIA,C5,B2M,NAGLU,SPARC,TIMP2,POSTN,HSPB1,APOB,metformin,3-aminoisobutanoate,APOA2,SERPINA1,APOA1,cholic acid,SERPINE1,APOE,HLA-B,TIMP1,levothyroxine,cholesterol
Tox Functions	Cardiac Fibrosis	fibrosis	Fibrosis of myocardium															yes			5	AGT,MMP9,DSP,SERPINE1,TIMP1
Diseases and Bio Functions	Cellular Function and Maintenance, Molecular Transport	flux	Flux of inorganic cation	yes									yes	yes							47	GC,CCL18,C3,TGFB1,ursodeoxycholic acid,LGALS1,bilirubin,A2M,C4A/C4B,FN1,INPP5D,KNG1,leukotriene B4,IGHM,spermidine,VWF,APOL1,F2,ALB,taurine,sphingosine-1-phosphate,PEBP4,D-glucose,F7,PPIA,SOD1,adenosine,C5,APP,PPIB,PPBP,deoxycholate,AGT,CHGA,VTN,metformin,glycine,SERPINA1,caffeine,APOA1,uric acid,APOE,quinolinic acid,beta-alanine,cholesterol,5-hydroxytryptamine,FCGR3A/FCGR3B
Diseases and Bio Functions	Lipid Metabolism, Molecular Transport, Small Molecule Biochemistry	flux	Flux of lipid	yes				yes					yes								34	APOA4,TGFB1,APOC1,APOC3,APOM,SAA1,APOA5,taurocholic acid,LRP1,APOC4,F2,pyruvic acid,ALB,PON1,S100A8,D-glucose,CD14,MSN,S100A9,CETP,APP,CES1,VNN1,APOC2,APCS,APOB,metformin,CLU,APOA2,cholic acid,APOA1,APOE,cholesterol,PLTP
Diseases and Bio Functions	Cardiovascular Disease, Organismal Injury and Abnormalities	formation	Formation of blood clot	yes									yes								20	F12,PF4,C3,APOH,APP,F10,SERPINC1,PTPRJ,VIM,indican,GP5,INPP5D,SELP,ADAMTS13,F11,VWF,APOE,PRDX2,GP1BA,F2
Diseases and Bio Functions	Cardiovascular System Development and Function, Organismal Development	formation	Formation of blood vessel	yes	yes									yes				yes	yes		33	15(S)-HETE,F12,PF4,TGFB1,MMP9,SERPINF1,MEGF8,ANPEP,PLG,C1QA,FN1,CAT,BRMS1,LRP1,FLT4,ANG,APP,SPARC,CDH5,TIMP2,AGT,ORM1,NRP1,LDHA,caffeine,APOA1,ENPP2,SERPINE1,APOE,NDST1,ICAM1,LTBP1,MMP14
Diseases and Bio Functions	Cell Morphology, Cellular Assembly and Organization, Cellular Function and Maintenance	formation	Formation of cellular protrusions	yes		yes		yes				yes	yes	yes	yes			yes	yes	yes	78	CDH2,VCL,C3,TGFB1,SERPINF1,LAMB1,CEACAM1,LAMC1,ANPEP,NCAM2,THBS1,PLG,GRN,ACTB,TNC,PVR,PTPRF,LRP1,VWF,ACTN4,CD9,MYOC,F2,EGFR,ALCAM,PTPRM,CRKL,FLNA,F7,SOD1,C5,CSTB,ENG,APP,IGF1,THBS4,HSPB1,ADGRF5,HRG,CHL1,CLU,GSN,NRP1,SERPINE1,PF4,MMP9,NRP2,ATRN,B4GAT1,ACE,PROC,LCP1,VIM,A2M,CFL1,FN1,PFN1,KNG1,IL1RAP,CDH1,MARCO,SIRPA,HSP90AA1,CDH13,NOTCH1,VASP,MSN,CAP1,PARVB,CD44,PTPRJ,SPARC,AGT,NEO1,NCAM1,VTN,CNTN1…
Diseases and Bio Functions	Embryonic Development, Nervous System Development and Function, Organ Development, Organismal Development, Tissue Development, Visual System Development and Function	formation	Formation of eye	yes					yes				yes		yes	yes	yes		yes		50	C3,MMP2,SERPINF1,LAMC1,RBP4,THBS1,PLG,LYVE1,NID1,PF4V1,GRN,ALDH1A1,PTPRF,CTSD,WARS1,OGN,EGFR,sphingosine-1-phosphate,IHH,SOD1,CSTB,APP,NAGLU,ANGPTL3,DPT,IGF1,TIMP2,CDH5,HRG,HSPG2,SERPINE1,NDST1,PLTP,EFEMP1,CFH,VCAM1,TKT,CFL1,KNG1,IL18BP,NOTCH1,FLT4,CP,COL18A1,IGF2,SPARC,NCAM1,APOE,ICAM1,LUM
Diseases and Bio Functions	Cellular Assembly and Organization, Tissue Development	formation	Formation of filaments	yes		yes			yes				yes	yes	yes		yes			yes	59	MMP2,TGFB1,SERPINF1,CEACAM1,saccharin,THBS1,LPA,TNC,LRP1,MYOC,F2,GPI,OGN,FBN1,EGFR,sphingosine-1-phosphate,D-glucose,F7,APP,SERPINA3,IGF1,CDH5,urea,HSPB1,ADGRF5,APCS,GSN,APOA1,levothyroxine,PDLIM1,TTR,TPM4,ACE,KRT14,VCAM1,VIM,A2M,CFL1,FN1,PTGDS,PFN1,KNG1,SERPINF2,SIRPA,MIF,CDH13,COL6A3,NOTCH1,VASP,COL18A1,CD44,SPARC,POSTN,AGT,VTN,HSPA5,APOE,ICAM1,LUM
Diseases and Bio Functions	Cell-To-Cell Signaling and Interaction, Cellular Assembly and Organization, Cellular Function and Maintenance	formation	Formation of focal adhesions			yes			yes				yes	yes			yes				26	TGFB1,VCL,MMP2,CEACAM1,THBS1,SERPINC1,VIM,LPA,PTGDS,FN1,CFL1,KNG1,LRP1,MYOC,F2,CRKL,APOD,ACTN1,CD44,COL18A1,PTPRJ,AGT,HRG,NRP1,ENPP2,MMP14
Diseases and Bio Functions	Cell Morphology, Cellular Assembly and Organization, Cellular Function and Maintenance	formation	Formation of lamellipodia			yes								yes	yes						29	TGFB1,VCL,CEACAM1,B4GAT1,LCP1,PROC,VIM,FN1,CFL1,PFN1,KNG1,PVR,CDH1,MARCO,ACTN4,HSP90AA1,CDH13,EGFR,CRKL,F7,CAP1,PARVB,IGF1,CD44,SPARC,HSPB1,ADGRF5,HRG,NRP1
Diseases and Bio Functions	Free Radical Scavenging	formation	Formation of reactive oxygen species	yes	yes								yes								28	xanthine,L-arginine,PON3,uridine,CAT,L-carnitine,acetaminophen,F2,pyruvic acid,choline,taurine,guanosine,D-glucose,C5,APP,deoxycholate,AGT,creatine,L-cysteine,L-methionine,glycine,uric acid,APOE,quinolinic acid,levothyroxine,cholesterol,YWHAZ,SERPINA4
Diseases and Bio Functions	Cancer, Organismal Injury and Abnormalities	formation	Formation of solid tumor	yes	yes	yes	yes	yes	yes	yes	yes	yes	yes	yes	yes	yes	yes	yes	yes	yes	406	ZNF648,IGLL1/IGLL5,ANPEP,ALDOA,C8A,LPA,MYOC,PON1,FBN1,ENTPD5,ABCC2,CPN2,F10,S100A7,SERPINA3,C6,SEMA4B,CALR,LYZ,GSN,TGM4,NRP1,ELANE,GNPTG,F12,TPM4,MTPN,CA2,SMPDL3A,ENO1,OLFM1,CDH13,HYAL1,ANTXR2,MASP1,NCAM1,NDST4,FCGR3A/FCGR3B,KRT78,THBS1,ADA2,SAA1,HABP2,CAT,SOD1,C7,THBS4,FCGBP,C1QC,SELP,CACNA2D1,FETUB,SERPIND1,PSMB6,FLG2,SAA4,HRNR,RARRES2,KRT14,A2M,INPP5D,CST6,LGALS3BP,CFHR4,HSP90AA1,SELENOP,ALB,C…
Diseases and Bio Functions	Cardiovascular Disease, Organismal Injury and Abnormalities	formation	Formation of vascular lesion	yes													yes	yes	yes		27	CD59,MMP9,MMP2,SELL,LAMC1,PLG,VCAM1,ADAMTS13,APOA5,LRP1,FBN1,CETP,APP,F5,CD44,biliverdine,AGT,VNN1,APOB,metformin,SELP,APOA2,APOA1,HSPG2,TIMP1,APOE,SERPIND1
Diseases and Bio Functions	Organismal Development	formation	Formation of vessel	yes	yes							yes		yes				yes	yes		35	15(S)-HETE,F12,PF4,TGFB1,MMP9,SERPINF1,MEGF8,ANPEP,PLG,C1QA,PROS1,FN1,CAT,BRMS1,LRP1,FLT4,ANG,APP,ENG,SPARC,CDH5,TIMP2,AGT,ORM1,NRP1,LDHA,caffeine,APOA1,ENPP2,SERPINE1,APOE,NDST1,ICAM1,LTBP1,MMP14
Diseases and Bio Functions	Cancer, Organismal Injury and Abnormalities	frequency	Frequency of tumor	yes	yes	yes	yes	yes	yes	yes		yes	yes	yes	yes	yes	yes	yes	yes	yes	364	JCHAIN,HSPA1A/HSPA1B,ZNF648,MMP2,FCRL5,SELL,IGLL1/IGLL5,ANPEP,ALDOA,DSG2,LGALS7/LGALS7B,C8A,C1QA,LPA,GRN,HP,ECM1,APOA5,TNC,LRP1,CD9,MYOC,QSOX1,PON1,FBN1,ENTPD5,CFI,ABCC2,CPN2,CPB2,F7,CFHR1,C5,F10,S100A7,SERPINA3,ACTN1,C6,SERPINA7,CALR,LYZ,PRTN3,CLU,GSN,TGM4,MASP2,NRP1,FGB,APOA1,C4BPA,LCAT,CFP,DSC3,HLA-B,GNPTG,NDST1,PLTP,SERPINB1,F12,EFEMP1,APOA4,MMP9,LGALS1,TPM4,ITLN1,MTPN,CA2,BRMS1,PRDX2,SLC6A1,…
Diseases and Bio Functions	Cancer, Gastrointestinal Disease, Organismal Injury and Abnormalities	gastrointestinal tract cancer	Gastrointestinal tract cancer	yes	yes	yes	yes	yes	yes	yes	yes	yes	yes	yes	yes	yes	yes	yes	yes	yes	387	ZNF648,IGLL1/IGLL5,ANPEP,ALDOA,C8A,LPA,MYOC,IGKC,PON1,FBN1,ENTPD5,ABCC2,CPN2,CSTB,F10,S100A7,SERPINA3,C6,SEMA4B,CALR,LYZ,GSN,TGM4,NRP1,ELANE,GNPTG,F12,TPM4,MTPN,CA2,SMPDL3A,ENO1,OLFM1,CDH13,HYAL1,ANTXR2,MASP1,NCAM1,NDST4,FCGR3A/FCGR3B,KRT78,THBS1,ADA2,HABP2,CAT,C7,THBS4,FCGBP,C1QC,SELP,CACNA2D1,FETUB,SERPIND1,PSMB6,FLG2,SAA4,CALML5,HRNR,KRT14,A2M,INPP5D,LGALS3BP,CFHR4,HSP90AA1,SELENOP,ALB,CP,PPIA…
Diseases and Bio Functions	Free Radical Scavenging	generation	Generation of reactive oxygen species	yes	yes						yes		yes		yes						52	TGFB1,ursodeoxycholic acid,SERPINF1,xanthine,CRP,HP,CAT,leukotriene B4,L-carnitine,D-sphingosine,F2,choline,EGFR,sphingosine-1-phosphate,D-glucose,SOD1,C5,CSTB,APP,IGF1,urea,HSPB1,LTF,L-methionine,succinic acid,PRTN3,APOA1,ELANE,alpha-tocopherol,S-allyl-L-cysteine,cholesterol,TF,L-proline,bilirubin,ACE,PON3,CFH,VCAM1,KNG1,acetaminophen,MIF,ALB,taurine,PPIA,adenosine,phytanic acid,AGT,caffeine,uri…
Diseases and Bio Functions	Cancer, Organismal Injury and Abnormalities, Reproductive System Disease	genital tumor	Genital tumor	yes	yes	yes	yes	yes	yes	yes	yes	yes	yes	yes	yes	yes	yes	yes	yes	yes	323	JCHAIN,HSPA1A/HSPA1B,ZNF648,MMP2,FCRL5,SELL,IGLL1/IGLL5,ALDOA,LGALS7/LGALS7B,C8A,LPA,LYVE1,GRN,HP,ECM1,TNC,LRP1,MYOC,QSOX1,PON1,IGKC,FBN1,ENTPD5,CFI,ABCC2,CPN2,CPB2,F7,CFHR1,C5,F10,S100A7,SERPINA3,ACTN1,C6,SEMA4B,SERPINA7,LYZ,PRTN3,TGM4,GSN,CLU,NRP1,ELANE,C4BPA,APOA1,LCAT,CFP,DSC3,HLA-B,NDST1,MFAP4,SERPINB1,EFEMP1,APOA4,MMP9,LGALS1,ITLN1,TPM4,CNTFR,CA2,SLC6A1,SMPDL3A,KRT9,ENO1,OLFM1,CDH13,HYAL1,S…
Diseases and Bio Functions	Cancer, Organismal Injury and Abnormalities	genitourinary carcinoma	Genitourinary carcinoma	yes	yes	yes	yes	yes	yes	yes	yes	yes	yes	yes	yes	yes	yes	yes	yes	yes	333	HSPA1A/HSPA1B,ZNF648,MMP2,FCRL5,SELL,IGLL1/IGLL5,ANPEP,LGALS7/LGALS7B,C8A,LPA,LYVE1,GRN,ECM1,TNC,LRP1,CD9,MYOC,QSOX1,PON1,FBN1,ENTPD5,ABCC2,CPN2,CPB2,F7,CFHR1,C5,F10,S100A7,SERPINA3,ACTN1,C6,SEMA4B,SERPINA7,LYZ,PRTN3,CLU,GSN,TGM4,MASP2,NRP1,ELANE,C4BPA,LCAT,CFP,DSC3,HLA-B,NDST1,MFAP4,SERPINB1,EFEMP1,APOA4,MMP9,LGALS1,ITLN1,CA2,PRDX2,SLC6A1,SMPDL3A,KRT9,OLFM1,CDH13,ANTXR2,TGOLN2,LTA4H,LMAN2,CES1,I…
Diseases and Bio Functions	Cancer, Organismal Injury and Abnormalities	genitourinary tumor	Genitourinary tumor	yes	yes	yes	yes	yes	yes	yes	yes	yes	yes	yes	yes	yes	yes	yes	yes	yes	376	JCHAIN,TAGLN2,HSPA1A/HSPA1B,ZNF648,MMP2,FCRL5,SELL,IGLL1/IGLL5,ANPEP,ALDOA,LGALS7/LGALS7B,C8A,LPA,LYVE1,GRN,HP,ECM1,TNC,LRP1,CD9,MYOC,QSOX1,IGKC,PON1,FBN1,ENTPD5,CFI,ABCC2,CPN2,CPB2,F7,CFHR1,CSTB,C5,F10,S100A7,SERPINA3,ACTN1,C6,SEMA4B,SERPINA7,CALR,LYZ,PRTN3,CLU,GSN,TGM4,MASP2,NRP1,APOA1,ELANE,C4BPA,LCAT,CFP,DSC3,HLA-B,NDST1,MFAP4,SERPINB1,EFEMP1,APOA4,MMP9,LGALS1,TPM4,ITLN1,CNTFR,CA2,PFN1,PRDX2,…
Tox Functions	Glomerular Injury, Renal Inflammation, Renal Nephritis	glomerulonephritis	Glomerulonephritis					yes													35	C3,TGFB1,ACE,CRP,B4GALT1,CFH,VCAM1,PROC,C1QA,PSMB1,C4A/C4B,PTGDS,leukotriene B4,valsartan,acetaminophen,ACTN4,MIF,APOL1,ALB,EGFR,PPIA,C5,CFHR5,AGT,APCS,metformin,SELP,CLU,creatinine,SERPINE1,GP1BA,ICAM1,PDLIM1,LTBP1,FCGR3A/FCGR3B
Tox Functions	Glomerular Injury	glomerulosclerosis	Glomerulosclerosis		yes			yes									yes				20	TGFB1,C3,MMP2,L-arginine,SPARC,B4GALT1,AGT,indican,metformin,CLU,KNG1,adenine,caffeine,valsartan,LCAT,APOE,ACTN4,PDLIM1,APOL1,MMP14
Diseases and Bio Functions	Metabolic Disease, Organismal Injury and Abnormalities	glucose metabolism disorder	Glucose metabolism disorder		yes	yes	yes	yes	yes	yes			yes	yes	yes	yes	yes	yes		yes	177	HSPA1A/HSPA1B,MMP2,CEACAM1,SELL,PKM,C8A,C1QA,LPA,C2,HP,ECM1,ALDH1A1,TNC,IGHM,FGL1,LRP1,CLEC3B,C1QTNF3,pyruvic acid,PON1,ENTPD5,sphingosine-1-phosphate,APOD,F7,C5,F10,SERPINA3,IGF1,SERPINA7,CALR,LYZ,PCSK9,succinic acid,metformin,APOB,CLU,MASP2,pantoprazole,TNXB,APOA1,CRHBP,LCAT,HLA-B,AHSG,ST3GAL6,TF,MMP9,GPLD1,ITLN1,TPM4,LBP,L-arginine,SERPINC1,APOM,SLC3A2,CA2,LCP1,ITGA2B,MRC1,FN1,IGFBP3,valsartan…
Diseases and Bio Functions	Cancer, Endocrine System Disorders, Organismal Injury and Abnormalities, Reproductive System Disease	gonadal tumor	Gonadal tumor				yes	yes	yes	yes		yes	yes	yes		yes	yes	yes	yes		130	IGFBP4,CDH2,MMP2,MFAP5,SELL,IGLL1/IGLL5,PKM,EXTL2,HP,SERPINA5,ALDH1A1,IGHM,ST6GAL1,F11,LRP1,CLEC3B,A1BG,QSOX1,CFHR3,ALCAM,ABCC2,CPB2,F7,C5,ANG,SERPINA7,PCSK9,PRTN3,APOB,CHL1,CLU,NRP1,PTPRG,TNXB,APOA1,CRHBP,HLA-B,GC,FLG,TF,MMP9,ITLN1,TPM4,APOH,MEGF8,SERPINC1,PROC,VIM,FN1,FUCA2,IGFBP3,MARCO,C9,KRT9,ENO1,NOTCH1,IGFBP2,B2M,IGF2,NCAM1,VTN,CD109,CFHR2,AOC3,APOE,MMP14,C3,TGFB1,THBS1,CRP,MAN1A1,AZGP1,PLG…
Diseases and Bio Functions	Cellular Growth and Proliferation, Organismal Development	growth	Growth of bacteria								yes		yes								29	TF,L-proline,L-serine,L-arginine,SFTPB,spermidine,CTSD,F2,L-aspartic acid,D-glucose,CPB2,adenosine,L-threonine,L-cystine,PPBP,moxifloxacin,L-valine,L-cysteine,LYZ,LTF,L-methionine,L-histidine,erythritol,ORM1,GSN,glycine,APOA1,ELANE,L-phenylalanine
Diseases and Bio Functions	Cardiovascular System Development and Function, Organismal Development	growth	Growth of blood vessel						yes				yes	yes	yes			yes	yes		38	IGFBP4,PF4,TF,MMP9,TGFB1,ibuprofen,SERPINF1,LGALS1,ITLN1,bilirubin,xanthine,PLG,PTGDS,FN1,HABP2,PTPRF,SIRPA,MIF,F2,NOTCH1,D-glucose,PPIA,IGFBP2,IGFBP5,COL18A1,IGF1,TIMP2,POSTN,AGT,metformin,NRP1,uric acid,SERPINE1,APOE,TIMP1,cholesterol,5-hydroxytryptamine,MMP14
Diseases and Bio Functions	Connective Tissue Development and Function, Tissue Development	growth	Growth of connective tissue			yes				yes		yes	yes	yes	yes	yes	yes	yes			85	IGFBP4,HSPA1A/HSPA1B,hypoxanthine,VCL,MMP2,TGFB1,ibuprofen,SERPINF1,CEACAM1,xanthine,ANPEP,DSG2,LGALS7/LGALS7B,GRN,SAA1,ACTB,niacinamide,leukotriene B4,L-carnitine,PTPRF,CTSD,F2,GPI,EGFR,sphingosine-1-phosphate,IHH,D-glucose,CRKL,SOD1,ENG,IGFBP5,PPBP,IGF1,TIMP2,HSPB1,LTF,metformin,SERPINE1,TALDO1,cholesterol,PF4,TF,MMP9,LGALS1,glycerol,L-arginine,CSF1R,PROC,SLC3A2,L-lysine,VIM,DPP4,FN1,KNG1,KRT10…
Diseases and Bio Functions	Tissue Development	growth	Growth of epithelial tissue	yes		yes		yes	yes			yes	yes	yes	yes	yes		yes	yes		105	IGFBP4,CDH2,ibuprofen,CEACAM1,LAMC1,PKM,DSG2,LGALS7/LGALS7B,GRN,ECM1,FGL1,CD9,D-sphingosine,LRG1,MST1,sphingosine-1-phosphate,ENTPD5,IHH,CPB2,tauroursodeoxycholic acid,C5,ANG,SERPINA3,IGF1,TIMP2,CALR,metformin,CLU,NRP1,APOA1,HSPG2,guanidinosuccinic acid,F12,MMP9,LGALS1,APOH,SERPINC1,B4GALT1,PROC,VIM,FN1,BRMS1,valsartan,HYAL1,CDH13,S100A8,SFN,guanosine,ANTXR2,NOTCH1,adenosine,S100A9,B2M,PTPRJ,IGF2…
Diseases and Bio Functions	Organ Development, Renal and Urological System Development and Function	growth	Growth of kidney		yes								yes		yes	yes					23	EGFR,sphingosine-1-phosphate,D-glucose,TGFB1,C5,IGF1,SPARC,IGF2,B4GALT1,AGT,indican,metformin,niacinamide,KNG1,valsartan,HSPG2,LCAT,CDH1,APOE,levothyroxine,ICAM1,MST1,MMP14
Diseases and Bio Functions	Organismal Injury and Abnormalities	growth	Growth of lesion			yes		yes	yes	yes	yes	yes	yes		yes	yes	yes	yes	yes	yes	110	CCL18,HSPA1A/HSPA1B,ibuprofen,MMP2,SELL,CEACAM1,ANPEP,CST3,PKM,LGALS7/LGALS7B,GRN,TNC,IGHM,FGL1,LRG1,MST1,sphingosine-1-phosphate,ALCAM,ANG,FGA,S100A7,IGF1,CDH5,TIMP2,CALR,metformin,CLU,NRP1,APOA1,ELANE,HSPG2,NDST1,SAE1,CTSZ,EFEMP1,SRGN,MMP9,LGALS1,SLC3A2,IGFBP3,HYOU1,HYAL1,NOTCH1,adenosine,S100A9,IGFBP2,L-cystine,IGF2,creatine,caffeine,AOC3,APOE,PROCR,MMP14,FCGR3A/FCGR3B,TGFB1,SERPINF1,LAMB1,THB…
Diseases and Bio Functions	Organismal Development	growth	Growth of organism	yes				yes	yes		yes		yes	yes	yes	yes		yes	yes	yes	89	IGFBP4,IGFALS,VCL,TGFB1,SERPINF1,picolinic acid,CST3,PLG,GRN,uridine,TNC,ST6GAL1,F11,ribavirin,MYOC,CTSD,F2,pyruvic acid,EGFR,sphingosine-1-phosphate,TLN1,IHH,D-glucose,L-aspartic acid,CPB2,FLNA,L-threonine,IGFBP5,APP,PPBP,IGF1,CDH5,TIMP2,moxifloxacin,L-valine,LYZ,L-cysteine,LTF,L-methionine,L-histidine,CLU,GSN,erythritol,glycine,ADARB1,APOA1,ELANE,HSPG2,CRHBP,L-phenylalanine,levothyroxine,SERPIN…
Diseases and Bio Functions	Cancer, Organismal Injury and Abnormalities	growth	Growth of solid tumor						yes	yes	yes	yes	yes		yes	yes		yes	yes	yes	53	CCL18,TGFB1,LAMB1,CST3,PKM,THBS1,LGALS7/LGALS7B,PLG,GRN,PF4V1,niacinamide,TNC,L-carnitine,IGHM,EGFR,sphingosine-1-phosphate,D-glucose,CRKL,ENG,IGFBP5,S100A7,IGF1,CDH5,TIMP2,L-cysteine,metformin,L-asparagine,NRP1,APOA1,ELANE,HSPG2,levothyroxine,SAE1,TTR,MMP9,DPP4,CST6,IGFBP3,CDH1,MIF,ICAM2,sucrose,NOTCH1,S100A9,COL18A1,CD44,IGF2,deoxycholate,AGT,LDHA,AOC3,MCAM,LUM
Diseases and Bio Functions	Cancer, Organismal Injury and Abnormalities	growth	Growth of tumor			yes		yes	yes	yes	yes	yes	yes		yes	yes	yes	yes	yes	yes	109	CCL18,HSPA1A/HSPA1B,ibuprofen,MMP2,CEACAM1,SELL,ANPEP,CST3,PKM,LGALS7/LGALS7B,GRN,TNC,IGHM,FGL1,LRG1,MST1,sphingosine-1-phosphate,ALCAM,ANG,FGA,S100A7,IGF1,CDH5,TIMP2,CALR,metformin,CLU,NRP1,APOA1,ELANE,HSPG2,NDST1,SAE1,CTSZ,EFEMP1,SRGN,MMP9,LGALS1,SLC3A2,IGFBP3,HYOU1,HYAL1,NOTCH1,adenosine,S100A9,IGFBP2,L-cystine,IGF2,creatine,caffeine,AOC3,PROCR,MMP14,FCGR3A/FCGR3B,TGFB1,SERPINF1,LAMB1,THBS1,MA…
Diseases and Bio Functions	Organismal Development	growth	Growth of vessel						yes				yes	yes	yes			yes	yes		48	IGFBP4,PF4,TF,MMP9,TGFB1,ursodeoxycholic acid,ibuprofen,SERPINF1,LGALS1,ITLN1,bilirubin,xanthine,ACE,PLG,PTGDS,FN1,HABP2,PTPRF,taurocholic acid,SIRPA,MIF,F2,NOTCH1,COMP,FLT4,D-glucose,tauroursodeoxycholic acid,S100A9,PPIA,IGFBP2,IGFBP5,COL18A1,biliverdine,IGF1,TIMP2,POSTN,AGT,VTN,metformin,SELP,NRP1,uric acid,SERPINE1,APOE,TIMP1,cholesterol,5-hydroxytryptamine,MMP14
Diseases and Bio Functions	Cancer, Organismal Injury and Abnormalities	head and neck cancer	Head and neck cancer	yes	yes	yes	yes	yes	yes	yes	yes	yes	yes	yes	yes	yes	yes	yes	yes	yes	380	TAGLN2,HSPA1A/HSPA1B,ZNF648,MMP2,FCRL5,IGLL1/IGLL5,ANPEP,DSG2,LGALS7/LGALS7B,C8A,C1QA,LPA,LYVE1,GRN,ECM1,APOA5,TNC,LRP1,QSOX1,PON1,FBN1,ENTPD5,CFI,ABCC2,CPN2,CPB2,F7,CFHR1,C1QB,CSTB,C5,F10,ACTN1,C6,SEMA4B,SERPINA7,CALR,PRTN3,CLU,GSN,TGM4,MASP2,NRP1,FGB,ELANE,C4BPA,LCAT,CFP,DSC3,HLA-B,GNPTG,NDST1,PLTP,MFAP4,SERPINA11,SERPINB1,F12,EFEMP1,MMP9,LGALS1,TPM4,ITLN1,CNTFR,B4GALT1,CA2,PFN1,BRMS1,PRDX2,SLC…
Diseases and Bio Functions	Cancer, Organismal Injury and Abnormalities	head and neck neoplasia	Head and neck tumor	yes	yes	yes	yes	yes	yes	yes	yes	yes	yes	yes	yes	yes	yes	yes	yes	yes	406	ZNF648,IGLL1/IGLL5,ANPEP,C8A,LPA,LYVE1,MYOC,PON1,FBN1,ENTPD5,ABCC2,CPN2,CSTB,F10,SERPINA3,C6,SEMA4B,CALR,GSN,TGM4,NRP1,ELANE,GNPTG,F12,TPM4,CA2,PFN1,SMPDL3A,ENO1,OLFM1,CDH13,HYAL1,ANTXR2,MASP1,NCAM1,NDST4,FCGR3A/FCGR3B,KRT78,THBS1,ADA2,HABP2,CAT,SOD1,C7,THBS4,FCGBP,SELP,CACNA2D1,FETUB,SERPIND1,PSMB6,FLG2,SAA4,CALML5,HRNR,RARRES2,KRT14,A2M,INPP5D,CST6,LGALS3BP,CFHR4,HSP90AA1,SELENOP,ALB,CP,PPIA,C8…
Diseases and Bio Functions	Cancer, Hematological Disease, Organismal Injury and Abnormalities	hematologic cancer	Hematologic cancer	yes	yes			yes	yes	yes		yes	yes	yes	yes	yes	yes	yes	yes	yes	197	JCHAIN,CCL18,HSPA1A/HSPA1B,MMP2,SELL,IGLL1/IGLL5,ANPEP,LGALS7/LGALS7B,C8A,LPA,GRN,HP,TNC,LRP1,IGKC,FBN1,ABCC2,F7,C5,F10,SERPINA3,IGHA1,C6,CALR,LYZ,GSN,TGM4,CLU,NRP1,CFP,DSC3,HLA-B,PLTP,SERPINA11,F12,MMP9,LGALS1,CNTFR,CA2,SLC6A1,ENO1,HYAL1,PEBP4,ANTXR2,TGOLN2,IGF2,LAMP1,NCAM1,MMRN2,AOC3,LDHB,FCGR3A/FCGR3B,C3,FCGR2C,ADA2,GSR,CAT,EGFR,PTPRM,SOD1,H6PD,C7,ENG,DPT,FCGBP,F9,HSPB1,GPX3,SELP,HRG,FETUB,GP1…
Diseases and Bio Functions	Cancer, Hematological Disease, Organismal Injury and Abnormalities	hematologic cancer	Hematologic cancer of cells	yes				yes	yes	yes		yes	yes	yes	yes		yes	yes	yes	yes	129	IGFBP4,CCL18,MMP2,VCL,SELL,IGLL1/IGLL5,ANPEP,PLA2G7,CST3,LGALS7/LGALS7B,CNDP1,C8A,LPA,ALDH1A1,TNC,IGHM,FGL1,MST1,IGKC,FBN1,F7,F10,SERPINA3,IGHA1,CADM1,IGF1,TIMP2,PCSK9,CHL1,CLU,GSN,TGM4,NRP1,PTPRG,TNXB,CFP,DSC3,HLA-B,SAE1,YWHAZ,PLTP,PCOLCE,FLG,MMP9,LGALS1,CNTFR,SERPINC1,CFL1,FN1,IGFBP3,PEBP4,NOTCH1,S100A9,B2M,BCHE,LAMP1,NCAM1,VTN,HLA-A,MMRN2,AOC3,FCGR3A/FCGR3B,LTBP1,C3,TGFB1,SERPINF1,LAMB1,CRP,PL…
Diseases and Bio Functions	Cancer, Hematological Disease, Organismal Injury and Abnormalities	hematological neoplasia	Hematopoietic neoplasm	yes	yes			yes	yes	yes		yes	yes	yes	yes	yes	yes	yes	yes	yes	200	JCHAIN,CCL18,HSPA1A/HSPA1B,MMP2,SELL,IGLL1/IGLL5,ANPEP,LGALS7/LGALS7B,C8A,LPA,GRN,HP,TNC,LRP1,IGKC,FBN1,ABCC2,F7,C5,F10,SERPINA3,IGHA1,C6,CALR,LYZ,GSN,TGM4,CLU,NRP1,CFP,DSC3,HLA-B,PLTP,SERPINA11,F12,MMP9,LGALS1,CNTFR,CA2,SLC6A1,ENO1,HYAL1,PEBP4,ANTXR2,TGOLN2,IGF2,LAMP1,NCAM1,MMRN2,AOC3,LDHB,FCGR3A/FCGR3B,C3,FCGR2C,ADA2,GSR,CAT,EGFR,PTPRM,SOD1,H6PD,C7,ENG,DPT,FCGBP,F9,HSPB1,GPX3,SELP,HRG,FETUB,GP1…
Diseases and Bio Functions	Cell Death and Survival, Connective Tissue Disorders, Hematological Disease, Organismal Injury and Abnormalities	hemolysis	Hemolysis		yes		yes			yes									yes		31	CD59,CFB,ursodeoxycholic acid,C3,ALDOA,PLG,FCGR2C,CFH,C8A,DPP4,C4A/C4B,CAT,GSR,ribavirin,PRDX2,GPI,CFHR3,ALB,CFI,CFHR1,PPIA,adenosine,C5,C8G,HBB,PRTN3,HSPA5,creatinine,LCAT,C1S,FCGR3A/FCGR3B
Diseases and Bio Functions	Cardiovascular Disease, Cell Death and Survival, Connective Tissue Disorders, Hematological Disease, Organismal Injury and Abnormalities	hemolytic anemia	Hemolytic anemia		yes		yes			yes									yes		25	CD59,CFB,C3,ALDOA,PLG,FCGR2C,CFH,DPP4,C4A/C4B,GSR,ribavirin,PRDX2,GPI,CFHR3,CFI,CFHR1,PPIA,C5,HBB,PRTN3,HSPA5,creatinine,LCAT,C1S,FCGR3A/FCGR3B
Diseases and Bio Functions	Hematological Disease	hemorrhagic disease	Hemorrhagic disease	yes			yes						yes					yes	yes		50	C3,ibuprofen,THBS1,PLG,FCGR2C,FGG,C4A/C4B,ADAMTS13,ribavirin,F11,VWF,F2,FLNA,F7,C5,FGA,APP,F10,F9,VNN1,CALR,LTF,PRTN3,FGB,SERPINE1,GP1BA,TREML1,F13B,F12,CFB,MMP9,SERPINC1,PSMB1,ITGA2B,PROS1,INPP5D,SERPINF2,acetaminophen,IL18BP,SIRPA,S100A9,PPIA,F5,CD44,GP5,HSPA5,SERPINA1,PROCR,5-hydroxytryptamine,FCGR3A/FCGR3B
Diseases and Bio Functions	Hematological System Development and Function	hemostasis	Hemostasis	yes		yes							yes	yes					yes		73	C4BPB,C3,SERPINF1,CEACAM1,THBS1,CRP,PLG,FGG,LPA,SAA1,C4A/C4B,SERPINA5,HP,ADAMTS13,leukotriene B4,IGHM,F11,VWF,GPI,F2,CPB2,FLNA,F7,HBG1,FGA,APP,F10,HBB,F9,PRTN3,HRG,SELP,GSN,FGB,HSPG2,SERPINE1,GP1BA,cholesterol,YWHAZ,SERPIND1,F13B,CD59,F12,APOA4,PF4,KLKB1,APOH,L-arginine,SERPINC1,PROC,ITGA2B,A2M,PROS1,FN1,INPP5D,KNG1,SERPINF2,C9,PRG2,COMP,HBD,VASP,adenosine,F5,PPIB,PTPRJ,GP5,VTN,APOE,PROCR,ICAM1,S…
Tox Functions	Liver Damage	hepatic injury	Hepatic injury										yes					yes			23	choline,D-glucose,MMP9,CD14,SOD1,L-arginine,CFH,SAA1,betaine,L-methionine,HLA-A,metformin,SAA2,glycine,SERPINA1,cholic acid,ribavirin,acetaminophen,SERPINE1,APOE,HLA-B,SERPING1,F2
Tox Functions	Liver Steatosis	hepatic steatosis	Hepatic steatosis		yes			yes		yes											31	C3,bilirubin,LBP,PKM,ACE,LPA,DPP4,betaine,uridine,CAT,L-carnitine,FGL1,ribavirin,acetaminophen,SIRPA,choline,taurine,LIPC,D-glucose,CD14,SOD1,CD44,L-methionine,APOB,metformin,CLU,pantoprazole,SERPINA1,APOE,L-phenylalanine,cholesterol
Diseases and Bio Functions	Cancer, Gastrointestinal Disease, Hepatic System Disease, Organismal Injury and Abnormalities	hepatobiliary system cancer	Hepatobiliary system cancer		yes	yes	yes	yes	yes			yes	yes	yes	yes	yes	yes	yes	yes		239	JCHAIN,HSPA1A/HSPA1B,MMP2,FCRL5,SELL,ANPEP,DSG2,C8A,LPA,LYVE1,GRN,HP,ECM1,APOA5,LRP1,MYOC,FBN1,ENTPD5,CPB2,CFHR1,C5,F10,ACTN1,SEMA4B,SERPINA7,CLU,MASP2,FGB,C4BPA,APOA1,LCAT,CFP,DSC3,HLA-B,NDST1,MFAP4,EFEMP1,F12,MMP9,B4GALT1,CA2,PFN1,SLC6A1,KRT9,ENO1,CDH13,ANTXR2,CES1,IGF2,MASP1,NCAM1,GP5,MMRN2,APOA2,MMRN1,PROCR,MMP14,SHBG,KRT78,C3,THBS1,HABP2,GSR,CAT,ACTN4,CTSD,PTPRS,EGFR,SOD1,H6PD,C7,ENG,HBB,DPT…
Tox Functions	Cancer, Gastrointestinal Disease, Hepatic System Disease, Organismal Injury and Abnormalities, Hepatocellular carcinoma, Liver Hyperplasia/Hyperproliferation	hepatocellular carcinoma	Hepatocellular carcinoma		yes	yes						yes	yes	yes	yes	yes	yes	yes	yes		130	JCHAIN,CDH2,HSPA1A/HSPA1B,FTL,SNED1,MMP2,DPEP2,FCRL5,CEACAM1,PLA2G7,NCAM2,PKM,CNDP1,C8A,FCN2,LPA,LYVE1,GRN,HP,PVR,FGL1,LRP1,C1QTNF3,CFHR3,D-mannose,ENTPD5,F10,FGA,ribitol,IGF1,TIMP2,SERPINA7,succinic acid,metformin,APOB,sn-glycerol-3-phosphate,PTPRG,FGB,APOA1,CRHBP,LCAT,CFP,OIT3,HLA-B,MFAP4,FLG,TF,MMP9,MEGF8,L-serine,SERPINC1,CA2,VIM,MRC1,FN1,PFN1,IGFBP3,MARCO,C9,ENO1,NOTCH1,fumaric acid,FCN3,IGF…
Diseases and Bio Functions	Connective Tissue Disorders, Hereditary Disorder, Organismal Injury and Abnormalities	hereditary connective tissue disorder	Hereditary connective tissue disorder					yes					yes	yes		yes	yes	yes			60	VCL,C3,MMP2,TGFB1,SERPINF1,RBP4,LGALS7/LGALS7B,C4A/C4B,ACTB,PTPRF,KRT5,FBN1,IHH,FLNA,F10,HBB,DPT,VNN1,APCS,CLU,GSN,TNXB,APOA1,HSPG2,C1S,P4HB,MFAP4,GC,MMP9,DSP,COL6A1,HRNR,MEGF8,ACE,KRT14,CSF1R,CFH,CA2,FN1,CDH1,COLEC11,ALB,COL6A3,NOTCH1,COMP,ANTXR2,ADAMTSL2,CES1,CFHR5,PPIB,IGF2,SPARC,CILP,POSTN,COLEC10,AGT,MASP1,APOE,CFD,LUM
Diseases and Bio Functions	Cellular Movement	homing	Homing of cells	yes		yes		yes		yes	yes	yes	yes	yes	yes	yes	yes	yes	yes		98	CCL18,MMP2,CEACAM1,SELL,CST3,PLA2G7,LPA,GRN,HP,leukotriene B4,ST6GAL1,LRP1,CD9,D-sphingosine,MST1,FBN1,sphingosine-1-phosphate,F7,C5,F10,S100A7,SERPINA3,ACTN1,PPBP,IGF1,CALR,PRTN3,CLU,GSN,NRP1,APOA1,ELANE,NDST1,SERPINB1,MMP9,LGALS1,LBP,B4GALT1,LCP1,FN1,BRMS1,valsartan,IGFBP3,MARCO,CDH13,S100A8,NOTCH1,S100A9,adenosine,PTPRJ,IGF2,VTN,uric acid,AOC3,MMP14,C3,TGFB1,SERPINF1,3-hydroxydodecanoic acid,T…
Diseases and Bio Functions	Cellular Movement, Hematological System Development and Function, Immune Cell Trafficking	homing	Homing of leukocytes	yes						yes	yes		yes	yes				yes	yes		62	CCL18,C3,TGFB1,SELL,3-hydroxydodecanoic acid,CST3,PLA2G7,THBS1,PLG,LPA,GRN,SAA1,PF4V1,HP,leukotriene B4,CD9,F2,MST1,sphingosine-1-phosphate,F7,C5,APP,S100A7,SERPINA3,PPBP,THBS4,CALR,PRTN3,SELP,GSN,APOA1,ELANE,ENPP2,SERPINE1,cholesterol,SERPINB1,PF4,MMP9,NRP2,LGALS1,LBP,RARRES2,B4GALT1,CSF1R,LCP1,DPP4,FN1,INPP5D,MARCO,MIF,S100A8,S100A9,PPIA,adenosine,PPIB,CD44,PTPRJ,CHGA,VTN,SERPINA1,AOC3,TMSB10/T…
Diseases and Bio Functions	Cellular Movement, Hematological System Development and Function, Immune Cell Trafficking	homing	Homing of mononuclear leukocytes							yes			yes	yes				yes	yes		33	CCL18,PF4,MMP9,TGFB1,LGALS1,SELL,PLA2G7,THBS1,PLG,LCP1,LPA,DPP4,PF4V1,SAA1,HP,FN1,leukotriene B4,MIF,F2,MST1,sphingosine-1-phosphate,PPIA,adenosine,C5,S100A7,SERPINA3,PPIB,CD44,APOA1,AOC3,ENPP2,SERPINE1,cholesterol
Diseases and Bio Functions	Cardiovascular Disease, Hematological Disease, Metabolic Disease, Organismal Injury and Abnormalities	hypercholesterolemia	Hypercholesterolemia							yes			yes								22	sucrose,CD14,F7,CETP,LBP,APOC3,ANGPTL3,CRP,LPA,DPP4,APOC2,PCSK9,metformin,APOB,SELP,CACNA2D1,APOA2,APOA1,valsartan,APOE,cholesterol,F2
Diseases and Bio Functions	Cardiovascular Disease, Hematological Disease, Metabolic Disease, Organismal Injury and Abnormalities	hyperlipidemia	Hyperlipidemia		yes					yes			yes								34	SERPINF1,LBP,APOC1,CRP,APOC3,LCP1,LPA,DPP4,APOA5,valsartan,LRP1,myo-inositol,F2,sucrose,LIPC,CD14,F7,PPIA,SOD1,CETP,CES1,ANGPTL3,APOC2,PCSK9,APOB,metformin,SELP,CACNA2D1,APOA2,APOA1,LCAT,APOE,cholesterol,PLTP
Diseases and Bio Functions	Cardiovascular Disease, Hematological Disease, Metabolic Disease, Organismal Injury and Abnormalities	hyperlipoproteinemia	Hyperlipoproteinemia							yes			yes								25	LBP,CRP,APOC3,LPA,DPP4,APOA5,valsartan,F2,sucrose,LIPC,CD14,F7,PPIA,CETP,ANGPTL3,APOC2,PCSK9,APOB,metformin,SELP,CACNA2D1,APOA2,APOA1,APOE,cholesterol
Diseases and Bio Functions	Immunological Disease	hypersensitive reaction	Hypersensitive reaction		yes													yes			67	CCL18,HSPA1A/HSPA1B,VCL,C3,TGFB1,SELL,CST3,ALDOA,PLA2G7,FCGR2C,C4A/C4B,ECM1,ACTB,CAT,IGHM,KRT5,IGKC,ALCAM,KRT1,FLNA,SOD1,C5,S100A7,HBB,urea,FCGBP,CALR,SELP,GSN,HLA-B,KRT16,P4HB,FLG,MMP9,LGALS1,HRNR,glycerol,LBP,B4GALT1,CFH,TKT,CFL1,PTGDS,KRT10,CST6,LGALS3BP,MIF,ENO1,ALB,CDH13,S100A8,LTA4H,S100A9,PPIA,MSN,ICOSLG/LOC102723996,CD44,TGM3,KRT6A,HLA-A,HSPA5,MCAM,APOE,TIMP1,GAPDH,ICAM1,FCGR3A/FCGR3B
Diseases and Bio Functions	Immunological Disease	immediate hypersensitivity	Immediate hypersensitivity		yes																45	FLG,CCL18,VCL,C3,LGALS1,HRNR,glycerol,CST3,PLA2G7,LBP,ALDOA,TKT,PTGDS,CFL1,ECM1,ACTB,CAT,KRT10,IGHM,CST6,KRT5,ENO1,ALB,CDH13,S100A8,KRT1,FLNA,MSN,LTA4H,S100A9,PPIA,S100A7,HBB,CD44,TGM3,urea,FCGBP,KRT6A,SELP,GSN,HSPA5,GAPDH,TIMP1,KRT16,P4HB
Diseases and Bio Functions	Cell-To-Cell Signaling and Interaction, Inflammatory Response	immune response	Immune response of antigen presenting cells	yes										yes							35	C3,CST3,THBS1,CSF1R,PROC,GRN,SAA1,PROS1,FN1,INPP5D,leukotriene B4,IGHM,valsartan,MARCO,D-sphingosine,SIRPA,MIF,HSP90AA1,PON1,choline,CD5L,CD14,ICOSLG/LOC102723996,S100A9,APP,CD44,CALR,VTN,glycine,APOA2,APOA1,uric acid,SERPINE1,LUM,5-hydroxytryptamine
Diseases and Bio Functions	Inflammatory Response	immune response	Immune response of brain	yes						yes					yes		yes	yes	yes		71	citric acid,C3,MMP2,TGFB1,uracil,SELL,CST3,CRP,3-hydroxyoctanoic acid,PLG,FCGR2C,GRN,C4A/C4B,pseudouridine,ECM1,cytidine,leukotriene B4,IGHM,allantoin,VWF,hippuric acid,choline,myrmicacin,aceturic acid,ALCAM,alpha-ketoisocaproic acid,SOD1,C5,APP,FGA,C6,ribitol,IGF1,ribose,CALR,citrulline,L-cysteine,4-cresol sulfate,ergothioneine,gamma-glutamylmethionine,SERPINB1,F12,MMP9,LGALS1,KLKB1,S-glutathion…
Diseases and Bio Functions	Inflammatory Response	immune response	Immune response of cells	yes	yes	yes					yes	yes		yes							95	palmitoylethanolamide,C3,TGFB1,ursodeoxycholic acid,CEACAM1,ANPEP,CST3,PKM,THBS1,CRP,C1QA,GRN,SAA1,L-kynurenine,CAT,leukotriene B4,IGHM,ribavirin,LRP1,VWF,D-sphingosine,CTSD,pyruvic acid,PON1,choline,sphingosine-1-phosphate,TLN1,D-glucose,FLNA,CD14,SOD1,tauroursodeoxycholic acid,C5,ENG,APP,F10,IGHA1,F9,HSPB1,CALR,LTF,APCS,PRTN3,glycine,APOA1,ELANE,SERPINE1,AHSG,GP1BA,cholesterol,CD59,PF4,LGALS1,L…
Diseases and Bio Functions	Cell-To-Cell Signaling and Interaction, Inflammatory Response	immune response	Immune response of leukocytes	yes										yes							63	C3,TGFB1,ANPEP,CST3,THBS1,CRP,GRN,SAA1,L-kynurenine,leukotriene B4,IGHM,ribavirin,D-sphingosine,PON1,sphingosine-1-phosphate,choline,CD14,C5,APP,IGHA1,F9,CALR,LTF,APCS,glycine,APOA1,SERPINE1,CD59,PF4,LGALS1,L-arginine,LILRA2,CSF1R,CFH,VCAM1,PROC,PROS1,FN1,INPP5D,IL1RAP,FBP1,valsartan,MARCO,SIRPA,MIF,HSP90AA1,CD5L,VASP,ICOSLG/LOC102723996,S100A9,adenosine,CD44,POSTN,VTN,APOA2,uric acid,APOE,IGHG3,…
Diseases and Bio Functions	Cell-To-Cell Signaling and Interaction	immune response	Immune response of myeloid cells	yes										yes							45	PF4,C3,TGFB1,ANPEP,THBS1,CRP,CSF1R,CFH,VCAM1,PROC,GRN,SAA1,PROS1,FN1,INPP5D,leukotriene B4,valsartan,MARCO,D-sphingosine,SIRPA,MIF,PON1,sphingosine-1-phosphate,choline,CD5L,CD14,S100A9,adenosine,C5,APP,IGHA1,CD44,CALR,APCS,VTN,glycine,APOA2,APOA1,uric acid,SERPINE1,IGHG3,ICAM1,LUM,5-hydroxytryptamine,FCGR3A/FCGR3B
Diseases and Bio Functions	Cell-To-Cell Signaling and Interaction, Hematological System Development and Function, Inflammatory Response	immune response	Immune response of neutrophils											yes							21	sphingosine-1-phosphate,CD5L,C3,adenosine,C5,ANPEP,THBS1,IGHA1,CRP,CD44,VCAM1,CFH,SAA1,PROS1,APCS,VTN,FN1,leukotriene B4,SERPINE1,ICAM1,FCGR3A/FCGR3B
Diseases and Bio Functions	Cell-To-Cell Signaling and Interaction, Inflammatory Response	immune response	Immune response of phagocytes	yes										yes							48	PF4,C3,TGFB1,ANPEP,CST3,THBS1,CRP,CSF1R,CFH,VCAM1,PROC,GRN,SAA1,PROS1,FN1,INPP5D,leukotriene B4,IGHM,valsartan,MARCO,D-sphingosine,SIRPA,MIF,HSP90AA1,PON1,sphingosine-1-phosphate,choline,CD5L,CD14,ICOSLG/LOC102723996,S100A9,adenosine,C5,APP,IGHA1,CD44,CALR,APCS,VTN,glycine,APOA2,APOA1,uric acid,SERPINE1,ICAM1,LUM,5-hydroxytryptamine,FCGR3A/FCGR3B
Diseases and Bio Functions	Cancer, Organismal Injury and Abnormalities	incidence	Incidence of tumor	yes	yes	yes	yes	yes	yes	yes	yes	yes	yes	yes	yes	yes	yes	yes	yes	yes	373	JCHAIN,HSPA1A/HSPA1B,ZNF648,MMP2,FCRL5,SELL,IGLL1/IGLL5,ANPEP,ALDOA,DSG2,LGALS7/LGALS7B,C8A,C1QA,LPA,GRN,HP,ECM1,APOA5,TNC,LRP1,CD9,MYOC,QSOX1,PON1,FBN1,ENTPD5,CFI,ABCC2,CPN2,CPB2,F7,CFHR1,C5,F10,S100A7,SERPINA3,ACTN1,C6,SERPINA7,CALR,LYZ,PRTN3,CLU,GSN,TGM4,MASP2,NRP1,FGB,APOA1,ELANE,C4BPA,LCAT,CFP,DSC3,HLA-B,GNPTG,NDST1,PLTP,MFAP4,SERPINB1,F12,EFEMP1,APOA4,MMP9,LGALS1,TPM4,ITLN1,MTPN,CA2,BRMS1,P…
Diseases and Bio Functions	Cardiovascular Disease, Organismal Injury and Abnormalities	infarction	Infarction	yes				yes					yes	yes	yes			yes	yes		84	C3,ibuprofen,HTRA1,CST3,CRP,PLG,FCGR2C,FGG,C1QA,LPA,GRN,C4A/C4B,niacinamide,ADAMTS13,F11,LRP1,VWF,F2,pyruvic acid,PON1,sphingosine-1-phosphate,APOD,CD14,F7,SOD1,PSMA6,C5,APP,F10,C6,IGF1,HSPB1,metformin,GPX3,APOB,SELP,CLU,GSN,NRP1,MASP2,pantoprazole,CA1,FGB,CACNA2D1,APOA1,SERPINE1,levothyroxine,GP1BA,cholesterol,F12,TF,MMP9,KLKB1,ACE,SERPINC1,CSF1R,PROC,CA2,ITGA2B,PROS1,FN1,PTGDS,KNG1,SERPINF2,ace…
Diseases and Bio Functions	Cardiovascular Disease, Neurological Disease, Organismal Injury and Abnormalities	infarction	Infarction of brain	yes									yes	yes	yes				yes		22	APP,HTRA1,F10,BCHE,F5,PLG,SERPINC1,IGF1,PROC,HSPB1,LPA,PROS1,FN1,APOB,NRP1,CACNA2D1,APOA1,acetaminophen,SERPINE1,VWF,PROCR,F2
Diseases and Bio Functions	Infectious Diseases	infection	Infection by coronavirus			yes	yes	yes		yes			yes	yes							85	TAGLN2,C3,CEACAM1,SELL,ANPEP,RBP4,PKM,CRP,FCGR2C,FCN2,C8A,SAA1,C4A/C4B,ACTB,CLEC3B,D-sphingosine,CD9,F2,sphingosine-1-phosphate,choline,CFI,FLNA,APOD,ITIH3,C5,SERPINA3,F10,HBB,C6,PPBP,urea,APCS,metformin,8-methoxykynurenate,HRG,CLU,APOA1,C4BPA,CFP,IGHV4-28,SERPINE1,AHSG,cholesterol,CFB,PF4,GPLD1,LGALS1,SAA4,APOH,ACE,SERPINC1,CSF1R,VCAM1,APOM,DPP4,PFN1,valsartan,acetaminophen,LGALS3BP,APOL1,ALB,IT…
Tox Functions	Liver Inflammation/Hepatitis	infection	Infection by Hepatitis C virus												yes						17	EGFR,D-glucose,TGFB1,ursodeoxycholic acid,ABCC2,PPIA,bilirubin,IGF1,FCN2,betaine,metformin,HSPA5,ribavirin,CDH1,APOE,cholesterol,ALB
Diseases and Bio Functions	Infectious Diseases	infection	Infection by RNA virus	yes		yes	yes	yes		yes	yes		yes	yes	yes			yes			132	TAGLN2,CEACAM1,SELL,ANPEP,PKM,C8A,FCN2,C2,ACTB,PVR,ST6GAL1,CLEC3B,CD9,D-sphingosine,D-mannose,sphingosine-1-phosphate,CFI,ABCC2,APOD,C5,FGA,SERPINA3,F10,C6,PPBP,IGF1,urea,moxifloxacin,metformin,CLU,APOA1,ELANE,C4BPA,CFP,AHSG,CTSZ,MMP9,GPLD1,LGALS1,bilirubin,APOH,SERPINC1,B4GALT1,APOM,CA2,MRC1,FN1,PFN1,valsartan,APOL1,ITIH4,S100A8,LMAN2,S100A9,B2M,CFHR5,PTPRJ,VTN,HLA-A,SAA2,kynurenic acid,IGHV3-73…
Diseases and Bio Functions	Infectious Diseases	infection	Viral Infection	yes	yes	yes	yes	yes		yes	yes		yes	yes	yes			yes	yes		192	TAGLN2,hypoxanthine,FTL,ibuprofen,CEACAM1,SELL,ANPEP,CST3,PKM,DSG2,C8A,ARHGDIB,FCN2,C2,HP,SERPINA5,ACTB,PVR,IGHM,ST6GAL1,CLEC3B,CD9,D-sphingosine,pyruvic acid,FBN1,D-mannose,sphingosine-1-phosphate,CFI,ABCC2,APOD,HBG1,F7,tauroursodeoxycholic acid,C5,F10,FGA,SERPINA3,ACTN1,C6,PPBP,IGF1,urea,TIMP2,moxifloxacin,metformin,APOB,CLU,adenine,NRP1,APOA1,ELANE,C4BPA,CFP,HLA-B,AHSG,SAE1,CTSZ,FLG,F12,MMP9,C…
Diseases and Bio Functions	Inflammatory Response	inflammation	Inflammation of absolute anatomical region	yes		yes	yes	yes		yes			yes	yes	yes	yes	yes	yes	yes		183	CCL18,hypoxanthine,MMP2,CEACAM1,SELL,CST3,PKM,ALDOA,3-hydroxyoctanoic acid,ARHGDIB,C1QA,FCN2,GRN,HP,ECM1,ACTB,leukotriene B4,IGHM,ST6GAL1,LRP1,allantoin,LRG1,MST1,PON1,ENTPD5,ALCAM,ABCC2,CPB2,alpha-ketoisocaproic acid,C5,F10,FGA,SERPINA3,C6,ribitol,IGF1,ribose,moxifloxacin,CALR,LYZ,metformin,APOB,CLU,pantoprazole,ergothioneine,APOA1,PDLIM1,GC,SERPINB1,F12,APOA4,TF,MMP9,LGALS1,KLKB1,bilirubin,APOH…
Diseases and Bio Functions	Inflammatory Response	inflammation	Inflammation of body cavity			yes	yes	yes		yes			yes	yes	yes	yes	yes	yes	yes		139	CCL18,hypoxanthine,MMP2,CEACAM1,SELL,PKM,ALDOA,ARHGDIB,C1QA,FCN2,GRN,HP,ECM1,ACTB,leukotriene B4,IGHM,LRG1,MST1,PON1,ENTPD5,ABCC2,CPB2,C5,F10,FGA,SERPINA3,IGF1,moxifloxacin,CALR,LYZ,metformin,APOB,CLU,pantoprazole,APOA1,PDLIM1,GC,SERPINB1,APOA4,TF,MMP9,LGALS1,bilirubin,APOH,LBP,L-arginine,SERPINC1,B4GALT1,PROC,TKT,FN1,IGFBP3,valsartan,PRDX2,ENO1,APOL1,CDH13,S100A8,S100A9,L-cystine,B2M,CFHR5,IGF2,…
Diseases and Bio Functions	Inflammatory Response, Neurological Disease	inflammation	Inflammation of central nervous system	yes						yes				yes	yes		yes	yes	yes		76	citric acid,C3,MMP2,TGFB1,uracil,SELL,CST3,CRP,3-hydroxyoctanoic acid,PLG,FCGR2C,GRN,C4A/C4B,pseudouridine,ECM1,cytidine,leukotriene B4,IGHM,allantoin,LRP1,VWF,hippuric acid,choline,myrmicacin,aceturic acid,ALCAM,alpha-ketoisocaproic acid,SOD1,C5,APP,FGA,C6,ribitol,IGF1,ribose,CALR,citrulline,L-cysteine,4-cresol sulfate,ergothioneine,gamma-glutamylmethionine,SERPINE1,SERPINB1,F12,MMP9,LGALS1,KLKB…
Diseases and Bio Functions	Gastrointestinal Disease, Inflammatory Response	inflammation	Inflammation of gastrointestinal tract			yes	yes						yes	yes		yes		yes	yes		65	JCHAIN,palmitoylethanolamide,CCL18,DHRS9,hypoxanthine,TGFB1,ursodeoxycholic acid,C3,CEACAM1,PKM,CRP,PLG,ARHGDIB,HP,ECM1,IGHM,LRG1,CRISP3,MST1,IGKC,PON1,CFI,SOD1,F10,FGA,SERPINA3,moxifloxacin,VNN1,LYZ,LTF,SELP,pantoprazole,SERPINE1,KRT16,PGLYRP2,FLG,CFB,APOA4,TF,MMP9,LGALS1,bilirubin,APOH,ADAMDEC1,LBP,CSF1R,PROC,CA2,PROS1,FN1,INPP5D,CDH1,ALB,S100A8,S100A9,ICOSLG/LOC102723996,CES1,CD44,IGF2,creatin…
Tox Functions	Cardiac Inflammation	inflammation	Inflammation of heart					yes													9	AGT,TGFB1,CLU,PPIA,APOA1,valsartan,B2M,SERPINE1,CSF1R
Diseases and Bio Functions	Connective Tissue Disorders, Inflammatory Disease, Inflammatory Response, Organismal Injury and Abnormalities, Skeletal and Muscular Disorders	inflammation	Inflammation of joint				yes	yes		yes	yes			yes	yes		yes	yes	yes	yes	132	IGFBP4,CCL18,HSPA1A/HSPA1B,FTL,ibuprofen,MMP2,CST3,ALDOA,ARHGDIB,C1QA,FCN2,GRN,C2,HP,TNC,IGHM,LRP1,A1BG,C1QTNF3,IGKC,PON1,ABCC2,F7,C5,ANG,F10,FGA,C6,IGF1,TIMP2,CALR,LYZ,succinic acid,PRTN3,CLU,GSN,MASP2,NRP1,FGB,TNXB,APOA1,ELANE,HSPG2,CFP,HLA-B,AHSG,TF,MMP9,LGALS1,LBP,SERPINC1,APOM,CA2,LCP1,VIM,MRC1,FN1,BRMS1,PRDX2,ENO1,HYAL1,S100A8,taurine,S100A9,FCN3,L-cystine,B2M,HLA-A,uric acid,xanthurenic ac…
Tox Functions	Liver Inflammation/Hepatitis	inflammation	Inflammation of liver												yes		yes	yes			46	PF4,C3,MMP9,MMP2,TGFB1,ursodeoxycholic acid,bilirubin,L-arginine,PON3,FCGR2C,PROC,FCN2,C4A/C4B,betaine,HP,L-carnitine,ribavirin,acetaminophen,CDH1,ALB,choline,EGFR,ENTPD5,D-glucose,ABCC2,CD14,PPIA,SOD1,C5,NAGLU,IGF1,CD44,SPARC,L-methionine,metformin,HLA-A,APOB,3-aminoisobutanoate,HSPA5,APOA2,APOA1,SERPINE1,APOE,TIMP1,cholesterol,FCGR3A/FCGR3B
Diseases and Bio Functions	Inflammatory Response, Organismal Injury and Abnormalities	inflammation	Inflammation of organ	yes	yes	yes	yes	yes		yes			yes	yes	yes	yes	yes	yes	yes		219	JCHAIN,CCL18,hypoxanthine,MMP2,ibuprofen,SELL,ALDOA,3-hydroxyoctanoic acid,C1QA,GRN,HP,ECM1,LRP1,IGKC,PON1,ENTPD5,CFI,ABCC2,CPB2,tauroursodeoxycholic acid,C5,F10,S100A7,SERPINA3,C6,ribitol,ribose,moxifloxacin,CALR,LYZ,metformin,CLU,GSN,pantoprazole,APOA1,DSC3,SERPINB1,F12,APOA4,MMP9,LGALS1,bilirubin,S-glutathionyl-L-cysteine,L-arginine,B4GALT1,CA2,PRDX2,SLC6A1,ENO1,CDH13,S100A8,taurine,adenosine,…
Diseases and Bio Functions	Endocrine System Disorders, Gastrointestinal Disease, Inflammatory Disease, Inflammatory Response, Organismal Injury and Abnormalities	inflammation	Inflammation of pancreas					yes					yes		yes						28	GC,TGFB1,SELL,PKM,THBS1,PROC,IGHM,taurocholic acid,PRDX2,MIF,CTSD,F2,ALB,glycodeoxycholic acid,PPIA,glycoursodeoxycholic acid,B2M,F5,glycocholic acid,IGF1,CALR,CLU,HSPA5,taurochenodeoxycholate,APOA1,SERPINE1,ICAM1,P4HB
Diseases and Bio Functions	Inflammatory Response, Respiratory Disease	inflammation	Inflammation of respiratory system							yes	yes		yes	yes	yes			yes			74	CCL18,C3,TGFB1,ibuprofen,SELL,ALDOA,PLA2G7,THBS1,CRP,FCGR2C,C4A/C4B,ACTB,leukotriene B4,CTSD,F2,CPB2,CD14,C5,F10,IGF1,moxifloxacin,LYZ,LTF,ANTXR1,pantoprazole,CACNA2D1,glycine,APOA1,ELANE,SERPINE1,HLA-B,C1S,P4HB,SERPINB1,FLG,MMP9,LGALS1,glycerol,LBP,ACE,SERPINC1,CSF1R,VCAM1,PROC,DPP4,TKT,D-pseudoephedrine,FN1,acetaminophen,IGFBP3,AMBP,ENO1,ALB,PRG2,CDH13,theophylline,LTA4H,PPIA,CD44,creatine,POST…
Diseases and Bio Functions	Inflammatory Response, Respiratory Disease	inflammation	Inflammation of respiratory system component							yes	yes		yes	yes	yes			yes			72	CCL18,C3,TGFB1,ibuprofen,SELL,ALDOA,PLA2G7,THBS1,CRP,FCGR2C,C4A/C4B,ACTB,leukotriene B4,CTSD,F2,CPB2,CD14,C5,F10,IGF1,moxifloxacin,LYZ,LTF,ANTXR1,pantoprazole,CACNA2D1,glycine,APOA1,ELANE,HLA-B,C1S,P4HB,SERPINB1,FLG,MMP9,LGALS1,glycerol,LBP,ACE,SERPINC1,CSF1R,VCAM1,PROC,DPP4,TKT,D-pseudoephedrine,FN1,acetaminophen,IGFBP3,AMBP,ENO1,ALB,CDH13,theophylline,LTA4H,PPIA,CD44,creatine,POSTN,NEO1,HLA-A,H…
Diseases and Bio Functions	Inflammatory Response	inflammation	Inflammation of secretory structure					yes					yes		yes						30	GC,TGFB1,LGALS1,SELL,PKM,THBS1,PROC,IGHM,taurocholic acid,PRDX2,MIF,CTSD,F2,ALB,glycodeoxycholic acid,PPIA,glycoursodeoxycholic acid,B2M,F5,glycocholic acid,IGF1,CALR,CLU,HSPA5,taurochenodeoxycholate,APOA1,SERPINE1,levothyroxine,ICAM1,P4HB
Diseases and Bio Functions	Inflammatory Response	inflammatory response	Inflammatory response	yes					yes	yes	yes	yes	yes	yes	yes		yes	yes	yes	yes	136	CCL18,ibuprofen,MMP2,SELL,PLA2G7,CST3,LPA,GRN,HP,ECM1,leukotriene B4,TNC,LRP1,CD9,C1QTNF3,pyruvic acid,MST1,PON1,sphingosine-1-phosphate,CPB2,F7,C5,SERPINA3,S100A7,C6,PPBP,IGF1,CDH5,CALR,LYZ,metformin,PRTN3,GSN,APOA1,ELANE,HSPG2,CRHBP,AHSG,GC,SERPINB1,F12,MMP9,LGALS1,KLKB1,APOH,LBP,B4GALT1,PROC,LCP1,FN1,SERPINF2,valsartan,MARCO,HYAL1,S100A8,taurine,NOTCH1,adenosine,S100A9,ART3,PTPRJ,VTN,HLA-A,caf…
Diseases and Bio Functions	Cellular Compromise	injury	Injury of cells	yes	yes			yes			yes		yes		yes	yes					26	15(S)-HETE,hypoxanthine,TGFB1,C3,THBS1,L-arginine,CFH,PROC,5(S)-HETE,GRN,HP,CAT,L-carnitine,acetaminophen,taurocholic acid,D-glucose,APP,IGF1,IGF2,AGT,CHGA,CLU,alpha-tocopherol,ELANE,ICAM1,2-aminoadipic acid
Diseases and Bio Functions	Neurological Disease	injury	Injury of central nervous system	yes				yes					yes		yes	yes		yes	yes		43	15(S)-HETE,F12,MMP9,ibuprofen,CST3,THBS1,PLG,SERPINC1,PROC,CA2,5(S)-HETE,uridine,HP,niacinamide,ADAMTS13,KNG1,valsartan,F11,acetaminophen,HYOU1,VWF,F2,taurine,D-glucose,SOD1,adenosine,C5,APP,F10,BCHE,IGF1,IGF2,SPARC,creatine,GPX3,CLU,GSN,CA1,caffeine,homoarginine,GAPDH,quinolinic acid,2-aminoadipic acid
Tox Functions	Cardiac Damage	injury	Injury of heart												yes						6	AGT,sucrose,C5,D-sphingosine,SERPING1,IGF1
Tox Functions	Organismal Injury and Abnormalities, Renal and Urological Disease, Renal Damage	injury	Injury of kidney		yes		yes	yes							yes						44	CD59,CFB,citric acid,TGFB1,C3,ibuprofen,ANPEP,PKM,CST3,THBS1,CFH,PROC,GRN,CAT,L-carnitine,IGHM,acetaminophen,AMBP,COLEC11,MST1,ALB,sphingosine-1-phosphate,CD5L,theophylline,TLN1,C5,NAGLU,B2M,IGF1,CD44,AGT,LYZ,L-histidine,CLU,creatinine,pantoprazole,adenine,uric acid,CFP,LCAT,AHSG,cholesterol,ICAM1,furosemide
Tox Functions	Renal Damage	injury	Injury of kidney cells		yes																6	AGT,GRN,C3,CAT,ICAM1,PROC
Tox Functions	Cardiac Damage	injury	Injury of myocardium												yes						5	AGT,sucrose,C5,SERPING1,IGF1
Diseases and Bio Functions	Neurological Disease	injury	Injury of nervous system	yes				yes					yes		yes	yes		yes	yes		45	15(S)-HETE,F12,MMP9,TGFB1,ibuprofen,CST3,THBS1,PLG,SERPINC1,PROC,CA2,5(S)-HETE,uridine,HP,niacinamide,ADAMTS13,KNG1,valsartan,F11,acetaminophen,HYOU1,VWF,F2,taurine,D-glucose,SOD1,adenosine,C5,APP,F10,BCHE,IGF1,IGF2,SPARC,creatine,CHGA,GPX3,CLU,GSN,CA1,caffeine,homoarginine,GAPDH,quinolinic acid,2-aminoadipic acid
Tox Functions	Glomerular Injury, Renal Damage	injury	Injury of renal glomerulus		yes																8	AGT,GRN,C3,LCAT,B2M,cholesterol,MST1,PROC
Tox Functions	Renal Damage, Renal Tubule Injury	injury	Injury of renal tubule		yes		yes														6	CD59,CFB,theophylline,C3,CAT,ICAM1
Diseases and Bio Functions	Cell-To-Cell Signaling and Interaction	interaction	Interaction of blood platelets	yes		yes							yes	yes							29	F12,APOA4,C3,CEACAM1,APOH,THBS1,ITGA2B,LPA,SAA1,INPP5D,FN1,ADAMTS13,KNG1,IGHM,VWF,F2,VASP,adenosine,APP,F10,PPIB,F5,F9,GP5,SELP,HSPG2,GP1BA,ICAM1,cholesterol
Diseases and Bio Functions	Cardiovascular System Development and Function, Cell-To-Cell Signaling and Interaction	interaction	Interaction of endothelial cells	yes					yes				yes	yes					yes		53	CDH2,C3,TGFB1,SELL,THBS1,PLG,C1QA,LPA,F11,VWF,F2,EGFR,sphingosine-1-phosphate,ALCAM,D-glucose,KRT1,F7,tauroursodeoxycholic acid,C5,APP,F10,ANGPTL3,PPBP,CDH5,THBS4,SELP,NRP1,SERPINE1,GP1BA,NDST1,F12,PF4,L-arginine,VCAM1,PROC,VIM,FN1,KNG1,ICAM2,sucrose,VASP,F5,COL18A1,CD44,SPARC,VTN,IGFBP7,HSPA5,MCAM,PROCR,ICAM1,SERPING1,TMSB10/TMSB4X
Diseases and Bio Functions	Cell-To-Cell Signaling and Interaction	interaction	Interaction of fibroblasts	yes										yes	yes					yes	24	CDH2,sphingosine-1-phosphate,LIPC,TGFB1,VCL,APP,CD44,CADM1,IGF1,SPARC,PTPRJ,POSTN,AGT,FN1,GSN,TNC,IGFBP3,LRP1,CDH1,APOE,LGALS3BP,ICAM1,RNASE1,cholesterol
Diseases and Bio Functions	Cell-To-Cell Signaling and Interaction, Hematological System Development and Function	interaction	Interaction of granulocytes								yes		yes	yes					yes		41	PF4,TGFB1,C3,LGALS1,SELL,LBP,PLG,VCAM1,CFH,B4GALT1,LCP1,PROC,SAA1,FN1,INPP5D,KNG1,leukotriene B4,F2,S100A8,TLN1,FLNA,CFHR1,S100A9,adenosine,C5,FGA,F10,PPBP,CD44,LTF,APCS,VTN,PRTN3,SELP,SERPINA1,APOA1,ELANE,CFP,ICAM1,PLTP,FCGR3A/FCGR3B
Diseases and Bio Functions	Cell-To-Cell Signaling and Interaction	interaction	Interaction of kidney cell lines											yes							22	ALCAM,LIPC,D-glucose,TGFB1,C3,F10,FGA,CD44,FGG,POSTN,ITGA2B,VTN,FN1,MRC1,KNG1,ST6GAL1,IGFBP3,LRP1,TIMP1,CDH1,MARCO,ICAM1
Diseases and Bio Functions	Cell-To-Cell Signaling and Interaction, Hematological System Development and Function	interaction	Interaction of leukocytes	yes				yes			yes	yes	yes	yes					yes	yes	91	C3,TGFB1,SELL,PKM,THBS1,CRP,PLG,FGG,C1QA,SAA1,ADAMTS13,leukotriene B4,TNC,LRP1,VWF,CD9,F2,sphingosine-1-phosphate,ALCAM,TLN1,D-glucose,FLNA,CD14,CFHR1,C5,ENG,APP,F10,FGA,PPBP,CADM1,CALR,indican,LTF,APCS,PRTN3,SELP,CLU,NRP1,APOA1,ELANE,CFP,SERPINE1,cholesterol,PLTP,CTSZ,APOA4,PF4,LGALS1,KLKB1,APOH,ATRN,LBP,L-arginine,B4GALT1,CFH,VCAM1,PROC,LCP1,A2M,MRC1,FN1,INPP5D,KNG1,valsartan,PRDX2,CDH1,MARCO,S…
Diseases and Bio Functions	Cell-To-Cell Signaling and Interaction, Hematological System Development and Function	interaction	Interaction of mononuclear leukocytes									yes	yes	yes						yes	37	TGFB1,SELL,ATRN,LBP,THBS1,CRP,B4GALT1,VCAM1,PROC,LCP1,SAA1,FN1,TNC,PRDX2,VWF,MIF,F2,ICAM2,sphingosine-1-phosphate,D-glucose,CD14,VASP,MSN,ICOSLG/LOC102723996,ENG,PPIB,CD44,AGT,CALR,SELP,NRP1,APOA1,AOC3,MCAM,cholesterol,ICAM1,FCGR3A/FCGR3B
Diseases and Bio Functions	Cell-To-Cell Signaling and Interaction, Hematological System Development and Function	interaction	Interaction of phagocytes	yes									yes	yes					yes		60	C3,TGFB1,SELL,PKM,CRP,PLG,SAA1,leukotriene B4,VWF,F2,sphingosine-1-phosphate,ALCAM,TLN1,D-glucose,CD14,FLNA,CFHR1,C5,FGA,APP,PPBP,CADM1,APCS,PRTN3,SELP,APOA1,SERPINE1,cholesterol,PLTP,CTSZ,PF4,APOH,LBP,B4GALT1,CFH,VCAM1,PROC,LCP1,A2M,FN1,MRC1,INPP5D,KNG1,valsartan,CDH1,PRDX2,MARCO,MIF,ICAM2,S100A8,MSN,ICOSLG/LOC102723996,S100A9,CD44,VTN,ORM1,SERPINA1,APOE,ICAM1,FCGR3A/FCGR3B
Diseases and Bio Functions	Protein Trafficking	interaction	Interaction of protein						yes				yes	yes	yes	yes					36	TF,TGFB1,picolinic acid,B4GALT1,VCAM1,FN1,niacinamide,KNG1,KRT10,PTPRF,IGFBP3,CD9,F2,MST1,ALB,EGFR,sphingosine-1-phosphate,D-glucose,KRT1,FGA,B2M,COL18A1,IGF1,IGF2,AGT,deoxycholate,CALR,succinic acid,SELP,HSPA5,FGB,alpha-tocopherol,HSPG2,GAPDH,cholesterol,YWHAZ
Diseases and Bio Functions	Cell-To-Cell Signaling and Interaction	interaction	Interaction of tumor cells											yes	yes						16	CDH2,CD14,SELL,IGFBP5,THBS1,CD44,IGF1,VCAM1,VTN,FN1,SELP,MCAM,IGFBP3,CDH1,VWF,ICAM1
Diseases and Bio Functions	Cellular Function and Maintenance	internalization	Internalization of cells	yes		yes								yes					yes		45	palmitoylethanolamide,PF4,C3,TGFB1,CEACAM1,PKM,THBS1,CRP,PLG,CSF1R,CFH,VIM,GRN,SAA1,PROS1,MRC1,INPP5D,PFN1,leukotriene B4,MARCO,D-sphingosine,SIRPA,MIF,EGFR,choline,CD5L,TLN1,CD14,LMAN2,S100A9,APP,CD44,CALR,APCS,VTN,ERP44,glycine,APOA2,APOA1,uric acid,SERPINE1,ICAM1,LUM,5-hydroxytryptamine,FCGR3A/FCGR3B
Tox Functions	Glomerular Injury, Kidney Failure, Renal Fibrosis	interstitial fibrosis	Interstitial fibrosis of kidney														yes				10	AGT,indican,C3,TGFB1,MMP2,KNG1,adenine,valsartan,L-arginine,MMP14
Diseases and Bio Functions	Cancer, Organismal Injury and Abnormalities	intraabdominal organ tumor	Intraabdominal organ tumor	yes	yes	yes	yes	yes	yes	yes	yes	yes	yes	yes	yes	yes	yes	yes	yes	yes	428	ZNF648,IGLL1/IGLL5,ANPEP,ALDOA,C8A,LPA,LYVE1,MYOC,IGKC,PON1,FBN1,ENTPD5,ABCC2,CPN2,CSTB,F10,S100A7,SERPINA3,C6,SEMA4B,CALR,LYZ,GSN,TGM4,NRP1,ELANE,GNPTG,F12,TPM4,MTPN,CA2,PFN1,SMPDL3A,ENO1,OLFM1,CDH13,HYAL1,ANTXR2,MASP1,NCAM1,NDST4,FCGR3A/FCGR3B,KRT78,THBS1,ADA2,SAA1,HABP2,CAT,SOD1,C7,THBS4,FCGBP,C1QC,SELP,CACNA2D1,FETUB,SERPIND1,PSMB6,FLG2,SAA4,CALML5,HRNR,KRT14,A2M,INPP5D,CST6,LGALS3BP,CFHR4,HS…
Diseases and Bio Functions	Cellular Movement	invasion	Invasion of cells	yes	yes	yes		yes	yes	yes		yes	yes	yes	yes	yes	yes	yes	yes	yes	122	TAGLN2,CDH2,HSPA1A/HSPA1B,VCL,MMP2,xanthine,CEACAM1,LAMC1,ANPEP,CST3,PKM,ALDOA,GRN,ECM1,TNC,ST6GAL1,LRP1,CD9,D-sphingosine,pyruvic acid,MST1,sphingosine-1-phosphate,ENTPD5,ALCAM,TLN1,CPB2,F7,ANG,S100A7,IGF1,CDH5,TIMP2,CALR,metformin,CLU,GSN,NRP1,AHSG,PDLIM1,CTSZ,EFEMP1,SRGN,MMP9,LGALS1,L-serine,LCP1,VIM,FN1,PFN1,SERPINF2,CDH13,S100A8,SFN,ANTXR2,NOTCH1,VASP,S100A9,IGFBP2,CAP1,CES1,PTPRJ,IGF2,VTN,c…
Diseases and Bio Functions	Cancer, Organismal Injury and Abnormalities, Tumor Morphology	invasion	Invasion of malignant tumor			yes		yes		yes			yes		yes		yes	yes	yes		28	TGFB1,MMP9,MMP2,LGALS1,CEACAM1,L-serine,PLG,VIM,DPP4,CDH1,F2,EGFR,ALCAM,NOTCH1,VASP,S100A9,IGFBP5,IGF1,CD44,TIMP2,POSTN,deoxycholate,CLU,HSPA5,NRP1,MCAM,SERPINE1,ICAM1
Diseases and Bio Functions	Cancer, Organismal Injury and Abnormalities	invasion	Invasion of tissue						yes				yes	yes	yes		yes	yes	yes		32	IGFBP4,15(S)-HETE,TGFB1,MMP9,MMP2,xanthine,LAMC1,ANPEP,PLG,FN1,ALDH1A1,LRP1,CDH1,MIF,F2,EGFR,sphingosine-1-phosphate,NOTCH1,IGFBP5,IGF1,CD44,COL18A1,CDH5,TIMP2,AGT,CHGA,NCAM1,NRP1,ENPP2,SERPINE1,AHSG,MMP14
Diseases and Bio Functions	Cancer, Organismal Injury and Abnormalities, Tumor Morphology	invasion	Invasion of tumor			yes		yes		yes			yes	yes	yes		yes	yes	yes		41	MMP9,MMP2,TGFB1,LGALS1,DSP,CEACAM1,L-serine,THBS1,PLG,VIM,DPP4,FN1,CST6,CDH1,F2,HYAL1,EGFR,S100A8,ALCAM,NOTCH1,CD14,FLNA,VASP,S100A9,IGFBP5,S100A7,IGF1,CD44,TIMP2,POSTN,deoxycholate,CLU,HSPA5,NRP1,MCAM,ENPP2,SERPINE1,APOE,ICAM1,CTSZ,MMP14
Diseases and Bio Functions	Cellular Movement	invasion	Invasion of tumor cell lines	yes	yes	yes		yes	yes	yes		yes	yes	yes	yes	yes	yes	yes	yes	yes	94	TAGLN2,CDH2,HSPA1A/HSPA1B,MMP2,TGFB1,SERPINF1,CEACAM1,HTRA1,PKM,ALDOA,AZGP1,PLG,GRN,SAA1,ECM1,CAT,TNC,ST6GAL1,LRP1,ACTN4,CD9,D-sphingosine,CTSD,GPI,F2,pyruvic acid,MST1,EGFR,sphingosine-1-phosphate,ENTPD5,ALCAM,TLN1,D-glucose,F7,ENG,APP,S100A7,IGF1,TIMP2,CALR,metformin,CLU,NRP1,ENPP2,cholesterol,PDLIM1,CTSZ,EFEMP1,SRGN,MMP9,NRP2,LGALS1,DSP,B4GAT1,KRT14,VCAM1,CFH,LCP1,VIM,A2M,DPP4,FN1,KNG1,CST6,CD…
Diseases and Bio Functions	Cancer, Cellular Movement, Organismal Injury and Abnormalities, Tumor Morphology	invasion	Invasion of tumor cells			yes		yes		yes			yes	yes	yes		yes	yes	yes		33	TGFB1,MMP9,MMP2,LGALS1,CEACAM1,THBS1,L-serine,PLG,DPP4,FN1,CST6,CDH1,F2,EGFR,S100A8,ALCAM,NOTCH1,CD14,FLNA,VASP,S100A9,S100A7,IGF1,CD44,POSTN,deoxycholate,CLU,NRP1,MCAM,ENPP2,ICAM1,CTSZ,MMP14
Diseases and Bio Functions	Cancer, Organismal Injury and Abnormalities	invasive tumor	Invasive tumor		yes			yes	yes		yes	yes	yes	yes	yes	yes	yes	yes	yes	yes	116	CDH2,HSPA1A/HSPA1B,FTL,MMP2,ibuprofen,SELL,ANPEP,CST3,PKM,DSG2,ACTB,TNC,IGHM,LRP1,CD9,sphingosine-1-phosphate,ALCAM,TLN1,APOD,CFHR1,C5,CSTB,F10,IGF1,CALR,metformin,CLU,NRP1,APOA1,ELANE,HLA-B,AHSG,YWHAZ,PDLIM1,CTSZ,PCOLCE,EFEMP1,MMP9,CALM1 (includes others),LGALS1,SERPINC1,VIM,FN1,BRMS1,PRDX2,ANTXR2,NOTCH1,IGFBP2,B2M,TGM3,PTPRJ,IGF2,NCAM1,AOC3,APOE,MMP14,FCGR3A/FCGR3B,SHBG,C3,TGFB1,SERPINF1,HTRA1,…
Diseases and Bio Functions	Cell Death and Survival	killing	Killing of cells	yes							yes			yes							35	HSPA1A/HSPA1B,TGFB1,SERPINF1,LGALS1,ACE,L-arginine,SFTPB,CFH,L-kynurenine,SERPINA5,PFN1,niacinamide,KNG1,CDH1,C9,SIRPA,CTSD,ALB,D-glucose,CFHR1,adenosine,APP,THBS4,LAMP1,LYZ,LTF,HLA-A,PRTN3,HRG,HSPA5,ANTXR1,glycine,ELANE,cholesterol,MMP14
Diseases and Bio Functions	Cancer, Gastrointestinal Disease, Organismal Injury and Abnormalities	large intestine neoplasm	Large intestine neoplasm	yes	yes	yes	yes	yes	yes	yes	yes	yes	yes	yes	yes	yes	yes	yes	yes	yes	362	JCHAIN,TAGLN2,ZNF648,MMP2,FCRL5,SELL,IGLL1/IGLL5,ANPEP,ALDOA,DSG2,C8A,C1QA,LPA,ECM1,APOA5,TNC,LRP1,CD9,MYOC,QSOX1,PON1,FBN1,ENTPD5,CFI,ABCC2,CPN2,F7,CFHR1,C1QB,CSTB,C5,F10,S100A7,SERPINA3,ACTN1,C6,SEMA4B,SERPINA7,CALR,PRTN3,CLU,GSN,TGM4,MASP2,NRP1,FGB,ELANE,C4BPA,LCAT,CFP,DSC3,HLA-B,GNPTG,NDST1,PLTP,SERPINB1,F12,EFEMP1,APOA4,MMP9,TPM4,CNTFR,B4GALT1,CA2,BRMS1,SLC6A1,SMPDL3A,ENO1,OLFM1,CDH13,S100A8…
Tox Functions	Cardiac Dysfunction	left ventricular dysfunction	Left ventricular dysfunction							yes							yes	yes			19	EGFR,NOTCH1,VCL,MMP9,MMP2,DSP,F10,ACE,DSG2,TIMP2,AGT,POSTN,DPP4,CHGA,CACNA2D1,APOA1,valsartan,TIMP1,SERPINE1
Tox Functions	Liver Hyperplasia/Hyperproliferation	liver carcinoma	Liver carcinoma		yes	yes	yes		yes			yes	yes	yes	yes	yes	yes	yes	yes		229	JCHAIN,HSPA1A/HSPA1B,MMP2,FCRL5,SELL,ANPEP,C8A,LPA,LYVE1,GRN,HP,ECM1,LRP1,MYOC,FBN1,ENTPD5,CPB2,C5,F10,ACTN1,ribitol,SEMA4B,SERPINA7,metformin,MASP2,FGB,APOA1,LCAT,CFP,DSC3,HLA-B,NDST1,MFAP4,EFEMP1,F12,MMP9,L-serine,CA2,PFN1,SLC6A1,KRT9,ENO1,CDH13,ANTXR2,IGF2,NCAM1,GP5,MMRN2,uric acid,MMRN1,MMP14,L-tyrosine,SHBG,KRT78,C3,niacinamide,HABP2,GSR,CAT,taurocholic acid,CTSD,PTPRS,EGFR,glycodeoxycholic …
Diseases and Bio Functions	Gastrointestinal Disease, Hepatic System Disease, Organismal Injury and Abnormalities	liver lesion	Liver lesion	yes	yes	yes	yes	yes	yes			yes	yes	yes	yes	yes	yes	yes	yes		319	JCHAIN,HSPA1A/HSPA1B,MMP2,ibuprofen,FCRL5,SELL,ANPEP,C8A,LPA,LYVE1,GRN,HP,ECM1,APOA5,LRP1,MYOC,QSOX1,FBN1,sphingosine-1-phosphate,ENTPD5,ABCC2,CPN2,CPB2,CFHR1,tauroursodeoxycholic acid,C5,F10,ACTN1,ribitol,SEMA4B,moxifloxacin,SERPINA7,metformin,GSN,CLU,MASP2,FGB,C4BPA,APOA1,LCAT,CFP,DSC3,HLA-B,NDST1,MFAP4,EFEMP1,F12,MMP9,bilirubin,L-serine,CNTFR,L-arginine,B4GALT1,CA2,PFN1,PRDX2,SLC6A1,KRT9,ENO1,…
Tox Functions	Liver Hyperplasia/Hyperproliferation	liver tumor	Liver tumor	yes	yes	yes	yes	yes	yes			yes	yes	yes	yes	yes	yes	yes	yes		284	JCHAIN,HSPA1A/HSPA1B,MMP2,ibuprofen,FCRL5,SELL,ANPEP,C8A,LPA,LYVE1,GRN,HP,ECM1,APOA5,LRP1,MYOC,QSOX1,FBN1,ENTPD5,ABCC2,CPN2,CPB2,CFHR1,C5,F10,ACTN1,ribitol,SEMA4B,SERPINA7,metformin,CLU,MASP2,FGB,C4BPA,APOA1,LCAT,CFP,DSC3,HLA-B,NDST1,MFAP4,EFEMP1,F12,MMP9,L-serine,CNTFR,B4GALT1,CA2,PFN1,PRDX2,SLC6A1,KRT9,ENO1,OLFM1,CDH13,ANTXR2,TGOLN2,CES1,IGF2,MASP1,NCAM1,GP5,MMRN2,APOA2,uric acid,MMRN1,MMP14,L-…
Diseases and Bio Functions	Cancer, Organismal Injury and Abnormalities, Respiratory Disease	lung cancer	Lung cancer			yes		yes	yes	yes	yes		yes	yes	yes	yes	yes	yes	yes	yes	212	HSPA1A/HSPA1B,ZNF648,MMP2,FCRL5,SELL,ANPEP,ALDOA,DSG2,C8A,C1QA,LPA,GRN,TNC,LRP1,CD9,PON1,FBN1,ABCC2,F10,SERPINA3,ACTN1,C6,GSN,CLU,MASP2,FGB,APOA1,ELANE,CFP,DSC3,HLA-B,SERPINA11,EFEMP1,APOA4,MMP9,LGALS1,ITLN1,CNTFR,PRDX2,SLC6A1,SMPDL3A,ENO1,CDH13,ANTXR2,TGOLN2,IGF2,LAMP1,MASP1,NCAM1,MMRN1,NDST4,PROCR,MMP14,LDHB,FCGR3A/FCGR3B,C3,THBS1,PF4V1,ACTN4,APMAP,CTSD,PTPRS,EGFR,ITIH3,C7,DPT,F9,GPX3,SELP,CACN…
Diseases and Bio Functions	Organismal Injury and Abnormalities, Respiratory Disease	lung injury	Lung injury				yes	yes			yes			yes					yes	yes	53	JCHAIN,C3,TGFB1,ibuprofen,AZGP1,PLG,FCGR2C,SAA1,C4A/C4B,C2,HABP2,TNC,VWF,sphingosine-1-phosphate,CD14,C5,F10,HBB,TIMP2,PRTN3,SELP,CLU,ergothioneine,ELANE,SERPINE1,AHSG,TREML1,GC,F12,CFB,PF4,TF,APOH,ACE,L-arginine,SERPINC1,FN1,INPP5D,IGFBP3,valsartan,acetaminophen,HYOU1,MARCO,MIF,AMBP,ALB,S100A8,CD5L,AGT,HSPA5,GAPDH,ICAM1,FCGR3A/FCGR3B
Diseases and Bio Functions	Cancer, Organismal Injury and Abnormalities, Respiratory Disease	lung tumor	Lung tumor			yes		yes	yes	yes	yes		yes	yes	yes	yes	yes	yes	yes	yes	214	HSPA1A/HSPA1B,ZNF648,MMP2,FCRL5,SELL,ANPEP,ALDOA,DSG2,C8A,C1QA,LPA,GRN,TNC,LRP1,CD9,PON1,FBN1,ABCC2,F10,SERPINA3,ACTN1,C6,GSN,CLU,MASP2,FGB,ELANE,APOA1,CFP,DSC3,HLA-B,SERPINA11,EFEMP1,APOA4,MMP9,LGALS1,ITLN1,CNTFR,PRDX2,SLC6A1,SMPDL3A,ENO1,CDH13,ANTXR2,TGOLN2,IGF2,LAMP1,MASP1,NCAM1,MMRN1,NDST4,PROCR,MMP14,LDHB,FCGR3A/FCGR3B,C3,THBS1,PF4V1,ACTN4,APMAP,CTSD,PTPRS,EGFR,ITIH3,C7,DPT,F9,GPX3,SELP,CACN…
Diseases and Bio Functions	Cancer, Hematological Disease, Immunological Disease, Organismal Injury and Abnormalities	lymphocytic cancer	Lymphocytic cancer	yes	yes			yes	yes	yes		yes	yes	yes	yes	yes	yes	yes	yes	yes	149	JCHAIN,IGFBP4,CCL18,MMP2,VCL,SELL,IGLL1/IGLL5,ANPEP,PLA2G7,CST3,PKM,LGALS7/LGALS7B,CNDP1,C8A,EXTL2,LPA,ALDH1A1,TNC,IGHM,FGL1,MST1,IGKC,FBN1,F7,F10,SERPINA3,IGHA1,CADM1,IGF1,TIMP2,PCSK9,CHL1,CLU,GSN,TGM4,NRP1,PTPRG,TNXB,CFP,DSC3,HLA-B,SAE1,YWHAZ,PLTP,PCOLCE,FLG,F12,TF,MMP9,LGALS1,CNTFR,SERPINC1,CA2,LCP1,VIM,CFL1,FN1,IGFBP3,ENO1,PEBP4,ANTXR2,NOTCH1,S100A9,B2M,BCHE,IGF2,LAMP1,NCAM1,VTN,HLA-A,MMRN2,A…
Diseases and Bio Functions	Cancer, Hematological Disease, Organismal Injury and Abnormalities	lymphocytic neoplasm	Lymphocytic neoplasm	yes	yes			yes	yes	yes		yes	yes	yes	yes	yes	yes	yes	yes	yes	150	JCHAIN,IGFBP4,CCL18,MMP2,VCL,SELL,IGLL1/IGLL5,ANPEP,PLA2G7,CST3,PKM,LGALS7/LGALS7B,CNDP1,C8A,EXTL2,LPA,ALDH1A1,TNC,IGHM,FGL1,MST1,IGKC,FBN1,F7,F10,SERPINA3,IGHA1,CADM1,IGF1,TIMP2,PCSK9,CHL1,CLU,GSN,TGM4,NRP1,PTPRG,TNXB,CFP,DSC3,HLA-B,SAE1,YWHAZ,PLTP,PCOLCE,FLG,F12,TF,MMP9,LGALS1,CNTFR,SERPINC1,CA2,LCP1,VIM,CFL1,FN1,IGFBP3,ENO1,PEBP4,ANTXR2,NOTCH1,S100A9,B2M,BCHE,IGF2,LAMP1,NCAM1,VTN,HLA-A,MMRN2,A…
Diseases and Bio Functions	Cancer, Organismal Injury and Abnormalities	lymphohematopoietic cancer	Lymphohematopoietic cancer	yes	yes			yes	yes	yes		yes	yes	yes	yes	yes	yes	yes	yes	yes	199	JCHAIN,CCL18,HSPA1A/HSPA1B,MMP2,SELL,IGLL1/IGLL5,ANPEP,LGALS7/LGALS7B,C8A,LPA,GRN,HP,TNC,LRP1,IGKC,FBN1,ABCC2,F7,C5,F10,SERPINA3,IGHA1,C6,CALR,LYZ,GSN,TGM4,CLU,NRP1,CFP,DSC3,HLA-B,PLTP,SERPINA11,F12,MMP9,LGALS1,CNTFR,CA2,SLC6A1,ENO1,HYAL1,PEBP4,ANTXR2,TGOLN2,IGF2,LAMP1,NCAM1,MMRN2,AOC3,LDHB,FCGR3A/FCGR3B,C3,FCGR2C,ADA2,GSR,CAT,EGFR,PTPRM,SOD1,H6PD,C7,ENG,DPT,FCGBP,F9,HSPB1,GPX3,SELP,HRG,FETUB,GP1…
Diseases and Bio Functions	Cancer, Organismal Injury and Abnormalities	lymphohematopoietic neoplasia	Lymphohematopoietic neoplasia	yes	yes			yes	yes	yes		yes	yes	yes	yes	yes	yes	yes	yes	yes	201	JCHAIN,CCL18,HSPA1A/HSPA1B,MMP2,SELL,IGLL1/IGLL5,ANPEP,LGALS7/LGALS7B,C8A,LPA,GRN,HP,TNC,LRP1,IGKC,FBN1,ABCC2,F7,C5,F10,SERPINA3,IGHA1,C6,CALR,LYZ,GSN,TGM4,CLU,NRP1,CFP,DSC3,HLA-B,PLTP,SERPINA11,F12,MMP9,LGALS1,CNTFR,CA2,SLC6A1,ENO1,HYAL1,PEBP4,ANTXR2,TGOLN2,IGF2,LAMP1,NCAM1,MMRN2,AOC3,LDHB,FCGR3A/FCGR3B,C3,FCGR2C,ADA2,GSR,CAT,EGFR,PTPRM,SOD1,H6PD,C7,ENG,DPT,FCGBP,F9,HSPB1,GPX3,SELP,HRG,FETUB,GP1…
Diseases and Bio Functions	Cancer, Organismal Injury and Abnormalities	lymphoid cancer	Lymphoid cancer	yes	yes			yes	yes	yes		yes	yes	yes	yes	yes	yes	yes	yes	yes	151	JCHAIN,IGFBP4,CCL18,MMP2,VCL,SELL,IGLL1/IGLL5,ANPEP,PLA2G7,CST3,PKM,LGALS7/LGALS7B,CNDP1,C8A,EXTL2,LPA,ALDH1A1,TNC,IGHM,FGL1,MST1,IGKC,FBN1,F7,F10,SERPINA3,IGHA1,CADM1,IGF1,TIMP2,PCSK9,CHL1,CLU,GSN,TGM4,NRP1,PTPRG,TNXB,CFP,DSC3,HLA-B,AHSG,SAE1,YWHAZ,PLTP,PCOLCE,FLG,F12,TF,MMP9,LGALS1,CNTFR,SERPINC1,CA2,LCP1,VIM,CFL1,FN1,IGFBP3,ENO1,PEBP4,ANTXR2,NOTCH1,S100A9,B2M,BCHE,IGF2,LAMP1,NCAM1,VTN,HLA-A,MM…
Diseases and Bio Functions	Hematological Disease, Immunological Disease	lymphoproliferative disorder	Lymphoproliferative disorder	yes	yes			yes	yes	yes		yes	yes	yes	yes	yes	yes	yes	yes	yes	151	JCHAIN,IGFBP4,CCL18,MMP2,VCL,SELL,IGLL1/IGLL5,ANPEP,PLA2G7,CST3,PKM,LGALS7/LGALS7B,CNDP1,C8A,EXTL2,LPA,ALDH1A1,TNC,IGHM,FGL1,MST1,IGKC,FBN1,F7,F10,SERPINA3,IGHA1,CADM1,IGF1,TIMP2,PCSK9,CHL1,CLU,GSN,TGM4,NRP1,PTPRG,TNXB,CFP,DSC3,HLA-B,SAE1,YWHAZ,PLTP,PCOLCE,FLG,F12,TF,MMP9,LGALS1,CNTFR,SERPINC1,CA2,LCP1,VIM,CFL1,FN1,IGFBP3,ENO1,PEBP4,ANTXR2,NOTCH1,S100A9,B2M,BCHE,IGF2,LAMP1,NCAM1,VTN,HLA-A,MMRN2,A…
Diseases and Bio Functions	Cancer, Organismal Injury and Abnormalities	lymphoreticular neoplasm	Lymphoreticular neoplasm	yes				yes	yes	yes		yes		yes	yes		yes	yes	yes	yes	161	IGFBP4,CCL18,HSPA1A/HSPA1B,MMP2,VCL,SELL,IGLL1/IGLL5,ANPEP,PLA2G7,CST3,LGALS7/LGALS7B,CNDP1,LPA,GRN,HP,ACTB,TNC,IGHM,LRP1,MST1,IGKC,FBN1,CNTN3,TLN1,ABCC2,F10,C6,IGHA1,PPBP,CADM1,IGF1,TIMP2,CALR,LYZ,PCSK9,APOB,CHL1,CLU,GSN,NRP1,TNXB,HSPG2,CFP,DSC3,HLA-B,AHSG,SAE1,YWHAZ,PLTP,PCOLCE,SERPINA11,FLG,F12,TF,MMP9,LGALS1,CNTFR,SERPINC1,ITGA2B,MRC1,FN1,IL1RAP,IGFBP3,C9,SLC6A1,HYAL1,PEBP4,NOTCH1,TGOLN2,B2M,…
Diseases and Bio Functions	Cancer, Organismal Injury and Abnormalities	malignant genitourinary solid tumor	Malignant genitourinary solid tumor	yes	yes	yes	yes	yes	yes	yes	yes	yes	yes	yes	yes	yes	yes	yes	yes	yes	372	JCHAIN,TAGLN2,HSPA1A/HSPA1B,ZNF648,MMP2,FCRL5,SELL,IGLL1/IGLL5,ANPEP,ALDOA,LGALS7/LGALS7B,C8A,LPA,LYVE1,GRN,HP,ECM1,TNC,LRP1,CD9,MYOC,QSOX1,IGKC,PON1,FBN1,ENTPD5,CFI,ABCC2,CPN2,CPB2,F7,CFHR1,C5,F10,S100A7,SERPINA3,ACTN1,C6,SEMA4B,SERPINA7,CALR,LYZ,PRTN3,CLU,GSN,TGM4,MASP2,NRP1,APOA1,ELANE,C4BPA,LCAT,CFP,DSC3,HLA-B,NDST1,MFAP4,SERPINB1,EFEMP1,APOA4,MMP9,LGALS1,TPM4,ITLN1,CNTFR,CA2,PFN1,PRDX2,SLC6A…
Diseases and Bio Functions	Cancer, Gastrointestinal Disease, Organismal Injury and Abnormalities	malignant neoplasm of large intestine	Malignant neoplasm of large intestine	yes	yes	yes	yes	yes	yes	yes	yes	yes	yes	yes	yes	yes	yes	yes	yes	yes	360	JCHAIN,TAGLN2,ZNF648,MMP2,FCRL5,SELL,IGLL1/IGLL5,ANPEP,ALDOA,DSG2,C8A,C1QA,LPA,ECM1,APOA5,TNC,LRP1,CD9,MYOC,QSOX1,PON1,FBN1,ENTPD5,CFI,ABCC2,CPN2,F7,CFHR1,C1QB,C5,F10,S100A7,SERPINA3,ACTN1,C6,SEMA4B,SERPINA7,CALR,PRTN3,CLU,GSN,TGM4,MASP2,NRP1,FGB,ELANE,C4BPA,LCAT,CFP,DSC3,HLA-B,GNPTG,NDST1,PLTP,SERPINB1,F12,EFEMP1,APOA4,MMP9,TPM4,CNTFR,B4GALT1,CA2,BRMS1,SLC6A1,SMPDL3A,ENO1,OLFM1,CDH13,S100A8,PEBP…
Diseases and Bio Functions	Cancer, Organismal Injury and Abnormalities	malignant neoplasm of retroperitoneum	Malignant neoplasm of retroperitoneum					yes	yes	yes		yes	yes	yes	yes	yes	yes	yes	yes	yes	179	CDH2,MMP2,VCL,FCRL5,LAMC1,ANPEP,CST3,PKM,ALDOA,CNDP1,EXTL2,LPA,C2,HP,ACTB,TNC,ST6GAL1,F11,LRP1,CLEC3B,CD9,OGN,MST1,FBN1,ENTPD5,ALCAM,TSKU,TLN1,CFI,CPB2,APOD,CFHR1,C5,CSTB,F10,FGA,S100A7,SERPINA3,C6,PPBP,CADM1,SEMA4B,IGF1,TIMP2,LYZ,CHL1,CLU,GSN,TGM4,MASP2,PTPRG,TNXB,GNPTG,YWHAZ,GC,FLG,TF,MMP9,LGALS1,KLKB1,APOH,MEGF8,SFTPB,SERPINC1,LCP1,VIM,ITGA2B,FN1,CILP2,PFN1,IL1RAP,IGFBP3,PRDX2,MARCO,HYOU1,APOC…
Diseases and Bio Functions	Cancer, Organismal Injury and Abnormalities	malignant solid organ tumor	Malignant solid organ tumor	yes			yes	yes	yes	yes	yes	yes	yes	yes	yes	yes	yes	yes	yes	yes	342	CCL18,ZNF648,MMP2,FCRL5,SELL,IGLL1/IGLL5,ANPEP,DSG2,C8A,C1QA,LPA,HP,ECM1,APOA5,TNC,LRP1,MYOC,QSOX1,PON1,FBN1,ENTPD5,CFI,ABCC2,CPN2,F7,HBG1,CFHR1,C5,F10,S100A7,SERPINA3,ACTN1,C6,SEMA4B,SERPINA7,CLU,GSN,TGM4,MASP2,NRP1,FGB,ELANE,C4BPA,CFP,DSC3,HLA-B,GNPTG,NDST1,PLTP,MFAP4,SERPINA11,EFEMP1,APOA4,MMP9,LGALS1,ITLN1,CNTFR,B4GALT1,SLC6A1,SMPDL3A,KRT9,OLFM1,CDH13,HYAL1,S100A8,PEBP4,ANTXR2,TGOLN2,VASP,LTA…
Diseases and Bio Functions	Cancer, Organismal Injury and Abnormalities	malignant solid tumor	Advanced malignant solid tumor		yes			yes	yes	yes	yes	yes	yes	yes		yes	yes	yes	yes	yes	81	IGFBP4,CDH2,HSPA1A/HSPA1B,FTL,C3,MMP2,TGFB1,MFAP5,ANPEP,HTRA1,DSG2,THBS1,PLG,FCGR2C,FGG,C4A/C4B,niacinamide,GSR,CAT,TNC,LRP1,ACTN4,CD9,F2,EGFR,FLNA,CFHR1,C5,IGFBP5,F10,ENG,CALR,LTF,metformin,SELP,L-asparagine,CLU,APOA1,ELANE,ENPP2,SERPINE1,RNASE1,YWHAZ,PDLIM1,CTSZ,PCOLCE,EFEMP1,MMP9,LGALS1,ITLN1,SERPINC1,CSF1R,VCAM1,CFH,PSMB1,DPP4,FN1,PRDX2,CDH1,HSP90AA1,FLT4,COL6A3,NOTCH1,PPIA,IGFBP2,B2M,COL18A1…
Diseases and Bio Functions	Cancer, Organismal Injury and Abnormalities	malignant solid tumor	Malignant solid tumor	yes	yes	yes	yes	yes	yes	yes	yes	yes	yes	yes	yes	yes	yes	yes	yes	yes	449	ZNF648,IGLL1/IGLL5,ANPEP,ALDOA,C8A,LPA,LYVE1,MYOC,IGKC,PON1,FBN1,ENTPD5,ABCC2,CPN2,CSTB,F10,S100A7,SERPINA3,IGHA1,C6,SEMA4B,CALR,LYZ,GSN,TGM4,NRP1,ELANE,GNPTG,F12,TPM4,MTPN,CA2,PFN1,SMPDL3A,ENO1,OLFM1,CDH13,HYAL1,ANTXR2,MASP1,NCAM1,NDST4,FCGR3A/FCGR3B,KRT78,THBS1,ADA2,SAA1,HABP2,CAT,SOD1,C7,THBS4,FCGBP,C1QC,SELP,CACNA2D1,FETUB,SERPIND1,PSMB6,FLG2,SAA4,CALML5,HRNR,RARRES2,KRT14,A2M,INPP5D,CST6,LGA…
Diseases and Bio Functions	Cancer, Organismal Injury and Abnormalities, Reproductive System Disease	mammary tumor	Mammary tumor	yes	yes			yes		yes	yes	yes	yes	yes	yes	yes	yes	yes	yes	yes	166	TAGLN2,CDH2,MMP2,VCL,MFAP5,FCRL5,SELL,LAMC1,ANPEP,PKM,ALDOA,CNDP1,ARHGDIB,LYVE1,C2,HP,SERPINA5,ECM1,ALDH1A1,TNC,LRP1,CD9,QSOX1,OGN,MST1,FBN1,CNTN3,TLN1,ABCC2,APOD,F7,CSTB,ANG,F10,FGA,S100A7,IGF1,CDH5,TIMP2,APOB,CHL1,CLU,GSN,PTPRG,TNXB,APOA1,ELANE,HSPG2,HLA-B,YWHAZ,CTSZ,PCOLCE,FLG,EFEMP1,TF,MMP9,CALM1 (includes others),LGALS1,MEGF8,LBP,SERPINC1,MRC1,FN1,PFN1,IL1RAP,IGFBP3,C9,ENO1,CTBS,S100A8,NOTCH…
Diseases and Bio Functions	Cancer, Organismal Injury and Abnormalities	melanoma	Melanoma	yes		yes	yes	yes	yes	yes	yes	yes	yes	yes	yes		yes	yes	yes	yes	350	HSPA1A/HSPA1B,ZNF648,MMP2,FCRL5,SELL,IGLL1/IGLL5,ANPEP,DSG2,C8A,C1QA,LPA,HP,ECM1,APOA5,TNC,LRP1,CD9,MYOC,QSOX1,PON1,FBN1,ENTPD5,CFI,ABCC2,CPN2,F7,HBG1,CFHR1,C5,F10,S100A7,SERPINA3,ACTN1,C6,SEMA4B,SERPINA7,CLU,GSN,TGM4,MASP2,NRP1,FGB,APOA1,ELANE,C4BPA,CFP,DSC3,HLA-B,GNPTG,NDST1,PLTP,MFAP4,SERPINA11,EFEMP1,APOA4,MMP9,LGALS1,ITLN1,CNTFR,B4GALT1,SLC6A1,SMPDL3A,KRT9,OLFM1,CDH13,HYAL1,S100A8,PEBP4,ANTX…
Diseases and Bio Functions	Metabolic Disease, Organismal Injury and Abnormalities	metabolism	Abnormal metabolism	yes	yes					yes			yes	yes				yes			60	CCL18,VCL,TGFB1,SERPINF1,CRP,LPA,APOA5,L-carnitine,LRP1,D-sphingosine,F2,PON1,FBN1,sphingosine-1-phosphate,LIPC,D-glucose,CD14,F7,SOD1,H6PD,APP,ANGPTL3,TIMP2,APOC2,PCSK9,metformin,APOB,SELP,CACNA2D1,glycine,APOA1,LCAT,SERPINE1,levothyroxine,GNPTG,cholesterol,PLTP,MMP9,LBP,APOC1,APOC3,CSF1R,B4GALT1,LCP1,DPP4,PROS1,FN1,valsartan,myo-inositol,sucrose,FLT4,PPIA,CETP,CES1,lopinavir,CD44,HSPA5,creatini…
Diseases and Bio Functions	Lipid Metabolism, Small Molecule Biochemistry	metabolism	Fatty acid metabolism	yes	yes	yes		yes					yes	yes	yes	yes			yes		98	ibuprofen,DPEP2,CEACAM1,PKM,APOA5,IGHM,LRP1,CD9,D-sphingosine,C1QTNF3,PON1,sphingosine-1-phosphate,ABCC2,C5,CADM1,IGF1,SERPINA6,metformin,APOB,CLU,GSN,TNXB,APOA1,alpha-tocopherol,estrone sulfate,LCAT,PLTP,GC,APOA4,APOH,LBP,CNTFR,L-arginine,SERPINC1,B4GALT1,APOM,VIM,FN1,APOC4,SLC6A1,S100A8,fumaric acid,LTA4H,adenosine,S100A9,CES1,IGF2,NCAM1,VTN,APOA2,caffeine,APOE,furosemide,palmitoylethanolamide,…
Diseases and Bio Functions	Carbohydrate Metabolism	metabolism	Metabolism of carbohydrate	yes	yes			yes					yes		yes	yes	yes				85	citric acid,MMP2,TGFB1,PLA2G7,PKM,ALDOA,EXTL2,LYVE1,ALDH1A1,leukotriene B4,ARF3,ST6GAL1,GPI,F2,pyruvic acid,OGN,MST1,PON1,choline,sphingosine-1-phosphate,LIPC,IHH,D-glucose,APOD,H6PD,C5,APP,NAGLU,ANGPTL3,PPBP,IGF1,urea,LTF,L-methionine,metformin,glycine,APOA1,HSPG2,LCAT,ENPP2,TALDO1,NDST1,cholesterol,L-lactic acid,ST3GAL6,APOA4,PF4,CALM1 (includes others),GPLD1,glycerol,B4GAT1,B4GALT1,CSF1R,TKT,I…
Diseases and Bio Functions	Lipid Metabolism, Small Molecule Biochemistry	metabolism	Metabolism of eicosanoid	yes				yes					yes	yes	yes	yes			yes		49	palmitoylethanolamide,TGFB1,ibuprofen,DPEP2,N-stearoylethanolamine,PLG,L-carnitine,IGHM,taurocholic acid,VWF,D-sphingosine,F2,EGFR,sphingosine-1-phosphate,D-glucose,CD14,SOD1,C5,APP,HBB,2,7,8-trimethyl-2-(beta-carboxyethyl)-6-hydroxychroman,IGF1,CADM1,LTF,metformin,CLU,alpha-tocopherol,cholesterol,15(S)-HETE,glycerol,CNTFR,L-arginine,SERPINC1,VIM,FN1,PTGDS,KNG1,acetaminophen,MIF,ALB,LTA4H,adenosi…
Diseases and Bio Functions	Protein Synthesis	metabolism	Metabolism of protein	yes	yes			yes		yes	yes		yes	yes	yes	yes	yes	yes	yes	yes	168	IGFBP4,CDH2,HSPA1A/HSPA1B,IGFALS,MMP2,LAMC1,ANPEP,CST3,CNDP1,GRN,SERPINA5,APOA5,TNC,IGHM,F11,ITIH2,QSOX1,FBN1,sphingosine-1-phosphate,CPB2,F7,C5,CSTB,ANG,FGA,IGF1,urea,TIMP2,CALR,LYZ,PCSK9,metformin,PRTN3,APOB,CLU,GSN,APOA1,ELANE,C4BPA,HSPG2,LCAT,AHSG,PLTP,CTSZ,PCOLCE,SERPINB1,F12,APOA4,TF,MMP9,GPLD1,LGALS1,L-proline,KLKB1,bilirubin,L-serine,L-arginine,SFTPB,SERPINC1,MTPN,B4GALT1,APOM,PROC,VIM,CF…
Diseases and Bio Functions	Free Radical Scavenging	metabolism	Metabolism of reactive oxygen species	yes	yes		yes		yes		yes		yes	yes	yes						112	FTL,ibuprofen,xanthine,CST3,ARHGDIB,GRN,HP,ACTB,leukotriene B4,LRP1,D-sphingosine,pyruvic acid,sphingosine-1-phosphate,F7,C5,CSTB,SERPINA3,IGF1,urea,CDH5,succinic acid,metformin,PRTN3,GSN,APOA1,alpha-tocopherol,ELANE,LCAT,YWHAZ,APOA4,TF,L-proline,bilirubin,L-arginine,MRC1,FN1,valsartan,PRDX2,ITIH4,S100A8,taurine,PEBP4,guanosine,adenosine,creatine,caffeine,uric acid,AOC3,quinolinic acid,APOE,MMP14…
Diseases and Bio Functions	Lipid Metabolism, Small Molecule Biochemistry, Vitamin and Mineral Metabolism	metabolism	Metabolism of terpenoid	yes	yes								yes		yes	yes	yes	yes	yes		47	GC,IGFBP4,APOA4,DHRS9,hypoxanthine,MMP9,MMP2,TGFB1,RBP4,RARRES2,APOC3,PLG,APOM,VIM,SAA1,ALDH1A1,CAT,FGL1,LRP1,ENO1,PON1,EGFR,sphingosine-1-phosphate,LIPC,D-glucose,CETP,APP,CES1,ANGPTL3,IGF1,IGF2,SERPINA6,AGT,APOC2,PCSK9,APOB,metformin,APOA2,SERPINA1,APOA1,cholic acid,HSPG2,LCAT,APOE,cholesterol,PLTP,TTR
Diseases and Bio Functions	Cancer, Organismal Injury and Abnormalities	metastasis	Metastasis		yes			yes	yes		yes	yes	yes	yes	yes	yes	yes	yes	yes	yes	109	CDH2,HSPA1A/HSPA1B,FTL,ibuprofen,MMP2,SELL,ANPEP,CST3,PKM,DSG2,ACTB,TNC,IGHM,LRP1,CD9,sphingosine-1-phosphate,ALCAM,TLN1,CFHR1,C5,CSTB,F10,IGF1,CALR,metformin,CLU,NRP1,APOA1,ELANE,AHSG,YWHAZ,PDLIM1,CTSZ,PCOLCE,EFEMP1,MMP9,LGALS1,SERPINC1,VIM,FN1,BRMS1,PRDX2,ANTXR2,NOTCH1,IGFBP2,B2M,PTPRJ,IGF2,NCAM1,AOC3,APOE,MMP14,FCGR3A/FCGR3B,SHBG,C3,TGFB1,SERPINF1,HTRA1,THBS1,PLG,FCGR2C,FGG,C4A/C4B,niacinamide…
Diseases and Bio Functions	Cancer, Organismal Injury and Abnormalities	metastatic solid tumor	Metastatic solid tumor		yes			yes	yes		yes		yes	yes		yes	yes	yes		yes	71	CDH2,HSPA1A/HSPA1B,FTL,C3,MMP2,TGFB1,HTRA1,ANPEP,DSG2,THBS1,FCGR2C,FGG,C4A/C4B,niacinamide,GSR,CAT,TNC,LRP1,ACTN4,CD9,F2,EGFR,FLNA,CFHR1,C5,IGFBP5,F10,CALR,LTF,metformin,L-asparagine,SELP,CLU,APOA1,ELANE,ENPP2,SERPINE1,RNASE1,YWHAZ,PDLIM1,CTSZ,PCOLCE,EFEMP1,MMP9,LGALS1,SERPINC1,CSF1R,VCAM1,FN1,PRDX2,CDH1,HSP90AA1,FLT4,COL6A3,NOTCH1,PPIA,IGFBP2,B2M,COL18A1,CD44,PTPRJ,IGF2,POSTN,CHGA,NCAM1,IGFBP7,A…
Diseases and Bio Functions	Cellular Movement, Immune Cell Trafficking	migration	Leukocyte migration	yes	yes	yes	yes	yes		yes	yes	yes	yes	yes			yes	yes	yes	yes	198	JCHAIN,CCL18,HSPA1A/HSPA1B,ibuprofen,MMP2,SELL,IGLL1/IGLL5,IGHV2-70,LPA,GRN,HP,ECM1,TNC,LRP1,CD9,D-sphingosine,IGKC,sphingosine-1-phosphate,CPB2,CFHR1,F7,C5,F10,SERPINA3,S100A7,IGHA1,C6,IGLV2-8,CALR,LYZ,metformin,PRTN3,CLU,GSN,adenine,MASP2,pantoprazole,FGB,APOA1,ELANE,LCAT,NDST1,PLTP,SERPINB1,MMP9,LGALS1,bilirubin,L-arginine,B4GALT1,PFN1,IGLV3-19,HYAL1,S100A8,taurine,IGLC6,VASP,adenosine,CES1,cr…
Diseases and Bio Functions	Cellular Movement, Hematological System Development and Function, Immune Cell Trafficking	migration	Lymphocyte migration	yes		yes				yes		yes	yes	yes				yes			62	CCL18,C3,TGFB1,CEACAM1,SELL,THBS1,SAA1,PF4V1,ECM1,ACTB,leukotriene B4,PVR,LRP1,F2,EGFR,sphingosine-1-phosphate,TLN1,CRKL,APOD,C5,ENG,APP,S100A7,C6,TIMP2,CALR,HRG,SELP,ENPP2,cholesterol,PGLYRP2,MMP9,LGALS1,bilirubin,RARRES2,VCAM1,PROC,LCP1,DPP4,FN1,INPP5D,PFN1,IL18BP,MIF,ICAM2,theophylline,NOTCH1,VASP,adenosine,MSN,CD44,SPARC,AGT,HLA-A,caffeine,AOC3,MCAM,APOE,TIMP1,PROCR,ICAM1,furosemide
Diseases and Bio Functions	Cellular Movement, Hematological System Development and Function, Immune Cell Trafficking	migration	Migration of antigen presenting cells	yes		yes						yes		yes				yes	yes		33	C3,MMP9,NRP2,LGALS1,CEACAM1,RARRES2,PLG,CSF1R,PTGDS,FN1,LRP1,CDH1,SIRPA,MIF,MST1,ICAM2,S100A8,sphingosine-1-phosphate,ALCAM,FLNA,adenosine,C5,APP,ENG,CD44,AGT,VTN,APOA1,TIMP1,SERPINE1,APOE,ICAM1,CTSZ
Diseases and Bio Functions	Cellular Movement	migration	Migration of breast cancer cell lines							yes		yes		yes	yes		yes	yes			38	CDH2,MMP9,MMP2,TGFB1,ARHGDIB,VIM,DPP4,SAA1,SERPINA5,FN1,ECM1,IGFBP3,CST6,CDH1,ACTN4,CD9,HSP90AA1,EGFR,SFN,FLNA,VASP,F7,ENG,S100A7,ACTN1,IGF1,CD44,PTPRJ,TIMP2,ADGRF5,VTN,NRP1,LDHA,MCAM,SERPINE1,TIMP1,PDLIM1,MMP14
Diseases and Bio Functions	Cellular Movement	migration	Migration of cells	yes	yes	yes	yes	yes	yes	yes	yes	yes	yes	yes	yes	yes	yes	yes	yes	yes	274	JCHAIN,CCL18,HSPA1A/HSPA1B,MMP2,ibuprofen,SELL,IGLL1/IGLL5,ANPEP,ALDOA,DSG2,IGHV2-70,LPA,LYVE1,GRN,HP,ECM1,TNC,LRP1,CD9,D-sphingosine,MYOC,IGKC,sphingosine-1-phosphate,CPB2,F7,CFHR1,tauroursodeoxycholic acid,C5,F10,S100A7,SERPINA3,ACTN1,C6,IGHA1,IGLV2-8,CALR,LYZ,metformin,PRTN3,CLU,GSN,adenine,MASP2,NRP1,pantoprazole,FGB,APOA1,ELANE,LCAT,NDST1,PLTP,SERPINB1,EFEMP1,F12,MMP9,LGALS1,bilirubin,L-argi…
Diseases and Bio Functions	Cardiovascular System Development and Function, Cellular Movement	migration	Migration of endothelial cells			yes			yes	yes		yes	yes	yes	yes	yes	yes	yes	yes		74	MMP2,TGFB1,SERPINF1,CEACAM1,PKM,THBS1,CRP,PLG,GRN,SAA1,taurocholic acid,CD9,WARS1,GPI,EGFR,sphingosine-1-phosphate,ALCAM,D-glucose,FLNA,ENG,ANGPTL3,IGF1,CDH5,TIMP2,THBS4,HSPB1,CALR,metformin,HRG,NRP1,APOA1,SERPINE1,levothyroxine,YWHAZ,TTR,15(S)-HETE,PF4,GPLD1,MMP9,NRP2,LGALS1,APOH,L-arginine,VCAM1,VIM,DPP4,5(S)-HETE,PROS1,FN1,KNG1,IGFBP3,MIF,CDH13,FLT4,VASP,adenosine,COL18A1,CD44,PTPRJ,IGF2,SPARC…
Diseases and Bio Functions	Cellular Movement	migration	Migration of epithelial cells									yes			yes		yes	yes	yes		28	TGFB1,MMP9,MMP2,SERPINF1,SELL,ALDOA,PLG,PROC,PTPRF,CDH1,ACTN4,CD9,MST1,EGFR,D-glucose,ENG,IGF1,POSTN,KRT2,AGT,LTF,VTN,TIMP1,SERPINE1,AHSG,KRT16,ICAM1,MMP14
Diseases and Bio Functions	Cellular Movement, Hematological System Development and Function, Immune Cell Trafficking	migration	Migration of granulocytes		yes	yes						yes		yes				yes	yes		39	TGFB1,C3,MMP9,LGALS1,CEACAM1,SELL,PLG,SERPINC1,CFH,VCAM1,SAA1,FN1,INPP5D,CAT,leukotriene B4,IGFBP3,SIRPA,ALB,ICAM2,S100A8,sphingosine-1-phosphate,TLN1,VASP,CFHR1,S100A9,SOD1,C5,ENG,F10,PPBP,CD44,NEO1,LTF,SELP,uric acid,AOC3,SERPINE1,ICAM1,LUM
Tox Functions	Liver Fibrosis	migration	Migration of hepatic stellate cells												yes						5	AGT,LGALS1,MIF,CD44,IGF1
Diseases and Bio Functions	Cellular Movement	migration	Migration of melanoma cell lines						yes						yes		yes			yes	27	HSPA1A/HSPA1B,MMP2,SERPINF1,CST3,TNC,CST6,CDH1,PRDX2,LGALS3BP,ACTN4,D-sphingosine,GPI,EGFR,S100A8,sphingosine-1-phosphate,ALCAM,MSN,S100A9,IGF1,CD44,COL18A1,CDH5,TIMP2,VTN,NRP1,MCAM,MMP14
Diseases and Bio Functions	Cellular Movement	migration	Migration of melanoma cells			yes								yes						yes	11	VIM,ALCAM,FN1,CEACAM1,TNC,MCAM,SIRPA,DSG2,LUM,SPARC,VCAM1
Diseases and Bio Functions	Cellular Movement, Hematological System Development and Function, Immune Cell Trafficking, Inflammatory Response	migration	Migration of monocytes	yes		yes						yes	yes	yes				yes	yes		21	EGFR,TGFB1,MMP9,SERPINF1,LGALS1,CEACAM1,C5,ENG,APP,PLG,VCAM1,TIMP2,AGT,FN1,PVR,MCAM,AOC3,SIRPA,ICAM1,F2,MMP14
Diseases and Bio Functions	Cellular Movement, Hematological System Development and Function, Immune Cell Trafficking	migration	Migration of mononuclear leukocytes	yes		yes				yes		yes	yes	yes				yes	yes		66	CCL18,C3,TGFB1,SERPINF1,CEACAM1,SELL,THBS1,PLG,SAA1,PF4V1,ECM1,ACTB,leukotriene B4,PVR,LRP1,F2,EGFR,sphingosine-1-phosphate,TLN1,CRKL,APOD,C5,ENG,APP,S100A7,C6,TIMP2,CALR,HRG,SELP,ENPP2,cholesterol,PGLYRP2,MMP9,LGALS1,bilirubin,RARRES2,VCAM1,PROC,LCP1,DPP4,FN1,INPP5D,PFN1,IL18BP,SIRPA,MIF,ICAM2,theophylline,NOTCH1,VASP,adenosine,MSN,CD44,SPARC,AGT,HLA-A,caffeine,AOC3,MCAM,APOE,TIMP1,PROCR,ICAM1,f…
Diseases and Bio Functions	Cellular Movement	migration	Migration of myeloid cells	yes	yes	yes						yes		yes				yes	yes		46	C3,MMP9,TGFB1,LGALS1,CEACAM1,SELL,PLG,SERPINC1,CFH,VCAM1,SAA1,PTGDS,FN1,INPP5D,CAT,leukotriene B4,PVR,IGFBP3,SIRPA,ALB,ICAM2,EGFR,S100A8,sphingosine-1-phosphate,TLN1,VASP,CFHR1,S100A9,SOD1,C5,ENG,APP,F10,PPBP,CD44,TIMP2,NEO1,LTF,SELP,uric acid,AOC3,MCAM,SERPINE1,ICAM1,LUM,MMP14
Diseases and Bio Functions	Cellular Movement, Hematological System Development and Function, Immune Cell Trafficking, Inflammatory Response	migration	Migration of neutrophils		yes							yes		yes				yes			27	TGFB1,MMP9,SELL,SERPINC1,CFH,VCAM1,SAA1,FN1,INPP5D,CAT,leukotriene B4,ALB,S100A8,TLN1,CFHR1,S100A9,SOD1,C5,ENG,F10,PPBP,CD44,SELP,uric acid,SERPINE1,ICAM1,LUM
Diseases and Bio Functions	Cellular Movement, Hematological System Development and Function, Immune Cell Trafficking, Inflammatory Response	migration	Migration of phagocytes	yes	yes	yes						yes	yes	yes				yes	yes		60	C3,TGFB1,SERPINF1,CEACAM1,SELL,PLG,SAA1,CAT,leukotriene B4,PVR,LRP1,F2,MST1,EGFR,sphingosine-1-phosphate,ALCAM,TLN1,FLNA,CFHR1,SOD1,C5,ENG,APP,F10,PPBP,TIMP2,SELP,APOA1,SERPINE1,CTSZ,MMP9,NRP2,LGALS1,RARRES2,SERPINC1,CSF1R,CFH,VCAM1,PTGDS,FN1,INPP5D,CDH1,SIRPA,MIF,ALB,ICAM2,S100A8,S100A9,adenosine,CD44,AGT,VTN,uric acid,AOC3,MCAM,APOE,TIMP1,ICAM1,LUM,MMP14
Diseases and Bio Functions	Cellular Movement	migration	Migration of tumor cell lines	yes	yes	yes		yes	yes	yes	yes	yes	yes	yes	yes	yes	yes	yes	yes	yes	110	IGFBP4,CDH2,HSPA1A/HSPA1B,MMP2,CEACAM1,ANPEP,CST3,PKM,ALDOA,ARHGDIB,LYVE1,GRN,SERPINA5,ECM1,TNC,PVR,ST6GAL1,LRP1,CD9,D-sphingosine,MST1,sphingosine-1-phosphate,ALCAM,F7,C5,FGA,S100A7,ACTN1,PPBP,IGF1,CDH5,TIMP2,CALR,metformin,CLU,NRP1,ELANE,PDLIM1,CTSZ,EFEMP1,SRGN,MMP9,LGALS1,VIM,FN1,BRMS1,IGFBP3,PRDX2,CDH13,S100A8,SFN,NOTCH1,VASP,S100A9,IGFBP2,PTPRJ,IGF2,NCAM1,VTN,caffeine,MMP14,TGFB1,SERPINF1,HT…
Diseases and Bio Functions	Cellular Movement	migration	Migration of tumor cells			yes			yes	yes			yes	yes	yes		yes	yes		yes	40	CDH2,MMP9,MMP2,TGFB1,CEACAM1,DSG2,THBS1,CSF1R,VCAM1,VIM,DPP4,SERPINA5,FN1,TNC,ST6GAL1,CST6,ACTN4,SIRPA,MIF,F2,EGFR,sphingosine-1-phosphate,ALCAM,NOTCH1,F7,COL18A1,IGF1,CD44,SPARC,POSTN,CHGA,GSN,NRP1,caffeine,MCAM,ENPP2,SERPINE1,TIMP1,LUM,MMP14
Diseases and Bio Functions	Cellular Movement	migration	Migration of vascular cells						yes				yes	yes	yes	yes	yes	yes	yes		51	IGFBP4,MMP2,TGFB1,PKM,THBS1,PLG,SAA1,HABP2,PTPRF,CD9,F2,EGFR,sphingosine-1-phosphate,ALCAM,D-glucose,IGFBP5,IGF1,CDH5,TIMP2,THBS4,NRP1,SERPINE1,levothyroxine,15(S)-HETE,MMP9,LGALS1,APOH,5(S)-HETE,PROS1,FN1,CDH13,COMP,FLT4,PPIA,IGFBP2,COL18A1,CD44,PTPRJ,IGF2,POSTN,AGT,NEO1,CHGA,VTN,ORM1,HSPA5,TIMP1,5-hydroxytryptamine,CAVIN2,TMSB10/TMSB4X,MMP14
Diseases and Bio Functions	Cardiovascular System Development and Function, Cellular Movement	migration	Migration of vascular endothelial cells						yes				yes	yes	yes	yes	yes	yes	yes		37	15(S)-HETE,TGFB1,MMP9,MMP2,LGALS1,APOH,PKM,THBS1,PLG,5(S)-HETE,SAA1,PROS1,FN1,CD9,CDH13,EGFR,sphingosine-1-phosphate,ALCAM,FLT4,IGF1,COL18A1,CD44,PTPRJ,CDH5,TIMP2,THBS4,IGF2,CHGA,ORM1,HSPA5,NRP1,TIMP1,levothyroxine,5-hydroxytryptamine,TMSB10/TMSB4X,CAVIN2,MMP14
Diseases and Bio Functions	Cell-mediated Immune Response, Cellular Movement, Hematological System Development and Function, Immune Cell Trafficking	migration	T cell migration	yes		yes				yes				yes				yes			49	CCL18,C3,TGFB1,CEACAM1,SELL,THBS1,PF4V1,SAA1,ECM1,ACTB,leukotriene B4,LRP1,sphingosine-1-phosphate,TLN1,CRKL,APOD,C5,APP,S100A7,C6,TIMP2,CALR,HRG,SELP,ENPP2,cholesterol,MMP9,LGALS1,LCP1,DPP4,FN1,INPP5D,PFN1,IL18BP,MIF,theophylline,NOTCH1,MSN,adenosine,CD44,SPARC,AGT,HLA-A,caffeine,AOC3,MCAM,APOE,ICAM1,furosemide
Diseases and Bio Functions	Organismal Survival	morbidity or mortality	Morbidity or mortality	yes		yes	yes			yes	yes	yes	yes	yes	yes	yes	yes	yes	yes	yes	207	MMP2,ibuprofen,ALDOA,DSG2,saccharin,C1QA,GRN,HP,ECM1,TNC,LRP1,FBN1,CFI,CPB2,F7,C5,CSTB,F10,SERPINA3,moxifloxacin,CALR,LYZ,metformin,GSN,NRP1,pantoprazole,APOA1,ELANE,CFP,DSC3,NDST1,SERPINB1,EFEMP1,MMP9,CNTFR,L-arginine,B4GALT1,PFN1,S100A8,ANTXR2,VASP,adenosine,IGF2,creatine,NCAM1,maleic acid,quinolinic acid,PROCR,MMP14,C3,ursodeoxycholic acid,THBS1,SAA1,niacinamide,ACTN4,CTSD,PTPRS,EGFR,choline,S…
Diseases and Bio Functions	Cardiovascular System Development and Function, Cellular Movement	movement	Movement of vascular endothelial cells						yes				yes	yes	yes	yes	yes	yes	yes		44	15(S)-HETE,MMP9,MMP2,TGFB1,LGALS1,APOH,ANPEP,PKM,THBS1,PLG,5(S)-HETE,SAA1,PROS1,FN1,KNG1,VWF,CD9,CDH13,EGFR,sphingosine-1-phosphate,ALCAM,FLT4,COL18A1,IGF1,CD44,PTPRJ,IGF2,SPARC,CDH5,TIMP2,THBS4,CHGA,ORM1,HSPA5,NRP1,HSPG2,ENPP2,TIMP1,GP1BA,levothyroxine,5-hydroxytryptamine,CAVIN2,TMSB10/TMSB4X,MMP14
Diseases and Bio Functions	Neurological Disease	movement disorder	Movement Disorders	yes				yes					yes	yes	yes			yes			109	CDH2,HSPA1A/HSPA1B,FTL,IGFALS,ibuprofen,PKM,ARHGDIB,HP,ACTB,LRP1,LRG1,pyruvic acid,PON1,CPB2,APOD,C5,CSTB,SERPINA3,IGF1,CLU,NRP1,alpha-tocopherol,HLA-B,YWHAZ,PDLIM1,APOA4,MMP9,bilirubin,ITLN1,CNTFR,CA2,VIM,PFN1,spermidine,SERPINF2,5-hydroxyindol-3-acetic acid,PRDX2,C9,SLC6A1,ITIH4,taurine,L-cystine,B2M,BCHE,creatine,LAMP1,NCAM1,CNTN1,kynurenic acid,creatinine,caffeine,uric acid,quinolinic acid,AP…
Diseases and Bio Functions	Cancer, Organismal Injury and Abnormalities	multiple cancers	Multiple cancers	yes	yes		yes	yes	yes	yes		yes	yes	yes	yes	yes	yes	yes	yes	yes	223	TAGLN2,MMP2,FCRL5,SELL,IGLL1/IGLL5,ANPEP,ALDOA,LYVE1,HP,ECM1,TNC,LRP1,CD9,QSOX1,FBN1,ABCC2,CPB2,F7,C5,F10,SERPINA7,PRTN3,GSN,CLU,NRP1,APOA1,HLA-B,EFEMP1,MMP9,LGALS1,ITLN1,TPM4,CA2,PFN1,KRT9,ENO1,S100A8,ANTXR2,CES1,IGF2,NCAM1,AOC3,MMP14,SHBG,KRT78,C3,THBS1,ADA2,GSR,CAT,ACTN4,CTSD,PTPRS,EGFR,ITIH3,SOD1,ENG,HBB,FCGBP,THBS4,HSPB1,GPX3,SELP,HRG,CACNA2D1,HRNR,ADAMDEC1,RARRES2,KRT14,CSF1R,INPP5D,LGALS3B…
Diseases and Bio Functions	Inflammatory Disease, Neurological Disease, Organismal Injury and Abnormalities	myelitis	Myelitis							yes					yes		yes	yes	yes		61	citric acid,C3,MMP2,TGFB1,uracil,SELL,CST3,CRP,3-hydroxyoctanoic acid,PLG,pseudouridine,ECM1,cytidine,leukotriene B4,IGHM,allantoin,VWF,hippuric acid,myrmicacin,choline,aceturic acid,ALCAM,alpha-ketoisocaproic acid,FGA,C6,ribitol,IGF1,ribose,CALR,L-cysteine,citrulline,4-cresol sulfate,ergothioneine,gamma-glutamylmethionine,SERPINB1,MMP9,LGALS1,KLKB1,S-glutathionyl-L-cysteine,VCAM1,PROC,DPP4,homoc…
Diseases and Bio Functions	Cancer, Hematological Disease, Organismal Injury and Abnormalities	myeloid or lymphoid neoplasm	Myeloid or lymphoid neoplasm	yes	yes			yes	yes	yes		yes	yes	yes	yes	yes	yes	yes	yes	yes	196	JCHAIN,CCL18,HSPA1A/HSPA1B,MMP2,SELL,IGLL1/IGLL5,ANPEP,LGALS7/LGALS7B,C8A,LPA,GRN,HP,TNC,LRP1,IGKC,FBN1,ABCC2,F7,F10,SERPINA3,IGHA1,C6,CALR,LYZ,GSN,TGM4,CLU,NRP1,CFP,DSC3,HLA-B,PLTP,SERPINA11,F12,MMP9,LGALS1,CNTFR,CA2,SLC6A1,ENO1,HYAL1,PEBP4,ANTXR2,TGOLN2,IGF2,LAMP1,NCAM1,MMRN2,AOC3,LDHB,FCGR3A/FCGR3B,C3,ADA2,GSR,CAT,EGFR,PTPRM,SOD1,H6PD,C7,ENG,DPT,FCGBP,F9,HSPB1,GPX3,SELP,HRG,FETUB,GP1BA,SERPIND…
Tox Functions	Cardiovascular Disease, Organismal Injury and Abnormalities, Skeletal and Muscular Disorders, Cardiac Infarction, Cardiac Infarction	myocardial infarction	Myocardial infarction	yes				yes					yes					yes	yes		54	C3,ibuprofen,CRP,PLG,FCGR2C,FGG,LPA,C4A/C4B,ADAMTS13,LRP1,VWF,F2,PON1,sphingosine-1-phosphate,CD14,APOD,F7,PSMA6,SOD1,C5,APP,F10,C6,metformin,SELP,CLU,MASP2,pantoprazole,CA1,FGB,CACNA2D1,APOA1,SERPINE1,levothyroxine,cholesterol,TF,MMP9,ACE,SERPINC1,CSF1R,CA2,ITGA2B,SERPINF2,valsartan,acetaminophen,PPIA,adenosine,CD44,POSTN,AGT,AOC3,APOE,furosemide,FCGR3A/FCGR3B
Diseases and Bio Functions	Cell Death and Survival	necrosis	Necrosis	yes	yes	yes	yes	yes	yes	yes	yes	yes	yes	yes	yes	yes	yes	yes	yes	yes	271	TAGLN2,HSPA1A/HSPA1B,MMP2,ibuprofen,xanthine,SELL,ANPEP,ALDOA,DSG2,LGALS7/LGALS7B,C1QA,GRN,TNC,LRP1,CD9,D-sphingosine,MYOC,PON1,sphingosine-1-phosphate,ENTPD5,CPB2,F7,tauroursodeoxycholic acid,C5,CSTB,SERPINA3,C6,CALR,LYZ,metformin,PRTN3,GSN,CLU,NRP1,pantoprazole,ELANE,APOA1,HLA-B,GNPTG,NDST1,EFEMP1,MMP9,LGALS1,L-proline,bilirubin,indoleacetic acid,L-serine,CNTFR,L-arginine,MTPN,PFN1,BRMS1,spermi…
Diseases and Bio Functions	Cell Death and Survival, Organismal Injury and Abnormalities	necrosis	Necrosis of epithelial tissue	yes	yes	yes		yes	yes			yes	yes		yes		yes	yes	yes		94	CDH2,ibuprofen,MMP2,TGFB1,ursodeoxycholic acid,SERPINF1,xanthine,CEACAM1,RBP4,THBS1,CRP,LGALS7/LGALS7B,PLG,GRN,SAA1,niacinamide,ALDH1A1,CAT,LRP1,MYOC,F2,MST1,EGFR,sphingosine-1-phosphate,ENTPD5,D-glucose,SOD1,tauroursodeoxycholic acid,ENG,IGFBP5,APP,SERPINA3,IGF1,CDH5,CALR,HSPB1,L-cysteine,metformin,PRTN3,CLU,GSN,glycine,alpha-tocopherol,taurochenodeoxycholate,SERPINE1,NDST1,cholesterol,VASN,trim…
Tox Functions	Cell Death and Survival, Gastrointestinal Disease, Hepatic System Disease, Organismal Injury and Abnormalities, Liver Necrosis/Cell Death	necrosis	Necrosis of liver		yes										yes			yes	yes		44	C3,MMP9,TGFB1,ursodeoxycholic acid,L-arginine,PON3,PLG,CFH,PROC,SAA1,betaine,PROS1,CAT,ribavirin,LRP1,acetaminophen,SELENOP,EGFR,sphingosine-1-phosphate,choline,taurine,ENTPD5,CD14,CPB2,FLNA,tauroursodeoxycholic acid,SOD1,FGA,IGF1,deoxycholate,L-cysteine,metformin,SELP,3-aminoisobutanoate,GSN,glycine,caffeine,cholic acid,SERPINE1,APOE,L-phenylalanine,TIMP1,cholesterol,VASN
Tox Functions	Renal Necrosis/Cell Death	necrosis	Necrosis of proximal tubule		yes										yes						9	AGT,EGFR,theophylline,CAT,glycine,valsartan,acetaminophen,IGF1,ALB
Tox Functions	Glomerular Injury, Renal Necrosis/Cell Death	necrosis	Necrosis of renal glomerulus																yes		7	AGT,D-glucose,TGFB1,APOE,PKM,PLG,PROC
Tox Functions	Renal Necrosis/Cell Death	necrosis	Necrosis of renal tubule		yes		yes	yes							yes						20	CFB,EGFR,guanosine,theophylline,TGFB1,C3,C5,glycerol,C6,IGF1,AGT,C4A/C4B,CLU,CAT,glycine,acetaminophen,valsartan,ICAM1,ALB,MST1
Diseases and Bio Functions	Cancer, Organismal Injury and Abnormalities	neoplasia	Epithelial neoplasm	yes	yes	yes	yes	yes	yes	yes	yes	yes	yes	yes	yes	yes	yes	yes	yes	yes	441	ZNF648,IGLL1/IGLL5,ANPEP,ALDOA,C8A,LPA,LYVE1,MYOC,PON1,FBN1,ENTPD5,ABCC2,CPN2,CSTB,F10,S100A7,SERPINA3,C6,SEMA4B,CALR,LYZ,GSN,TGM4,NRP1,ELANE,GNPTG,F12,TPM4,MTPN,CA2,PFN1,SMPDL3A,ENO1,OLFM1,CDH13,HYAL1,ANTXR2,MASP1,NCAM1,NDST4,FCGR3A/FCGR3B,KRT78,THBS1,ADA2,SAA1,HABP2,CAT,SOD1,C7,THBS4,FCGBP,C1QC,SELP,CACNA2D1,FETUB,SERPIND1,PSMB6,FLG2,SAA4,CALML5,HRNR,RARRES2,KRT14,A2M,INPP5D,CST6,LGALS3BP,CFHR4…
Diseases and Bio Functions	Cancer, Organismal Injury and Abnormalities	neoplasia	Lymphatic system tumor	yes	yes			yes	yes	yes		yes	yes	yes	yes	yes	yes	yes	yes	yes	155	JCHAIN,IGFBP4,CCL18,ZNF648,MMP2,VCL,SELL,IGLL1/IGLL5,ANPEP,PLA2G7,CST3,PKM,LGALS7/LGALS7B,CNDP1,C8A,EXTL2,LPA,ACTB,ALDH1A1,TNC,IGHM,FGL1,MST1,IGKC,FBN1,F7,F10,SERPINA3,IGHA1,CADM1,IGF1,TIMP2,PCSK9,CHL1,CLU,GSN,TGM4,NRP1,PTPRG,TNXB,CFP,DSC3,HLA-B,AHSG,SAE1,YWHAZ,PLTP,PCOLCE,FLG,F12,TF,MMP9,LGALS1,CNTFR,SERPINC1,CA2,LCP1,VIM,CFL1,FN1,IGFBP3,ENO1,PEBP4,ANTXR2,NOTCH1,S100A9,B2M,BCHE,IGF2,LAMP1,NCAM1,…
Diseases and Bio Functions	Cancer, Hematological Disease, Organismal Injury and Abnormalities	neoplasia	Neoplasia of blood cells	yes	yes			yes	yes	yes		yes	yes	yes	yes	yes	yes	yes	yes	yes	195	JCHAIN,CCL18,HSPA1A/HSPA1B,MMP2,SELL,IGLL1/IGLL5,ANPEP,LGALS7/LGALS7B,C8A,LPA,GRN,HP,TNC,LRP1,IGKC,FBN1,ABCC2,F7,C5,F10,SERPINA3,IGHA1,C6,CALR,LYZ,GSN,TGM4,CLU,NRP1,CFP,DSC3,HLA-B,PLTP,SERPINA11,F12,MMP9,LGALS1,CNTFR,CA2,SLC6A1,HYAL1,PEBP4,ANTXR2,TGOLN2,IGF2,LAMP1,NCAM1,MMRN2,AOC3,LDHB,FCGR3A/FCGR3B,C3,FCGR2C,ADA2,GSR,CAT,EGFR,PTPRM,SOD1,H6PD,C7,ENG,DPT,FCGBP,HSPB1,GPX3,SELP,HRG,FETUB,GP1BA,SERPI…
Diseases and Bio Functions	Cancer, Organismal Injury and Abnormalities	neoplasia	Neoplasia of cells	yes	yes	yes	yes	yes	yes	yes		yes	yes	yes	yes	yes	yes	yes	yes	yes	282	JCHAIN,CCL18,HSPA1A/HSPA1B,MMP2,FCRL5,SELL,IGLL1/IGLL5,ANPEP,DSG2,LGALS7/LGALS7B,C8A,LPA,GRN,HP,ECM1,TNC,LRP1,IGKC,FBN1,CFI,ABCC2,CPN2,CPB2,F7,C5,F10,SERPINA3,IGHA1,C6,CALR,LYZ,TGM4,GSN,CLU,NRP1,CFP,DSC3,HLA-B,PLTP,MFAP4,SERPINA11,EFEMP1,F12,MMP9,LGALS1,CNTFR,CA2,PRDX2,SLC6A1,KRT9,CDH13,HYAL1,S100A8,PEBP4,ANTXR2,TGOLN2,CES1,IGF2,LAMP1,MASP1,NCAM1,MMRN2,AOC3,NDST4,PROCR,MMP14,LDHB,FCGR3A/FCGR3B,SH…
Diseases and Bio Functions	Cancer, Hematological Disease, Immunological Disease, Organismal Injury and Abnormalities	neoplasia	Neoplasia of leukocytes	yes	yes			yes	yes	yes		yes	yes	yes	yes	yes	yes	yes	yes	yes	150	JCHAIN,IGFBP4,CCL18,MMP2,VCL,SELL,IGLL1/IGLL5,ANPEP,PLA2G7,CST3,LGALS7/LGALS7B,CNDP1,C8A,EXTL2,LPA,ALDH1A1,TNC,IGHM,FGL1,MST1,IGKC,FBN1,F7,C5,F10,SERPINA3,IGHA1,CADM1,IGF1,TIMP2,PCSK9,CHL1,CLU,GSN,TGM4,NRP1,PTPRG,TNXB,CFP,DSC3,HLA-B,SAE1,YWHAZ,PLTP,PCOLCE,FLG,TF,MMP9,LGALS1,CNTFR,SERPINC1,CA2,LCP1,VIM,CFL1,FN1,IGFBP3,PEBP4,ANTXR2,NOTCH1,S100A9,B2M,BCHE,IGF2,LAMP1,NCAM1,VTN,HLA-A,MMRN2,AOC3,APOE,F…
Diseases and Bio Functions	Cancer, Endocrine System Disorders, Organismal Injury and Abnormalities, Reproductive System Disease	neoplasia	Ovarian tumor				yes	yes	yes	yes		yes	yes	yes		yes	yes	yes	yes		128	IGFBP4,CDH2,MMP2,MFAP5,SELL,IGLL1/IGLL5,PKM,EXTL2,HP,SERPINA5,ALDH1A1,IGHM,ST6GAL1,F11,LRP1,CLEC3B,A1BG,QSOX1,CFHR3,ALCAM,ABCC2,CPB2,F7,C5,ANG,SERPINA7,PCSK9,PRTN3,APOB,CHL1,CLU,NRP1,PTPRG,TNXB,APOA1,CRHBP,GC,FLG,TF,MMP9,ITLN1,TPM4,APOH,MEGF8,SERPINC1,PROC,VIM,FN1,FUCA2,IGFBP3,MARCO,C9,KRT9,ENO1,NOTCH1,IGFBP2,B2M,IGF2,NCAM1,VTN,CD109,CFHR2,AOC3,APOE,MMP14,C3,TGFB1,THBS1,CRP,MAN1A1,AZGP1,PLG,CRTAC…
Diseases and Bio Functions	Cardiovascular System Development and Function	neovascularization	Neovascularization				yes		yes				yes		yes	yes	yes	yes	yes		36	CFB,TGFB1,C3,MMP9,MMP2,SERPINF1,LGALS1,HTRA1,ANPEP,THBS1,PLG,VCAM1,B4GALT1,KNG1,IGFBP3,WARS1,sphingosine-1-phosphate,SOD1,adenosine,C5,IGFBP5,C6,IGF1,CD44,COL18A1,CDH5,TIMP2,IGF2,AGT,LTF,NRP1,caffeine,TIMP1,APOE,ICAM1,MMP14
Diseases and Bio Functions	Cardiovascular System Development and Function, Organismal Development, Visual System Development and Function	neovascularization	Neovascularization of eye				yes		yes				yes		yes	yes	yes	yes	yes		25	CFB,C3,MMP9,MMP2,SERPINF1,LGALS1,HTRA1,ANPEP,THBS1,PLG,VCAM1,IGFBP3,WARS1,sphingosine-1-phosphate,SOD1,C5,C6,COL18A1,IGF1,IGF2,TIMP2,NRP1,TIMP1,APOE,ICAM1
Diseases and Bio Functions	Cardiovascular System Development and Function	neovascularization	Neovascularization of organ				yes		yes				yes		yes	yes	yes	yes	yes		27	CFB,C3,MMP9,MMP2,SERPINF1,LGALS1,HTRA1,ANPEP,THBS1,PLG,VCAM1,KNG1,IGFBP3,WARS1,sphingosine-1-phosphate,SOD1,C5,C6,COL18A1,IGF1,IGF2,CDH5,TIMP2,NRP1,TIMP1,APOE,ICAM1
Tox Functions	Renal Inflammation, Renal Nephritis	nephritis	Nephritis				yes	yes							yes						45	CFB,C3,TGFB1,ACE,CRP,B4GALT1,CFH,VCAM1,PROC,C1QA,PSMB1,GRN,C4A/C4B,PTGDS,leukotriene B4,L-carnitine,IGHM,valsartan,acetaminophen,ACTN4,MIF,AMBP,APOL1,ALB,EGFR,ICOSLG/LOC102723996,PPIA,C5,L-cystine,CFHR5,IGF1,AGT,creatine,APCS,metformin,SELP,CLU,creatinine,caffeine,SERPINE1,GP1BA,ICAM1,PDLIM1,LTBP1,FCGR3A/FCGR3B
Diseases and Bio Functions	Neurological Disease	neurological disorder	Progressive neurological disorder	yes			yes	yes					yes	yes	yes	yes	yes	yes	yes	yes	137	HSPA1A/HSPA1B,FTL,ibuprofen,MMP2,CST3,ARHGDIB,LPA,GRN,HP,ACTB,ALDH1A1,TNC,IGHM,LRP1,CLEC3B,D-sphingosine,LRG1,OGN,IGKC,PON1,sphingosine-1-phosphate,ALCAM,APOD,tauroursodeoxycholic acid,C5,CSTB,ANG,S100A7,SERPINA3,IGF1,CHL1,CLU,GSN,TNXB,APOA1,HSPG2,HLA-B,YWHAZ,PLTP,GC,F12,APOA4,TF,MMP9,CALM1 (includes others),LGALS1,bilirubin,ITLN1,SERPINC1,VIM,CFL1,MRC1,PFN1,IGFBP3,5-hydroxyindol-3-acetic acid,PR…
Diseases and Bio Functions	Neurological Disease, Skeletal and Muscular Disorders	neuromuscular disease	Neuromuscular disease	yes			yes	yes					yes	yes	yes					yes	100	CDH2,HSPA1A/HSPA1B,FTL,IGFALS,ibuprofen,CST3,PKM,ARHGDIB,HP,ACTB,TNC,IGHM,D-sphingosine,LRG1,pyruvic acid,PON1,PSMA4,sphingosine-1-phosphate,ALCAM,APOD,C5,SERPINA3,IGF1,CALR,CLU,TNXB,alpha-tocopherol,HLA-B,YWHAZ,PDLIM1,APOA4,TF,bilirubin,ITLN1,CA2,VIM,PFN1,SERPINF2,5-hydroxyindol-3-acetic acid,PRDX2,C9,ITIH4,B2M,BCHE,creatine,LAMP1,kynurenic acid,creatinine,caffeine,uric acid,quinolinic acid,APOE…
Tox Functions	Liver Steatosis	nonalcoholic fatty liver disease	Nonalcoholic fatty liver disease		yes					yes											12	DPP4,betaine,L-methionine,choline,APOB,metformin,CAT,pantoprazole,SOD1,bilirubin,ACE,cholesterol
Diseases and Bio Functions	Cancer, Organismal Injury and Abnormalities	nonhematologic malignant neoplasm	Nonhematologic malignant neoplasm	yes	yes	yes	yes	yes	yes	yes	yes	yes	yes	yes	yes	yes	yes	yes	yes	yes	444	ZNF648,IGLL1/IGLL5,ANPEP,ALDOA,C8A,LPA,LYVE1,MYOC,PON1,FBN1,ENTPD5,ABCC2,CPN2,CSTB,F10,S100A7,SERPINA3,C6,SEMA4B,CALR,LYZ,GSN,TGM4,NRP1,ELANE,GNPTG,F12,TPM4,MTPN,CA2,PFN1,SMPDL3A,ENO1,OLFM1,CDH13,HYAL1,ANTXR2,MASP1,NCAM1,NDST4,FCGR3A/FCGR3B,KRT78,THBS1,ADA2,SAA1,HABP2,CAT,SOD1,C7,THBS4,FCGBP,C1QC,SELP,CACNA2D1,FETUB,SERPIND1,PSMB6,FLG2,SAA4,CALML5,HRNR,RARRES2,KRT14,A2M,INPP5D,CST6,LGALS3BP,CFHR4…
Diseases and Bio Functions	Endocrine System Disorders, Gastrointestinal Disease, Metabolic Disease, Organismal Injury and Abnormalities	non-insulin-dependent diabetes mellitus	Non-insulin-dependent diabetes mellitus					yes		yes				yes	yes		yes	yes		yes	60	MMP2,TGFB1,ursodeoxycholic acid,SELL,RBP4,CRP,C8A,HP,TNC,ribavirin,VWF,EGFR,sphingosine-1-phosphate,LIPC,D-glucose,F7,IGF1,SERPINA7,CALR,APOC2,PCSK9,metformin,APOB,SELP,CLU,MASP2,pantoprazole,CA1,SERPINE1,C1S,cholesterol,TF,MMP9,ITLN1,ACE,APOC1,APOC3,SERPINC1,VCAM1,C8B,CA2,PSMB1,DPP4,FN1,valsartan,acetaminophen,phosphate,MIF,ALB,CETP,C8G,CD44,AGT,IGFBP7,HSPA5,APOA2,SERPINA1,CFD,furosemide,MMP14
Diseases and Bio Functions	Cancer, Endocrine System Disorders, Organismal Injury and Abnormalities	nonpituitary endocrine tumor	Nonpituitary endocrine tumor	yes	yes		yes	yes	yes	yes	yes	yes	yes	yes	yes	yes	yes	yes	yes	yes	354	TAGLN2,HSPA1A/HSPA1B,MMP2,FCRL5,IGLL1/IGLL5,ANPEP,DSG2,LGALS7/LGALS7B,C8A,C1QA,LPA,LYVE1,ECM1,APOA5,TNC,LRP1,QSOX1,PON1,FBN1,ENTPD5,CFI,ABCC2,CPN2,F7,CFHR1,C1QB,CSTB,C5,ACTN1,C6,SEMA4B,SERPINA7,CALR,PRTN3,CLU,GSN,TGM4,MASP2,NRP1,FGB,APOA1,ELANE,C4BPA,LCAT,CFP,DSC3,HLA-B,NDST1,PLTP,MFAP4,SERPINA11,SERPINB1,F12,EFEMP1,MMP9,LGALS1,TPM4,ITLN1,CNTFR,B4GALT1,CA2,PFN1,BRMS1,PRDX2,SLC6A1,ENO1,KRT9,CDH13,…
Diseases and Bio Functions	Connective Tissue Disorders, Organismal Injury and Abnormalities, Skeletal and Muscular Disorders	non-traumatic arthropathy	Non-traumatic arthropathy				yes	yes		yes	yes			yes	yes		yes	yes	yes	yes	104	IGFBP4,CCL18,HSPA1A/HSPA1B,ibuprofen,MMP2,CST3,ALDOA,ARHGDIB,C1QA,FCN2,GRN,C2,HP,TNC,IGHM,LRP1,A1BG,IGKC,PON1,ABCC2,C5,ANG,F10,IGF1,TIMP2,CALR,LYZ,PRTN3,CLU,GSN,NRP1,FGB,TNXB,APOA1,ELANE,HLA-B,AHSG,TF,MMP9,LGALS1,LBP,SERPINC1,APOM,CA2,LCP1,VIM,MRC1,FN1,BRMS1,PRDX2,ENO1,HYAL1,S100A8,S100A9,FCN3,L-cystine,B2M,HLA-A,uric acid,xanthurenic acid,APOE,MMP14,LDHB,FCGR3A/FCGR3B,C3,TGFB1,HTRA1,RBP4,THBS1,C…
Diseases and Bio Functions	Cardiovascular Disease, Organismal Injury and Abnormalities	occlusion	Occlusion of artery	yes	yes			yes	yes				yes	yes	yes	yes	yes	yes	yes		102	MMP2,SELL,CST3,PKM,PLA2G7,LPA,HP,APOA5,leukotriene B4,LRP1,PON1,sphingosine-1-phosphate,F7,C5,F10,SERPINA3,IGF1,TIMP2,PCSK9,metformin,APOB,CLU,APOA1,HSPG2,LCAT,AHSG,PLTP,F12,APOA4,MMP9,bilirubin,L-arginine,SERPINC1,APOM,PROC,CA2,ITGA2B,TKT,FN1,PRDX2,CDH13,S100A8,NOTCH1,VASP,S100A9,CES1,IGF2,APOA2,caffeine,APOE,PROCR,furosemide,MMP14,TGFB1,THBS1,CRP,PLG,SAA1,ADAMTS13,VWF,F2,CACNA1E,PTPRM,LIPC,D-gl…
Diseases and Bio Functions	Cardiovascular Disease	occlusion	Occlusion of blood vessel	yes	yes			yes	yes				yes	yes	yes	yes	yes	yes	yes		107	MMP2,SELL,CST3,PKM,PLA2G7,LPA,HP,APOA5,leukotriene B4,LRP1,PON1,sphingosine-1-phosphate,F7,C5,F10,FGA,SERPINA3,IGF1,TIMP2,PCSK9,metformin,APOB,CLU,APOA1,HSPG2,LCAT,AHSG,PLTP,F12,APOA4,MMP9,bilirubin,L-arginine,SERPINC1,APOM,PROC,CA2,ITGA2B,TKT,FN1,PRDX2,CDH13,S100A8,NOTCH1,VASP,S100A9,CES1,IGF2,GP5,APOA2,caffeine,APOE,PROCR,furosemide,MMP14,TGFB1,THBS1,CRP,PLG,SAA1,ADAMTS13,HABP2,VWF,F2,CACNA1E,P…
Diseases and Bio Functions	Cell Death and Survival	opsonization	Opsonization											yes					yes		12	C4A/C4B,FN1,C4BPB,C3,C4BPA,APOH,LBP,CFD,CRP,PLG,ASGR2,FCN2
Diseases and Bio Functions	Organismal Survival	organismal death	Organismal death	yes		yes	yes			yes	yes	yes	yes	yes	yes	yes	yes	yes	yes	yes	204	MMP2,ibuprofen,ALDOA,DSG2,saccharin,C1QA,GRN,HP,ECM1,TNC,LRP1,FBN1,CFI,CPB2,F7,C5,CSTB,F10,SERPINA3,moxifloxacin,CALR,LYZ,metformin,GSN,NRP1,pantoprazole,APOA1,ELANE,CFP,DSC3,NDST1,EFEMP1,MMP9,CNTFR,L-arginine,B4GALT1,PFN1,S100A8,ANTXR2,VASP,adenosine,IGF2,creatine,NCAM1,maleic acid,quinolinic acid,PROCR,MMP14,C3,ursodeoxycholic acid,THBS1,SAA1,niacinamide,ACTN4,CTSD,PTPRS,EGFR,choline,SOD1,ENG,F…
Diseases and Bio Functions	Cellular Assembly and Organization, Cellular Function and Maintenance	organization	Microtubule dynamics	yes		yes		yes				yes	yes	yes	yes		yes	yes	yes	yes	93	CDH2,VCL,C3,MMP2,TGFB1,SERPINF1,LAMB1,CEACAM1,LAMC1,ANPEP,NCAM2,PKM,THBS1,PLG,C1QA,GRN,ACTB,TNC,PVR,PTPRF,LRP1,VWF,ACTN4,CD9,MYOC,PTPRS,F2,PON1,EGFR,ALCAM,PTPRM,TLN1,CRKL,FLNA,F7,SOD1,C5,CSTB,ENG,APP,IGF1,THBS4,CDH5,HSPB1,ADGRF5,LTF,HRG,CHL1,CLU,GSN,NRP1,SERPINE1,PF4,MMP9,NRP2,DSP,ATRN,B4GAT1,ACE,CSF1R,PROC,LCP1,VIM,A2M,CFL1,INPP5D,FN1,PFN1,KNG1,IL1RAP,CDH1,MARCO,SIRPA,HSP90AA1,OLFM1,CDH13,FLT4,N…
Diseases and Bio Functions	Cellular Assembly and Organization, Cellular Function and Maintenance	organization	Organization of cytoplasm	yes		yes		yes				yes	yes	yes	yes		yes	yes	yes	yes	107	CDH2,VCL,MMP2,CEACAM1,LAMC1,ANPEP,PKM,NCAM2,ALDOA,C1QA,GRN,ACTB,TNC,PVR,LRP1,CD9,MYOC,PON1,ALCAM,TLN1,F7,C5,CSTB,ACTN1,IGF1,CDH5,CALR,CHL1,CLU,GSN,NRP1,PDLIM1,TF,MMP9,SERPINC1,PROC,SLC3A2,LCP1,VIM,CFL1,FN1,PFN1,IL1RAP,MARCO,KRT9,OLFM1,CDH13,S100A8,NOTCH1,VASP,S100A9,CAP1,PTPRJ,NCAM1,VTN,CNTN1,APOE,C3,TGFB1,SERPINF1,LAMB1,THBS1,PLG,PTPRF,VWF,ACTN4,PTPRS,F2,EGFR,PTPRM,CRKL,FLNA,SOD1,ENG,APP,NAGLU,T…
Diseases and Bio Functions	Cellular Assembly and Organization, Cellular Function and Maintenance	organization	Organization of cytoskeleton	yes		yes		yes				yes	yes	yes	yes		yes	yes	yes	yes	106	CDH2,VCL,MMP2,CEACAM1,LAMC1,ANPEP,NCAM2,PKM,ALDOA,C1QA,GRN,ACTB,TNC,PVR,LRP1,CD9,MYOC,PON1,ALCAM,TLN1,F7,C5,CSTB,ACTN1,IGF1,CDH5,CALR,CHL1,CLU,GSN,NRP1,PDLIM1,TF,MMP9,SERPINC1,PROC,SLC3A2,LCP1,VIM,CFL1,FN1,PFN1,IL1RAP,MARCO,KRT9,OLFM1,CDH13,S100A8,NOTCH1,VASP,S100A9,CAP1,PTPRJ,NCAM1,VTN,CNTN1,APOE,C3,TGFB1,SERPINF1,LAMB1,THBS1,PLG,PTPRF,VWF,ACTN4,PTPRS,F2,EGFR,PTPRM,CRKL,FLNA,SOD1,ENG,APP,THBS4,H…
Diseases and Bio Functions	Cancer, Endocrine System Disorders, Gastrointestinal Disease, Organismal Injury and Abnormalities	pancreatic tumor	Pancreatic tumor					yes	yes	yes		yes	yes	yes				yes	yes	yes	147	CDH2,VCL,LAMC1,ANPEP,CST3,PKM,ALDOA,LPA,HP,SERPINA5,ALDH1A1,TNC,ST6GAL1,F11,LRP1,OGN,MST1,ITIH1,CNTN3,ENTPD5,ALCAM,TLN1,CFI,CPB2,F7,CFHR1,C5,CSTB,F10,FGA,S100A7,C6,SEMA4B,APOB,CHL1,CLU,TGM4,NRP1,PTPRG,TNXB,HSPG2,HLA-B,GNPTG,YWHAZ,CTSZ,GC,TF,MMP9,LGALS1,KLKB1,MEGF8,SERPINC1,VIM,FN1,CILP2,PFN1,IGFBP3,HYOU1,APOC4,ENO1,S100A8,SFN,NOTCH1,LTA4H,IGFBP2,BCHE,CFHR5,CNTN1,MMRN2,SOWAHC,CD109,IGHG3,MMP14,LTB…
Diseases and Bio Functions	Cancer, Gastrointestinal Disease, Organismal Injury and Abnormalities	pancreatobiliary tumor	Pancreatobiliary tumor					yes	yes	yes		yes	yes	yes			yes	yes	yes	yes	164	CDH2,MMP2,VCL,LAMC1,ANPEP,CST3,PKM,ALDOA,DSG2,LPA,HP,SERPINA5,ALDH1A1,TNC,ST6GAL1,F11,LRP1,A1BG,OGN,MST1,ITIH1,CNTN3,ENTPD5,ALCAM,TLN1,CFI,CPB2,F7,CFHR1,C5,CSTB,F10,FGA,S100A7,C6,SEMA4B,CDH5,SERPINA6,APOB,CHL1,CLU,TGM4,NRP1,PTPRG,TNXB,HSPG2,DSC3,HLA-B,GNPTG,YWHAZ,CTSZ,GC,TF,MMP9,LGALS1,KLKB1,MEGF8,SERPINC1,VIM,FN1,CILP2,PFN1,IGFBP3,HYOU1,APOC4,ENO1,S100A8,SFN,ANTXR2,NOTCH1,LTA4H,IGFBP2,BCHE,CFHR5…
Diseases and Bio Functions	Cancer, Organismal Injury and Abnormalities	pelvic tumor	Pelvic tumor	yes	yes	yes	yes	yes	yes	yes	yes	yes	yes	yes	yes	yes	yes	yes	yes	yes	341	JCHAIN,HSPA1A/HSPA1B,ZNF648,MMP2,FCRL5,SELL,IGLL1/IGLL5,ANPEP,ALDOA,LGALS7/LGALS7B,C8A,LPA,LYVE1,GRN,HP,ECM1,TNC,LRP1,MYOC,QSOX1,IGKC,PON1,FBN1,ENTPD5,CFI,ABCC2,CPN2,CPB2,F7,CFHR1,C5,F10,S100A7,SERPINA3,ACTN1,C6,SEMA4B,SERPINA7,CALR,LYZ,PRTN3,CLU,GSN,TGM4,MASP2,NRP1,APOA1,ELANE,C4BPA,LCAT,CFP,DSC3,HLA-B,NDST1,MFAP4,SERPINB1,EFEMP1,APOA4,MMP9,LGALS1,TPM4,ITLN1,CNTFR,CA2,SLC6A1,SMPDL3A,ENO1,KRT9,OL…
Diseases and Bio Functions	Cardiovascular Disease, Organismal Injury and Abnormalities	peripheral vascular disease	Peripheral vascular disease	yes				yes				yes	yes	yes	yes			yes	yes		83	CDH2,CCL18,HSPA1A/HSPA1B,HTRA1,CST3,PLA2G7,THBS1,CRP,PLG,ADA2,ARHGDIB,LPA,GRN,ADAMTS13,ST6GAL1,F11,LRP1,VWF,F2,EGFR,D-glucose,CFHR1,tauroursodeoxycholic acid,ENG,IGFBP5,APP,F10,SERPINA3,HBB,IGF1,HSPB1,PCSK9,metformin,GPX3,PRTN3,APOB,HRG,CLU,GSN,NRP1,pantoprazole,CA1,nicotinamide-beta-riboside,CACNA2D1,APOA1,SERPINE1,AHSG,PLTP,SERPIND1,MMP9,COL6A1,KLKB1,bilirubin,APOH,ACE,SERPINC1,CFH,VCAM1,PROC,C…
Diseases and Bio Functions	Cardiovascular System Development and Function, Tissue Morphology	permeability	Permeability of vascular system	yes					yes			yes	yes				yes	yes	yes		44	CDH2,15(S)-HETE,C3,MMP9,MMP2,ibuprofen,SERPINF1,THBS1,PLG,SERPINC1,PROC,C4A/C4B,PROS1,KNG1,LRP1,IL18BP,VWF,MIF,F2,D-glucose,KRT1,VASP,adenosine,C5,ENG,APP,COL18A1,PTPRJ,CDH5,TIMP2,AGT,SELP,GSN,uric acid,MCAM,SERPINE1,APOE,PROCR,TIMP1,RNASE1,ICAM1,SERPING1,5-hydroxytryptamine,TTR
Diseases and Bio Functions	Cardiovascular System Development and Function, Tissue Morphology	permeability	Permeability of vasculature						yes				yes					yes	yes		32	CDH2,C3,MMP9,ibuprofen,SERPINF1,THBS1,PLG,SERPINC1,PROC,PROS1,C4A/C4B,KNG1,LRP1,VWF,IL18BP,MIF,F2,KRT1,VASP,adenosine,C5,COL18A1,PTPRJ,CDH5,TIMP2,GSN,TIMP1,APOE,RNASE1,ICAM1,5-hydroxytryptamine,SERPING1
Diseases and Bio Functions	Cellular Compromise, Lipid Metabolism, Small Molecule Biochemistry	peroxidation	Peroxidation of lipid	yes	yes																35	FTL,ursodeoxycholic acid,ibuprofen,L-proline,bilirubin,L-serine,L-arginine,L-lysine,CAT,leukotriene B4,L-carnitine,acetaminophen,AMBP,PON1,taurine,theophylline,D-glucose,glycocyamine,SOD1,APP,ribose,AGT,creatine,citrulline,APOB,metformin,HSPA5,ergothioneine,glycine,alpha-tocopherol,uric acid,L-glutamine,APOE,L-phenylalanine,quinolinic acid
Diseases and Bio Functions	Cellular Function and Maintenance, Inflammatory Response	phagocytosis	Phagocytosis	yes	yes						yes			yes							62	palmitoylethanolamide,C3,TGFB1,ursodeoxycholic acid,ANPEP,PKM,THBS1,CRP,C1QA,GRN,SAA1,CAT,leukotriene B4,LRP1,VWF,D-sphingosine,pyruvic acid,PON1,choline,TLN1,D-glucose,FLNA,CD14,SOD1,APP,F10,CALR,APCS,PRTN3,glycine,APOA1,ELANE,SERPINE1,AHSG,GP1BA,PF4,L-arginine,CFH,CSF1R,VIM,PROS1,MRC1,INPP5D,PFN1,MARCO,SIRPA,MIF,CD5L,LMAN2,S100A9,MSN,ICOSLG/LOC102723996,CD44,LAMP1,VTN,ERP44,APOA2,uric acid,ICAM…
Diseases and Bio Functions	Cell-To-Cell Signaling and Interaction, Cellular Function and Maintenance, Inflammatory Response	phagocytosis	Phagocytosis of antigen presenting cells	yes																	28	C3,THBS1,CSF1R,SAA1,GRN,PROS1,INPP5D,leukotriene B4,MARCO,SIRPA,D-sphingosine,MIF,choline,CD5L,CD14,S100A9,ICOSLG/LOC102723996,APP,CD44,CALR,VTN,glycine,APOA2,uric acid,APOA1,SERPINE1,LUM,5-hydroxytryptamine
Diseases and Bio Functions	Cell-To-Cell Signaling and Interaction, Cellular Function and Maintenance, Inflammatory Response	phagocytosis	Phagocytosis of blood cells	yes																	37	PF4,C3,THBS1,CRP,CSF1R,CFH,GRN,SAA1,PROS1,INPP5D,leukotriene B4,MARCO,D-sphingosine,SIRPA,MIF,choline,CD5L,TLN1,CD14,ICOSLG/LOC102723996,S100A9,APP,CD44,CALR,APCS,VTN,ERP44,glycine,APOA2,APOA1,uric acid,SERPINE1,GP1BA,ICAM1,LUM,5-hydroxytryptamine,FCGR3A/FCGR3B
Diseases and Bio Functions	Cell-To-Cell Signaling and Interaction, Cellular Function and Maintenance, Inflammatory Response	phagocytosis	Phagocytosis of cells	yes	yes						yes			yes							60	palmitoylethanolamide,C3,TGFB1,ursodeoxycholic acid,ANPEP,PKM,THBS1,CRP,C1QA,GRN,SAA1,CAT,leukotriene B4,LRP1,VWF,D-sphingosine,pyruvic acid,PON1,choline,TLN1,D-glucose,CD14,FLNA,SOD1,APP,F10,CALR,APCS,PRTN3,glycine,APOA1,ELANE,SERPINE1,AHSG,GP1BA,PF4,L-arginine,CSF1R,CFH,VIM,PROS1,MRC1,INPP5D,PFN1,MARCO,SIRPA,MIF,CD5L,ICOSLG/LOC102723996,LMAN2,S100A9,CD44,VTN,ERP44,APOA2,uric acid,ICAM1,LUM,5-hy…
Diseases and Bio Functions	Cell-To-Cell Signaling and Interaction, Cellular Function and Maintenance, Hematological System Development and Function	phagocytosis	Phagocytosis of myeloid cells	yes																	33	PF4,C3,THBS1,CRP,CFH,CSF1R,SAA1,GRN,PROS1,INPP5D,leukotriene B4,MARCO,SIRPA,D-sphingosine,MIF,choline,CD5L,CD14,S100A9,APP,CD44,CALR,APCS,VTN,glycine,APOA2,uric acid,APOA1,SERPINE1,ICAM1,LUM,5-hydroxytryptamine,FCGR3A/FCGR3B
Diseases and Bio Functions	Cell-To-Cell Signaling and Interaction, Cellular Function and Maintenance, Inflammatory Response	phagocytosis	Phagocytosis of phagocytes	yes																	34	PF4,C3,THBS1,CRP,CFH,CSF1R,SAA1,GRN,PROS1,INPP5D,leukotriene B4,MARCO,SIRPA,D-sphingosine,MIF,choline,CD5L,CD14,S100A9,ICOSLG/LOC102723996,APP,CD44,CALR,APCS,VTN,glycine,APOA2,uric acid,APOA1,SERPINE1,ICAM1,LUM,5-hydroxytryptamine,FCGR3A/FCGR3B
Diseases and Bio Functions	Free Radical Scavenging	production	Production of reactive oxygen species	yes	yes		yes		yes				yes	yes	yes						80	FTL,C3,TGFB1,ursodeoxycholic acid,xanthine,RBP4,CST3,CRP,ARHGDIB,GRN,ACTB,niacinamide,CAT,leukotriene B4,LRP1,D-sphingosine,F2,pyruvic acid,choline,EGFR,sphingosine-1-phosphate,D-glucose,FLNA,CD14,F7,SOD1,C5,APP,SERPINA3,HBB,biliverdine,IGF1,CDH5,L-cysteine,indican,APOC2,LTF,L-methionine,APCS,succinic acid,metformin,SELP,GSN,alpha-tocopherol,LCAT,S-allyl-L-cysteine,cholesterol,YWHAZ,TTR,15(S)-HET…
Tox Functions	Glutathione Depletion In Liver, Liver Fibrosis	production	Production of reactive oxygen species in liver		yes																6	TGFB1,ursodeoxycholic acid,CAT,LRP1,acetaminophen,cholesterol
Diseases and Bio Functions	Cancer, Organismal Injury and Abnormalities, Tumor Morphology	progression	Progression of tumor		yes			yes				yes						yes		yes	40	CDH2,IGFBP4,MMP9,NRP2,LGALS1,SERPINF1,ANPEP,THBS1,CSF1R,PSMB1,ALDH1A1,GSR,CAT,BRMS1,TNC,taurocholic acid,CDH1,MIF,HSP90AA1,EGFR,ALCAM,NOTCH1,FLT4,ABCC2,S100A9,IGFBP2,ENG,CD44,SPARC,deoxycholate,metformin,CLU,NRP1,LDHA,MCAM,SERPINE1,APOE,TIMP1,YWHAZ,FCGR3A/FCGR3B
Diseases and Bio Functions	Neurological Disease, Organismal Injury and Abnormalities	progressive encephalopathy	Progressive encephalopathy	yes			yes	yes					yes	yes	yes	yes	yes	yes	yes		125	HSPA1A/HSPA1B,FTL,ibuprofen,MMP2,CST3,ARHGDIB,LPA,GRN,HP,ACTB,IGHM,LRP1,CLEC3B,D-sphingosine,LRG1,OGN,IGKC,PON1,sphingosine-1-phosphate,APOD,tauroursodeoxycholic acid,C5,CSTB,ANG,S100A7,SERPINA3,IGF1,CHL1,CLU,GSN,APOA1,HSPG2,HLA-B,YWHAZ,PLTP,GC,F12,APOA4,TF,MMP9,CALM1 (includes others),LGALS1,bilirubin,ITLN1,SERPINC1,VIM,CFL1,MRC1,PFN1,IGFBP3,5-hydroxyindol-3-acetic acid,PRDX2,C9,APOC4,NOTCH1,S10…
Diseases and Bio Functions	Cellular Development, Cellular Growth and Proliferation	proliferation	Proliferation of blood cells		yes	yes				yes	yes		yes	yes	yes	yes		yes			86	HSPA1A/HSPA1B,FTL,hypoxanthine,C3,TGFB1,picolinic acid,xanthine,CEACAM1,SELL,IGLL1/IGLL5,ANPEP,HTRA1,THBS1,CRP,ARHGDIB,L-kynurenine,niacinamide,CAT,IGHM,ST6GAL1,ribavirin,D-sphingosine,CTSD,GPI,F2,IGKC,EGFR,sphingosine-1-phosphate,ALCAM,TLN1,D-glucose,CD14,SOD1,IGF1,CALR,LTF,metformin,APOA1,ELANE,CFP,SERPINE1,TALDO1,cholesterol,CTSZ,CD59,PF4,MMP9,LGALS1,APOH,L-arginine,CSF1R,VCAM1,PROC,SLC3A2,LCP…
Tox Functions	Cardiac Proliferation	proliferation	Proliferation of cardiac fibroblasts												yes						6	AGT,D-glucose,TGFB1,SERPINF1,leukotriene B4,IGF1
Tox Functions	Cardiac Proliferation	proliferation	Proliferation of cardiomyocytes										yes		yes	yes					8	AGT,EGFR,NCAM1,NOTCH1,HSPA5,RBP4,IGF1,IGF2
Diseases and Bio Functions	Cellular Growth and Proliferation, Connective Tissue Development and Function, Tissue Development	proliferation	Proliferation of connective tissue cells			yes						yes	yes	yes	yes	yes	yes	yes			78	IGFBP4,HSPA1A/HSPA1B,hypoxanthine,VCL,MMP2,TGFB1,ibuprofen,SERPINF1,CEACAM1,xanthine,DSG2,LGALS7/LGALS7B,GRN,SAA1,ACTB,leukotriene B4,L-carnitine,PTPRF,CTSD,F2,GPI,EGFR,sphingosine-1-phosphate,IHH,D-glucose,CRKL,SOD1,ENG,IGFBP5,PPBP,IGF1,TIMP2,HSPB1,LTF,metformin,SERPINE1,cholesterol,PF4,TF,MMP9,LGALS1,glycerol,CSF1R,PROC,SLC3A2,L-lysine,VIM,FN1,KNG1,KRT10,PGK1,IGFBP3,phosphate,CDH1,MIF,ALB,CDH13…
Diseases and Bio Functions	Cardiovascular System Development and Function, Cellular Development, Cellular Function and Maintenance, Cellular Growth and Proliferation, Organismal Development, Tissue Development	proliferation	Proliferation of endothelial cells	yes		yes			yes			yes	yes	yes	yes	yes			yes		63	CDH2,C3,TGFB1,ibuprofen,SERPINF1,CEACAM1,HTRA1,PKM,THBS1,PLG,GRN,SAA1,ECM1,HABP2,F2,LRG1,sphingosine-1-phosphate,PTPRM,D-glucose,ANG,ENG,APP,SERPINA3,IGF1,TIMP2,THBS4,CALR,metformin,NRP1,APOA1,SERPINE1,guanidinosuccinic acid,F12,PF4,NRP2,LGALS1,APOH,SERPINC1,PROC,PROS1,FN1,KNG1,BRMS1,CDH13,S100A8,FLT4,ANTXR2,S100A9,PPIA,adenosine,COL18A1,CD44,PTPRJ,IGF2,SPARC,AGT,CHGA,HSPA5,MCAM,APOE,PROCR,5-hydr…
Diseases and Bio Functions	Cellular Growth and Proliferation, Tissue Development	proliferation	Proliferation of epithelial cells			yes		yes				yes	yes	yes	yes	yes		yes	yes		66	IGFBP4,C3,TGFB1,ursodeoxycholic acid,SERPINF1,LAMB1,CEACAM1,LAMC1,HTRA1,DSG2,THBS1,LGALS7/LGALS7B,PLG,GRN,uridine,cytidine,FGL1,taurocholic acid,CD9,D-sphingosine,F2,MST1,EGFR,sphingosine-1-phosphate,ENTPD5,IHH,D-glucose,CPB2,tauroursodeoxycholic acid,C5,ENG,IGF1,LTF,metformin,CLU,KRT16,MMP9,glycerol,B4GALT1,PROC,VIM,FN1,KRT10,valsartan,acetaminophen,CDH1,CDH13,HYAL1,SFN,guanosine,NOTCH1,adenosin…
Tox Functions	Cardiac Proliferation	proliferation	Proliferation of heart cells										yes		yes	yes					12	AGT,EGFR,NCAM1,D-glucose,TGFB1,NOTCH1,SERPINF1,HSPA5,leukotriene B4,RBP4,IGF1,IGF2
Tox Functions	Liver Fibrosis, Liver Proliferation	proliferation	Proliferation of hepatic stellate cells										yes		yes						11	AGT,TF,TGFB1,ibuprofen,LGALS1,xanthine,TIMP1,IGF1,F2,TIMP2,MMP14
Tox Functions	Liver Proliferation	proliferation	Proliferation of hepatocytes			yes							yes		yes	yes			yes		19	EGFR,ENTPD5,TGFB1,C3,CPB2,CEACAM1,C5,THBS1,PLG,IGF1,IGF2,AGT,metformin,FGL1,acetaminophen,TIMP1,D-sphingosine,5-hydroxytryptamine,MST1
Diseases and Bio Functions	Cellular Development, Cellular Growth and Proliferation, Hematological System Development and Function, Lymphoid Tissue Structure and Development	proliferation	Proliferation of immune cells		yes	yes				yes			yes	yes	yes	yes		yes			81	HSPA1A/HSPA1B,FTL,hypoxanthine,C3,TGFB1,picolinic acid,xanthine,CEACAM1,SELL,IGLL1/IGLL5,ANPEP,HTRA1,THBS1,CRP,ARHGDIB,L-kynurenine,niacinamide,CAT,IGHM,ST6GAL1,ribavirin,D-sphingosine,CTSD,GPI,F2,IGKC,sphingosine-1-phosphate,ALCAM,TLN1,D-glucose,CD14,IGF1,CALR,LTF,metformin,CFP,SERPINE1,TALDO1,cholesterol,CTSZ,CD59,MMP9,LGALS1,APOH,L-arginine,CSF1R,VCAM1,PROC,SLC3A2,LCP1,VIM,ITGA2B,A2M,DPP4,INPP…
Tox Functions	Renal Proliferation	proliferation	Proliferation of kidney cells		yes								yes		yes	yes					18	EGFR,sphingosine-1-phosphate,D-glucose,TGFB1,C5,IGF1,SPARC,IGF2,AGT,indican,KNG1,valsartan,LCAT,HSPG2,CDH1,APOE,MMP14,MST1
Tox Functions	Liver Proliferation	proliferation	Proliferation of liver cells			yes							yes		yes	yes			yes		26	TF,C3,TGFB1,ibuprofen,LGALS1,CEACAM1,xanthine,THBS1,PLG,FGL1,acetaminophen,D-sphingosine,F2,MST1,EGFR,ENTPD5,CPB2,C5,IGF1,IGF2,TIMP2,AGT,metformin,TIMP1,5-hydroxytryptamine,MMP14
Tox Functions	Renal Proliferation	proliferation	Proliferation of mesangial cells		yes								yes		yes	yes					14	EGFR,sphingosine-1-phosphate,D-glucose,TGFB1,C5,IGF1,SPARC,IGF2,AGT,KNG1,LCAT,HSPG2,APOE,MST1
Diseases and Bio Functions	Cellular Development, Cellular Growth and Proliferation, Organ Development, Skeletal and Muscular System Development and Function, Tissue Development	proliferation	Proliferation of muscle cells					yes		yes	yes		yes	yes	yes	yes	yes	yes	yes	yes	57	IGFBP4,MMP2,TGFB1,xanthine,RBP4,THBS1,PLG,LPA,SAA1,HABP2,TNC,PTPRF,LRP1,F2,pyruvic acid,OGN,EGFR,sphingosine-1-phosphate,D-glucose,ABCC2,APOD,F7,ANG,IGFBP5,IGF1,metformin,CLU,ELANE,SERPINE1,cholesterol,PF4,MMP9,bilirubin,ITLN1,DPP4,FN1,PTGDS,SERPINF2,IGFBP3,SIRPA,MIF,CDH13,NOTCH1,PPIA,IGFBP2,IGF2,SPARC,POSTN,AGT,NCAM1,VTN,HSPA5,uric acid,APOE,TIMP1,5-hydroxytryptamine,MMP14
Diseases and Bio Functions	Cellular Development, Cellular Growth and Proliferation, Organ Development, Skeletal and Muscular System Development and Function, Tissue Development	proliferation	Proliferation of smooth muscle cells					yes		yes	yes		yes		yes		yes	yes	yes	yes	50	IGFBP4,MMP2,TGFB1,xanthine,THBS1,PLG,LPA,SAA1,HABP2,TNC,PTPRF,LRP1,F2,OGN,EGFR,sphingosine-1-phosphate,D-glucose,ABCC2,APOD,F7,ANG,IGFBP5,IGF1,metformin,CLU,ELANE,SERPINE1,cholesterol,PF4,MMP9,ITLN1,bilirubin,DPP4,PTGDS,SERPINF2,IGFBP3,SIRPA,MIF,CDH13,NOTCH1,PPIA,IGFBP2,SPARC,POSTN,AGT,VTN,uric acid,APOE,5-hydroxytryptamine,MMP14
Diseases and Bio Functions	Cancer, Cellular Development, Cellular Growth and Proliferation, Organismal Injury and Abnormalities, Tumor Morphology	proliferation	Proliferation of tumor cells			yes					yes		yes		yes	yes		yes			61	CCL18,HSPA1A/HSPA1B,TGFB1,ibuprofen,CEACAM1,CST3,PKM,THBS1,LGALS7/LGALS7B,GRN,niacinamide,L-carnitine,IGHM,ACTN4,F2,MST1,EGFR,D-glucose,SOD1,IGFBP5,S100A7,IGF1,CDH5,TIMP2,L-methionine,metformin,L-asparagine,NRP1,ELANE,HSPG2,SERPINE1,SAE1,CTSZ,TTR,MMP9,LGALS1,CSF1R,SLC3A2,CST6,IGFBP3,phosphate,CDH1,MIF,NOTCH1,S100A9,adenosine,IGFBP2,L-cystine,CD44,IGF2,deoxycholate,AGT,IGFBP7,HSPA5,LDHA,caffeine,M…
Diseases and Bio Functions	Cellular Growth and Proliferation	proliferation	Proliferation of vascular cells						yes			yes	yes	yes	yes	yes		yes	yes		59	IGFBP4,C3,TGFB1,ibuprofen,xanthine,PKM,THBS1,PLG,SAA1,HABP2,PTPRF,F2,sphingosine-1-phosphate,D-glucose,ANG,ENG,IGFBP5,SERPINA3,IGF1,metformin,NRP1,SERPINE1,cholesterol,F12,PF4,MMP9,NRP2,LGALS1,bilirubin,ITLN1,PROS1,PTGDS,FN1,KNG1,BRMS1,SIRPA,MIF,CDH13,S100A8,NOTCH1,FLT4,ANTXR2,S100A9,PPIA,adenosine,IGFBP2,COL18A1,CD44,PTPRJ,IGF2,SPARC,POSTN,AGT,CHGA,HSPA5,uric acid,APOE,5-hydroxytryptamine,CAVIN2
Tox Functions	Cardiac Proliferation	proliferation	Proliferation of ventricular myocytes												yes						4	AGT,EGFR,HSPA5,IGF1
Diseases and Bio Functions	Organismal Injury and Abnormalities, Renal and Urological Disease	proteinuria	Proteinuria		yes		yes			yes								yes			34	CFB,C3,MMP9,TGFB1,glycerol,CST3,PKM,ACE,CRP,L-arginine,LGALS7/LGALS7B,B4GALT1,CFH,PROC,PSMB1,DPP4,PTGDS,niacinamide,valsartan,VWF,ACTN4,APOL1,MST1,ALB,F7,SPARC,AGT,metformin,maleic acid,CACNA2D1,caffeine,LCAT,SERPINE1,ICAM1
Diseases and Bio Functions	Post-Translational Modification, Protein Degradation, Protein Synthesis	proteolysis	Proteolysis							yes	yes		yes		yes		yes	yes	yes		46	F12,GPLD1,MMP9,MMP2,KLKB1,HTRA1,ANPEP,CST3,ACE,PLG,CNDP1,PROC,DPP4,CFL1,SERPINA5,cholesterol sulfate,ADAMTS13,HABP2,KNG1,F11,CTSA,CTSD,F2,D-gluconic acid,theophylline,CPB2,C5,CSTB,IGF1,urea,TIMP2,F9,APCS,PRTN3,GSN,glycine,SERPINA1,HGFAC,ELANE,APOE,L-phenylalanine,C1S,CPN1,CTSZ,MMP14,PCOLCE
Tox Functions	Increased Levels of Albumin	quantity	Increased Levels of Albumin	yes						yes											14	L-proline,L-threonine,APP,B2M,THBS1,L-leucine,L-lysine,AGT,DPP4,L-methionine,glycine,L-carnitine,L-phenylalanine,ICAM1
Tox Functions	Increased Levels of Alkaline Phosphatase	quantity	Increased Levels of Alkaline Phosphatase										yes		yes	yes					14	TGFB1,NOTCH1,ursodeoxycholic acid,IGFBP5,L-arginine,IGF1,IGF2,L-lysine,POSTN,deoxycholate,cholic acid,acetaminophen,phosphate,furosemide
Tox Functions	Increased Levels of Blood Urea Nitrogen	quantity	Increased Levels of Blood Urea Nitrogen				yes														11	AGT,CFB,C4A/C4B,C3,TGFB1,adenine,C5,acetaminophen,glycerol,C6,CD44
Tox Functions	Increased Levels of Creatinine	quantity	Increased Levels of Creatinine				yes														17	CFB,C3,C5,glycerol,ACE,C6,L-arginine,CD44,AGT,creatine,GRN,niacinamide,adenine,acetaminophen,valsartan,ICAM1,MST1
Tox Functions	Increased Levels of LDH	quantity	Increased Levels of LDH	yes							yes										14	D-glucose,ibuprofen,CPB2,bilirubin,C5,APP,L-arginine,deoxycholate,adenine,LDHA,ELANE,acetaminophen,CFD,cholesterol
Diseases and Bio Functions	Hematological System Development and Function, Tissue Morphology	quantity	Quantity of blood cells	yes	yes			yes					yes		yes	yes		yes	yes		110	JCHAIN,ibuprofen,MFAP5,SELL,IGLL1/IGLL5,ANPEP,ARHGDIB,C1QA,GRN,ECM1,IGHM,ST6GAL1,CD9,IGKC,sphingosine-1-phosphate,ALCAM,TLN1,IHH,CPB2,tauroursodeoxycholic acid,C5,ANG,IGHA1,C6,IGF1,TIMP2,metformin,PRTN3,APOB,CLU,GSN,APOA1,LCAT,CFP,SERPINB1,TF,MMP9,LGALS1,KLKB1,bilirubin,B4GALT1,PROC,ITGA2B,IGFBP3,valsartan,PRDX2,CDH13,S100A8,SFN,NOTCH1,VASP,S100A9,B2M,PTPRJ,IGF2,VTN,HLA-A,caffeine,uric acid,AOC3,…
Diseases and Bio Functions	Cell Signaling, Molecular Transport, Vitamin and Mineral Metabolism	quantity	Quantity of Ca2+	yes							yes		yes	yes	yes	yes			yes		80	citric acid,C3,TGFB1,ursodeoxycholic acid,ibuprofen,xanthine,SELL,LAMC1,PLG,LPA,SAA1,leukotriene B4,IGHM,D-sphingosine,F2,pyruvic acid,IGKC,EGFR,sphingosine-1-phosphate,D-glucose,alpha-ketoisocaproic acid,SOD1,tauroursodeoxycholic acid,C5,APP,PPBP,IGF1,CALR,LYZ,L-cysteine,succinic acid,metformin,SELP,GSN,adenine,glycine,ELANE,cholesterol,L-lactic acid,TTR,GC,CD59,LGALS1,RARRES2,APOC3,VCAM1,PROC,L…
Diseases and Bio Functions	Carbohydrate Metabolism	quantity	Quantity of carbohydrate	yes			yes						yes		yes	yes		yes			78	C3,TGFB1,N-stearoylethanolamine,PKM,AZGP1,C1QA,LPA,SAA1,uridine,niacinamide,ALDH1A1,allantoin,C1QTNF3,PTPRS,F2,pyruvic acid,PON1,choline,EGFR,sphingosine-1-phosphate,CACNA1E,D-glucose,CD14,F7,SOD1,H6PD,C5,APP,IGF1,citrulline,L-cysteine,LTF,metformin,glycine,APOA1,ENPP2,levothyroxine,NDST1,cholesterol,CFB,APOA4,MMP9,glycerol,LBP,APOC1,SFTPB,SLC3A2,betaine,INPP5D,KNG1,BRMS1,FBP1,valsartan,acetamino…
Diseases and Bio Functions	Tissue Morphology	quantity	Quantity of cells	yes	yes			yes	yes			yes	yes	yes	yes	yes	yes	yes	yes	yes	175	JCHAIN,MMP2,ibuprofen,VCL,MFAP5,SELL,LAMC1,IGLL1/IGLL5,ANPEP,ARHGDIB,C1QA,GRN,HP,ECM1,TNC,IGHM,ST6GAL1,FGL1,CD9,MST1,IGKC,PON1,sphingosine-1-phosphate,ALCAM,TLN1,IHH,CPB2,APOD,tauroursodeoxycholic acid,C5,ANG,C6,IGHA1,CADM1,IGF1,TIMP2,CALR,metformin,PRTN3,APOB,CHL1,CLU,GSN,NRP1,APOA1,HSPG2,LCAT,CFP,SERPINB1,APOA4,TF,MMP9,LGALS1,KLKB1,bilirubin,CNTFR,B4GALT1,PROC,VIM,ITGA2B,FN1,PFN1,IL1RAP,IGFBP3,…
Diseases and Bio Functions	Hematological System Development and Function, Tissue Morphology	quantity	Quantity of granulocytes					yes										yes			46	SERPINB1,MMP9,TGFB1,MFAP5,C3,LGALS1,bilirubin,SELL,RARRES2,THBS1,CSF1R,B4GALT1,CFH,C1QA,GRN,SAA1,C4A/C4B,INPP5D,ST6GAL1,IGFBP3,IL18BP,MIF,AMBP,CDH13,S100A8,CD5L,theophylline,MSN,S100A9,C5,C6,TIMP2,VTN,PRTN3,metformin,SELP,CLU,GSN,SERPINA1,uric acid,AOC3,CFP,SERPINE1,TIMP1,ICAM1,LUM
Diseases and Bio Functions	Hematological System Development and Function, Tissue Morphology	quantity	Quantity of leukocytes	yes				yes					yes		yes	yes		yes	yes		96	JCHAIN,ibuprofen,C3,TGFB1,MFAP5,SELL,IGLL1/IGLL5,ANPEP,THBS1,CRP,PLG,ARHGDIB,C1QA,GRN,SAA1,C4A/C4B,ECM1,niacinamide,IGHM,ST6GAL1,ribavirin,CTSD,IGKC,sphingosine-1-phosphate,ALCAM,LIPC,TLN1,IHH,FLNA,SOD1,tauroursodeoxycholic acid,C5,ANG,APP,HBB,IGHA1,C6,IGF1,TIMP2,L-methionine,metformin,PRTN3,APOB,SELP,CLU,GSN,APOA1,CFP,SERPINE1,L-phenylalanine,cholesterol,SERPINB1,PF4,MMP9,LGALS1,KLKB1,bilirubin,…
Diseases and Bio Functions	Molecular Transport	quantity	Quantity of metal	yes							yes		yes	yes	yes	yes			yes		93	citric acid,FTL,C3,TGFB1,ursodeoxycholic acid,ibuprofen,xanthine,SELL,LAMC1,PLG,LPA,GRN,SAA1,HP,leukotriene B4,IGHM,D-sphingosine,F2,pyruvic acid,PON1,IGKC,EGFR,sphingosine-1-phosphate,D-glucose,alpha-ketoisocaproic acid,SOD1,tauroursodeoxycholic acid,C5,APP,PPBP,IGF1,CALR,LYZ,L-cysteine,LTF,succinic acid,metformin,SELP,GSN,erythritol,adenine,glycine,ELANE,NDST1,cholesterol,L-lactic acid,TTR,GC,C…
Diseases and Bio Functions	Molecular Transport	quantity	Quantity of metal ion	yes							yes		yes	yes	yes	yes			yes		84	citric acid,C3,TGFB1,ursodeoxycholic acid,ibuprofen,xanthine,SELL,LAMC1,PLG,LPA,GRN,SAA1,leukotriene B4,IGHM,D-sphingosine,F2,pyruvic acid,IGKC,EGFR,sphingosine-1-phosphate,D-glucose,alpha-ketoisocaproic acid,SOD1,tauroursodeoxycholic acid,C5,APP,PPBP,IGF1,CALR,LYZ,L-cysteine,succinic acid,metformin,SELP,GSN,erythritol,adenine,glycine,ELANE,cholesterol,L-lactic acid,TTR,GC,CD59,LGALS1,RARRES2,APO…
Diseases and Bio Functions	Hematological System Development and Function, Tissue Morphology	quantity	Quantity of myeloid cells	yes	yes			yes							yes			yes	yes		76	C3,TGFB1,MFAP5,ibuprofen,SELL,THBS1,PLG,C1QA,GRN,SAA1,C4A/C4B,ECM1,ST6GAL1,CD9,sphingosine-1-phosphate,LIPC,IHH,FLNA,SOD1,C5,APP,HBB,C6,IGF1,TIMP2,metformin,PRTN3,APOB,SELP,CLU,GSN,LCAT,CFP,SERPINE1,cholesterol,SERPINB1,CD59,TF,MMP9,LGALS1,KLKB1,bilirubin,RARRES2,CSF1R,B4GALT1,CFH,VCAM1,PROC,PROS1,INPP5D,IGFBP3,PRDX2,IL18BP,SIRPA,MIF,AMBP,CDH13,S100A8,CD5L,theophylline,FLT4,VASP,S100A9,MSN,B2M,PT…
Diseases and Bio Functions	Hematological System Development and Function, Inflammatory Response, Tissue Morphology	quantity	Quantity of neutrophils															yes			37	SERPINB1,C3,MMP9,TGFB1,MFAP5,SELL,RARRES2,THBS1,B4GALT1,CFH,C1QA,GRN,SAA1,C4A/C4B,INPP5D,ST6GAL1,IGFBP3,IL18BP,AMBP,CDH13,S100A8,CD5L,MSN,S100A9,C5,C6,TIMP2,VTN,PRTN3,metformin,SELP,GSN,SERPINA1,uric acid,TIMP1,ICAM1,LUM
Diseases and Bio Functions	Hematological System Development and Function, Inflammatory Response, Tissue Morphology	quantity	Quantity of phagocytes					yes										yes	yes		59	C3,TGFB1,MFAP5,SELL,THBS1,PLG,C1QA,GRN,SAA1,C4A/C4B,ECM1,ST6GAL1,IGHM,sphingosine-1-phosphate,LIPC,IHH,SOD1,C5,C6,TIMP2,metformin,PRTN3,APOB,SELP,CLU,GSN,SERPINE1,cholesterol,SERPINB1,MMP9,LGALS1,RARRES2,CSF1R,B4GALT1,CFH,VCAM1,PROC,INPP5D,IGFBP3,IL18BP,SIRPA,MIF,AMBP,CDH13,S100A8,CD5L,FLT4,S100A9,MSN,B2M,AGT,VTN,SERPINA1,uric acid,AOC3,APOE,TIMP1,ICAM1,LUM
Diseases and Bio Functions	Free Radical Scavenging, Molecular Transport	quantity	Quantity of reactive oxygen species	yes	yes			yes		yes			yes	yes							42	TGFB1,ursodeoxycholic acid,bilirubin,xanthine,L-arginine,PON3,CSF1R,DPP4,betaine,PFN1,niacinamide,GSR,CAT,L-carnitine,acetaminophen,PRDX2,F2,pyruvic acid,ALB,PON1,EGFR,choline,taurine,D-glucose,CP,SOD1,APP,CD44,urea,AGT,ADGRF5,citrulline,L-methionine,succinic acid,APOB,metformin,CLU,alpha-tocopherol,uric acid,S-allyl-L-cysteine,APOE,trimethyloxamine
Diseases and Bio Functions	Lipid Metabolism, Molecular Transport, Small Molecule Biochemistry	quantity	Quantity of steroid	yes	yes			yes					yes		yes	yes			yes		71	SHBG,TGFB1,ursodeoxycholic acid,ibuprofen,PKM,PLG,SAA1,HP,niacinamide,APOA5,L-carnitine,FGL1,LRP1,PON1,EGFR,ENTPD5,LIPC,IHH,D-glucose,ABCC2,H6PD,tauroursodeoxycholic acid,APP,ANGPTL3,IGF1,CDH5,SERPINA6,VNN1,ADGRF5,PCSK9,metformin,APOB,CLU,adenine,APOA1,LCAT,SERPINE1,levothyroxine,cholesterol,PLTP,GC,APOA4,glycerol,APOC1,APOC3,PON3,APOM,betaine,MRC1,KNG1,valsartan,phosphate,MIF,ASGR2,ALB,taurine,s…
Diseases and Bio Functions	Cellular Function and Maintenance	receptor-mediated endocytosis	Receptor-mediated endocytosis	yes				yes													61	JCHAIN,C3,IGHV1OR15-1,IGLV3-21,IGKV1-5,IGHV2-70,SAA1,HP,APOA5,IGLC2,IGLV1-47,IGHV3-53,LRP1,IGKC,CD14,APP,HBB,IGHA1,IGLV2-8,CALR,APOC2,IGLV3-1,IGKV1-12,APOB,IGKV3-20,CLU,ANTXR1,IGLV2-14,IGKV3D-20,APOA1,IGKV3-15,HSPG2,SERPINE1,cholesterol,IGLV1-51,IGLV1-44,IGHV1-69,TF,IGHV4-34,APOC1,APOC3,IGHV3-7,IGKV2-40,MRC1,MARCO,HYOU1,AMBP,HSP90AA1,APOL1,COLEC11,ALB,IGLV3-19,IGLC6,CAP1,B2M,SPARC,MASP1,VTN,IGHV3…
Diseases and Bio Functions	Cell-To-Cell Signaling and Interaction, Cellular Movement	recruitment	Recruitment of blood cells	yes	yes			yes		yes	yes			yes			yes	yes	yes	yes	61	palmitoylethanolamide,HSPA1A/HSPA1B,C3,MMP2,TGFB1,SELL,THBS1,PLG,C4A/C4B,ADAMTS13,CAT,leukotriene B4,TNC,LRP1,VWF,sphingosine-1-phosphate,CD14,CPB2,C5,APP,LYZ,LTF,PRTN3,APOB,metformin,SELP,CLU,GSN,APOA1,ELANE,SERPINE1,GP1BA,NDST1,PGLYRP2,ST3GAL6,GC,MMP9,LGALS1,RARRES2,CSF1R,B4GALT1,VCAM1,PROC,DPP4,FN1,INPP5D,acetaminophen,MIF,S100A8,CD5L,NOTCH1,VASP,CD44,AGT,uric acid,AOC3,L-glutamine,APOE,TIMP1,…
Diseases and Bio Functions	Cell-To-Cell Signaling and Interaction, Cellular Movement	recruitment	Recruitment of cells	yes	yes			yes		yes	yes	yes		yes			yes	yes	yes	yes	65	palmitoylethanolamide,HSPA1A/HSPA1B,C3,MMP2,TGFB1,SELL,THBS1,PLG,C4A/C4B,ADAMTS13,CAT,leukotriene B4,TNC,LRP1,VWF,EGFR,sphingosine-1-phosphate,CPB2,CD14,C5,ENG,APP,LYZ,LTF,metformin,PRTN3,APOB,SELP,CLU,GSN,APOA1,ELANE,SERPINE1,GP1BA,NDST1,PGLYRP2,ST3GAL6,GC,MMP9,LGALS1,KLKB1,RARRES2,CSF1R,B4GALT1,VCAM1,PROC,VIM,DPP4,FN1,INPP5D,acetaminophen,MIF,S100A8,CD5L,NOTCH1,VASP,CD44,AGT,uric acid,AOC3,L-gl…
Diseases and Bio Functions	Cell-To-Cell Signaling and Interaction, Cellular Movement, Hematological System Development and Function, Immune Cell Trafficking	recruitment	Recruitment of granulocytes		yes					yes	yes						yes	yes			39	ST3GAL6,GC,HSPA1A/HSPA1B,C3,MMP9,MMP2,LGALS1,SELL,RARRES2,THBS1,B4GALT1,VCAM1,DPP4,CAT,leukotriene B4,VWF,MIF,S100A8,sphingosine-1-phosphate,CD14,CPB2,C5,CD44,AGT,LYZ,LTF,PRTN3,SELP,GSN,APOA1,uric acid,ELANE,L-glutamine,SERPINE1,APOE,GP1BA,NDST1,ICAM1,FCGR3A/FCGR3B
Diseases and Bio Functions	Cell-To-Cell Signaling and Interaction, Cellular Movement, Hematological System Development and Function, Immune Cell Trafficking	recruitment	Recruitment of leukocytes	yes	yes			yes		yes	yes			yes			yes	yes	yes	yes	60	palmitoylethanolamide,HSPA1A/HSPA1B,C3,MMP2,TGFB1,SELL,THBS1,PLG,C4A/C4B,ADAMTS13,CAT,leukotriene B4,TNC,LRP1,VWF,sphingosine-1-phosphate,CD14,CPB2,C5,APP,LYZ,LTF,PRTN3,APOB,metformin,SELP,CLU,GSN,APOA1,ELANE,SERPINE1,GP1BA,NDST1,PGLYRP2,ST3GAL6,GC,MMP9,LGALS1,RARRES2,CSF1R,B4GALT1,VCAM1,PROC,DPP4,FN1,INPP5D,acetaminophen,MIF,S100A8,CD5L,NOTCH1,CD44,AGT,uric acid,AOC3,L-glutamine,APOE,TIMP1,ICAM1…
Diseases and Bio Functions	Cell-To-Cell Signaling and Interaction, Cellular Movement	recruitment	Recruitment of myeloid cells	yes	yes					yes	yes						yes	yes	yes		53	palmitoylethanolamide,HSPA1A/HSPA1B,C3,MMP2,TGFB1,SELL,THBS1,PLG,ADAMTS13,CAT,leukotriene B4,LRP1,VWF,sphingosine-1-phosphate,CD14,CPB2,C5,APP,LYZ,LTF,PRTN3,APOB,metformin,SELP,GSN,APOA1,ELANE,SERPINE1,GP1BA,NDST1,ST3GAL6,GC,MMP9,LGALS1,RARRES2,CSF1R,B4GALT1,VCAM1,DPP4,INPP5D,acetaminophen,MIF,S100A8,CD5L,NOTCH1,CD44,AGT,uric acid,AOC3,L-glutamine,APOE,ICAM1,FCGR3A/FCGR3B
Diseases and Bio Functions	Cell-To-Cell Signaling and Interaction, Cellular Movement, Hematological System Development and Function, Immune Cell Trafficking, Inflammatory Response	recruitment	Recruitment of neutrophils		yes						yes						yes	yes			34	GC,ST3GAL6,HSPA1A/HSPA1B,MMP9,MMP2,SELL,RARRES2,B4GALT1,CAT,leukotriene B4,VWF,MIF,S100A8,sphingosine-1-phosphate,CD14,CPB2,C5,CD44,AGT,LYZ,LTF,PRTN3,SELP,GSN,uric acid,APOA1,ELANE,L-glutamine,SERPINE1,APOE,GP1BA,NDST1,ICAM1,FCGR3A/FCGR3B
Diseases and Bio Functions	Cell-To-Cell Signaling and Interaction, Cellular Movement, Hematological System Development and Function, Immune Cell Trafficking, Inflammatory Response	recruitment	Recruitment of phagocytes	yes	yes			yes			yes						yes	yes	yes		50	palmitoylethanolamide,HSPA1A/HSPA1B,MMP2,TGFB1,SELL,THBS1,PLG,ADAMTS13,CAT,leukotriene B4,LRP1,VWF,sphingosine-1-phosphate,CD14,CPB2,C5,APP,LYZ,LTF,PRTN3,APOB,metformin,SELP,CLU,GSN,APOA1,ELANE,SERPINE1,GP1BA,NDST1,ST3GAL6,GC,MMP9,RARRES2,CSF1R,B4GALT1,VCAM1,INPP5D,acetaminophen,MIF,S100A8,CD5L,NOTCH1,CD44,AGT,uric acid,L-glutamine,APOE,ICAM1,FCGR3A/FCGR3B
Tox Functions	Increased Levels of LDH	release	Increased release of LDH	yes							yes										9	deoxycholate,D-glucose,ibuprofen,bilirubin,ELANE,acetaminophen,APP,cholesterol,L-arginine
Diseases and Bio Functions	Organismal Injury and Abnormalities, Renal and Urological Disease	renal impairment	Renal impairment		yes		yes			yes	yes		yes				yes				54	citric acid,C3,MMP2,TGFB1,ursodeoxycholic acid,LAMC1,THBS1,CRP,FCGR2C,C4A/C4B,L-carnitine,ribavirin,ACTN4,F2,MST1,D-glucose,C5,F10,urea,indican,PRTN3,APOB,metformin,adenine,pantoprazole,CA1,CACNA2D1,ELANE,LCAT,SERPINE1,cholesterol,TTR,CFB,TF,glycerol,ACE,L-arginine,SERPINC1,CA2,DPP4,PTGDS,KNG1,valsartan,phosphate,ALB,theophylline,PPIA,AGT,CHGA,creatinine,AOC3,furosemide,MMP14,FCGR3A/FCGR3B
Diseases and Bio Functions	Cardiovascular Disease, Organismal Injury and Abnormalities, Renal and Urological Disease	renal vascular disorder	Renal vascular disorder				yes												yes		16	CFB,CFI,C3,F7,CFHR1,C5,THBS1,PLG,CFH,C1QA,metformin,C2,creatinine,APOE,CFD,CFHR3
Tox Functions	Renal Damage	reperfusion injury	Reperfusion injury of kidney				yes														9	CFB,TLN1,TGFB1,C3,C5,CFP,THBS1,CD44,COLEC11
Diseases and Bio Functions	Cellular Compromise	respiratory burst	Respiratory burst	yes										yes							22	JCHAIN,PF4,sphingosine-1-phosphate,TGFB1,C3,CD14,APOH,C5,APP,ANPEP,LBP,IGHA1,VCAM1,LTF,VTN,FN1,IGHG3,ICAM1,MIF,cholesterol,pyruvic acid,LTBP1
Diseases and Bio Functions	Cancer, Organismal Injury and Abnormalities, Respiratory Disease	respiratory system tumor	Respiratory system tumor			yes		yes	yes	yes	yes		yes	yes	yes	yes	yes	yes	yes	yes	225	HSPA1A/HSPA1B,ZNF648,MMP2,FCRL5,SELL,ANPEP,ALDOA,DSG2,C8A,C1QA,LPA,GRN,TNC,LRP1,CD9,PON1,FBN1,CFI,ABCC2,CPB2,F10,SERPINA3,ACTN1,C6,GSN,CLU,MASP2,NRP1,FGB,ELANE,APOA1,CFP,DSC3,HLA-B,SERPINA11,EFEMP1,APOA4,MMP9,LGALS1,ITLN1,CNTFR,PRDX2,SLC6A1,SMPDL3A,ENO1,CDH13,ANTXR2,TGOLN2,IGF2,LAMP1,MASP1,NCAM1,MMRN1,NDST4,PROCR,MMP14,LDHB,FCGR3A/FCGR3B,C3,THBS1,PF4V1,ACTN4,APMAP,CTSD,PTPRS,EGFR,ITIH3,C7,DPT,F9,…
Diseases and Bio Functions	Cell-To-Cell Signaling and Interaction	response	Response of antigen presenting cells	yes										yes							36	C3,CST3,THBS1,CSF1R,PROC,GRN,SAA1,PROS1,FN1,INPP5D,leukotriene B4,IGHM,valsartan,MARCO,D-sphingosine,SIRPA,MIF,HSP90AA1,PON1,choline,CD5L,CD14,ICOSLG/LOC102723996,S100A9,C5,APP,CD44,CALR,VTN,glycine,APOA2,APOA1,uric acid,SERPINE1,LUM,5-hydroxytryptamine
Diseases and Bio Functions	Cell-To-Cell Signaling and Interaction	response	Response of granulocytes								yes			yes							23	sphingosine-1-phosphate,CD5L,C3,adenosine,C5,ANPEP,THBS1,IGHA1,CRP,CD44,CFH,VCAM1,SAA1,PROS1,APCS,VTN,FN1,leukotriene B4,ELANE,SERPINE1,IGHG3,ICAM1,FCGR3A/FCGR3B
Diseases and Bio Functions	Digestive System Development and Function, Hepatic System Development and Function, Organ Development	response	Response of liver												yes		yes	yes			49	C3,MMP2,TGFB1,ursodeoxycholic acid,FCGR2C,FCN2,C4A/C4B,HP,L-carnitine,ribavirin,choline,EGFR,ENTPD5,D-glucose,ABCC2,CD14,SOD1,C5,NAGLU,IGF1,L-methionine,metformin,APOB,3-aminoisobutanoate,glycine,APOA1,SERPINE1,cholesterol,PF4,MMP9,bilirubin,L-arginine,PON3,PROC,betaine,acetaminophen,CDH1,ALB,taurine,PPIA,CD44,SPARC,AGT,HLA-A,HSPA5,APOA2,APOE,TIMP1,FCGR3A/FCGR3B
Diseases and Bio Functions	Cell-To-Cell Signaling and Interaction	response	Response of myeloid cells	yes							yes			yes							47	PF4,C3,TGFB1,ANPEP,THBS1,CRP,CSF1R,CFH,VCAM1,PROC,GRN,SAA1,PROS1,FN1,INPP5D,leukotriene B4,valsartan,MARCO,D-sphingosine,CD9,SIRPA,MIF,PON1,sphingosine-1-phosphate,choline,CD5L,CD14,S100A9,adenosine,C5,APP,IGHA1,CD44,CALR,APCS,VTN,glycine,APOA2,APOA1,uric acid,ELANE,SERPINE1,IGHG3,ICAM1,LUM,5-hydroxytryptamine,FCGR3A/FCGR3B
Diseases and Bio Functions	Cell-To-Cell Signaling and Interaction	response	Response of myeloid leukocytes	yes							yes			yes							29	C3,ANPEP,THBS1,CRP,VCAM1,CFH,SAA1,GRN,PROS1,FN1,leukotriene B4,CD9,choline,sphingosine-1-phosphate,CD5L,CD14,S100A9,adenosine,C5,APP,IGHA1,CD44,APCS,VTN,ELANE,SERPINE1,IGHG3,ICAM1,FCGR3A/FCGR3B
Diseases and Bio Functions	Cell-To-Cell Signaling and Interaction, Inflammatory Response	response	Response of phagocytes	yes										yes							49	C3,TGFB1,ANPEP,CST3,THBS1,CRP,GRN,SAA1,leukotriene B4,IGHM,D-sphingosine,CD9,PON1,sphingosine-1-phosphate,choline,CD14,C5,APP,IGHA1,CALR,APCS,glycine,APOA1,SERPINE1,PF4,CSF1R,CFH,VCAM1,PROC,PROS1,FN1,INPP5D,valsartan,MARCO,SIRPA,MIF,HSP90AA1,CD5L,ICOSLG/LOC102723996,S100A9,adenosine,CD44,VTN,APOA2,uric acid,ICAM1,LUM,5-hydroxytryptamine,FCGR3A/FCGR3B
Diseases and Bio Functions	Connective Tissue Disorders, Inflammatory Disease, Organismal Injury and Abnormalities, Skeletal and Muscular Disorders	rheumatic disease	Rheumatic Disease			yes	yes	yes		yes	yes			yes	yes		yes	yes	yes	yes	156	IGFBP4,CCL18,HSPA1A/HSPA1B,FTL,ibuprofen,MMP2,CEACAM1,SELL,CST3,ALDOA,ARHGDIB,C1QA,FCN2,GRN,C2,HP,TNC,IGHM,ST6GAL1,LRP1,A1BG,C1QTNF3,IGKC,PON1,FBN1,ABCC2,IHH,CFHR1,F7,C1QB,C5,ANG,F10,FGA,C6,IGF1,TIMP2,CALR,LYZ,succinic acid,metformin,PRTN3,CLU,GSN,MASP2,NRP1,FGB,TNXB,APOA1,ELANE,HSPG2,CFP,HLA-B,AHSG,TF,MMP9,LGALS1,APOH,LBP,SERPINC1,APOM,PROC,CA2,LCP1,VIM,MRC1,FN1,BRMS1,PRDX2,ENO1,HYAL1,S100A8,tau…
Diseases and Bio Functions	Connective Tissue Disorders, Immunological Disease, Inflammatory Disease, Inflammatory Response, Organismal Injury and Abnormalities, Skeletal and Muscular Disorders	rheumatoid arthritis	Rheumatoid arthritis				yes	yes		yes	yes			yes	yes		yes	yes		yes	88	IGFBP4,CCL18,HSPA1A/HSPA1B,MMP2,TGFB1,ibuprofen,C3,RBP4,CST3,ALDOA,THBS1,CRP,ARHGDIB,C1QA,GRN,SAA1,C4A/C4B,C2,HP,GSR,TNC,IGHM,A1BG,IGKC,PON1,C5,ANG,IGFBP5,F10,NAGLU,IGF1,CALR,LYZ,LTF,PRTN3,CLU,GSN,NRP1,FGB,TNXB,APOA1,ELANE,TALDO1,HLA-B,AHSG,GP1BA,CFB,MMP9,LGALS1,LBP,RARRES2,SERPINC1,VCAM1,APOM,CA2,LCP1,VIM,DPP4,FN1,MRC1,BRMS1,PGK1,acetaminophen,PRDX2,CDH1,IL18BP,MIF,ENO1,ALB,HYAL1,S100A8,COMP,S10…
Diseases and Bio Functions	Organismal Injury and Abnormalities	sclerotic lesion	Sclerotic lesion	yes	yes				yes				yes	yes	yes	yes	yes	yes	yes		49	MMP2,SELL,THBS1,CRP,PLG,LPA,ADAMTS13,APOA5,leukotriene B4,PON1,F7,APP,IGF1,biliverdine,VNN1,ADGRF5,PCSK9,L-methionine,APOB,metformin,SELP,APOA1,HSPG2,LCAT,SERPINE1,cholesterol,SERPIND1,CD59,APOA4,MMP9,L-arginine,PON3,VCAM1,CSF1R,FN1,MIF,FLT4,PPIA,CETP,F5,CES1,COL18A1,CD44,IGF2,AGT,APOA2,TIMP1,APOE,ICAM1
Diseases and Bio Functions	Molecular Transport	secretion	Secretion of molecule	yes							yes		yes	yes	yes						69	TGFB1,ursodeoxycholic acid,ibuprofen,PKM,THBS1,CRP,FGG,GRN,IGHM,taurocholic acid,D-sphingosine,F2,choline,sphingosine-1-phosphate,CACNA1E,LIPC,D-glucose,ABCC2,SOD1,tauroursodeoxycholic acid,ANG,APP,FGA,IGF1,L-methionine,succinic acid,metformin,APOB,GSN,FGB,APOA1,ELANE,cholesterol,YWHAZ,PLTP,P4HB,APOA4,GPLD1,LGALS1,bilirubin,RARRES2,ACE,APOC3,CA2,A2M,CFL1,FN1,KNG1,SLC6A1,S100A8,taurine,theophyllin…
Diseases and Bio Functions	Infectious Diseases	sepsis	Sepsis			yes							yes				yes	yes	yes		45	SERPINB1,C3,MMP9,MMP2,CEACAM1,LBP,APOC1,CRP,L-arginine,PLG,FCGR2C,SERPINC1,PROC,A2M,C4A/C4B,L-carnitine,ribavirin,LRP1,acetaminophen,GOLM1,IL18BP,MIF,F2,ALB,ABCC2,CD14,S100A9,adenosine,C5,F10,B2M,F5,moxifloxacin,AGT,LTF,APCS,CFP,ENPP2,SERPINE1,APOE,PROCR,ICAM1,LUM,SERPING1,FCGR3A/FCGR3B
Diseases and Bio Functions	Cancer, Dermatological Diseases and Conditions, Organismal Injury and Abnormalities	skin cancer	Skin cancer	yes			yes	yes	yes	yes	yes	yes	yes	yes	yes		yes	yes	yes	yes	339	CCL18,ZNF648,MMP2,FCRL5,SELL,IGLL1/IGLL5,ANPEP,DSG2,C8A,C1QA,LPA,HP,ECM1,APOA5,TNC,LRP1,MYOC,QSOX1,PON1,FBN1,ENTPD5,CFI,ABCC2,CPN2,F7,HBG1,CFHR1,C5,F10,S100A7,SERPINA3,ACTN1,C6,SEMA4B,SERPINA7,CLU,GSN,TGM4,MASP2,NRP1,FGB,ELANE,C4BPA,CFP,DSC3,HLA-B,GNPTG,NDST1,PLTP,MFAP4,SERPINA11,EFEMP1,APOA4,MMP9,LGALS1,ITLN1,CNTFR,B4GALT1,SLC6A1,SMPDL3A,KRT9,OLFM1,CDH13,HYAL1,S100A8,PEBP4,ANTXR2,TGOLN2,VASP,LTA…
Diseases and Bio Functions	Dermatological Diseases and Conditions, Organismal Injury and Abnormalities	skin lesion	Skin lesion	yes			yes	yes	yes	yes	yes	yes	yes	yes	yes		yes	yes	yes	yes	343	CCL18,ZNF648,MMP2,FCRL5,SELL,IGLL1/IGLL5,ANPEP,DSG2,C8A,C1QA,LPA,HP,ECM1,APOA5,TNC,LRP1,MYOC,QSOX1,PON1,FBN1,ENTPD5,CFI,ABCC2,CPN2,F7,HBG1,CFHR1,C5,F10,S100A7,SERPINA3,ACTN1,C6,SEMA4B,SERPINA7,CLU,GSN,TGM4,MASP2,NRP1,FGB,ELANE,C4BPA,CFP,DSC3,HLA-B,GNPTG,NDST1,PLTP,MFAP4,SERPINA11,F12,EFEMP1,APOA4,MMP9,LGALS1,ITLN1,CNTFR,B4GALT1,SLC6A1,SMPDL3A,KRT9,OLFM1,CDH13,HYAL1,S100A8,PEBP4,ANTXR2,TGOLN2,VASP…
Diseases and Bio Functions	Cancer, Dermatological Diseases and Conditions, Organismal Injury and Abnormalities	skin tumor	Skin tumor	yes			yes	yes	yes	yes	yes	yes	yes	yes	yes		yes	yes	yes	yes	341	CCL18,ZNF648,MMP2,FCRL5,SELL,IGLL1/IGLL5,ANPEP,DSG2,C8A,C1QA,LPA,HP,ECM1,APOA5,TNC,LRP1,MYOC,QSOX1,PON1,FBN1,ENTPD5,CFI,ABCC2,CPN2,F7,HBG1,CFHR1,C5,F10,S100A7,SERPINA3,ACTN1,C6,SEMA4B,SERPINA7,CLU,GSN,TGM4,MASP2,NRP1,FGB,ELANE,C4BPA,CFP,DSC3,HLA-B,GNPTG,NDST1,PLTP,MFAP4,SERPINA11,EFEMP1,APOA4,MMP9,LGALS1,ITLN1,CNTFR,B4GALT1,SLC6A1,SMPDL3A,KRT9,OLFM1,CDH13,HYAL1,S100A8,PEBP4,ANTXR2,TGOLN2,VASP,LTA…
Diseases and Bio Functions	Cardiovascular Disease, Neurological Disease, Organismal Injury and Abnormalities	stroke	Stroke	yes								yes	yes	yes	yes			yes	yes		50	HTRA1,PLA2G7,CST3,THBS1,CRP,PLG,LPA,GRN,VWF,F2,tauroursodeoxycholic acid,ENG,APP,F10,IGF1,HSPB1,PCSK9,PRTN3,APOB,metformin,pantoprazole,NRP1,CA1,CACNA2D1,APOA1,SERPINE1,SERPIND1,MMP9,APOH,ACE,SERPINC1,CFH,VCAM1,PROC,CA2,ITGA2B,PROS1,FN1,valsartan,acetaminophen,ALB,S100A9,BCHE,F5,SERPINA1,uric acid,AOC3,APOE,PROCR,furosemide
Tox Functions	Cardiac Arrythmia	supraventricular arrhythmia	Supraventricular arrhythmia										yes					yes			22	TF,TGFB1,MMP9,adenosine,F10,ACE,CRP,SERPINC1,VCAM1,AGT,CALR,metformin,pantoprazole,CACNA2D1,L-carnitine,valsartan,acetaminophen,TIMP1,SERPINE1,VWF,HLA-B,F2
Diseases and Bio Functions	Cell Death and Survival	survival	Cell survival	yes	yes	yes		yes	yes	yes	yes	yes	yes	yes	yes	yes		yes	yes		162	CDH2,CCL18,HSPA1A/HSPA1B,hypoxanthine,FTL,ibuprofen,VCL,MFAP5,CEACAM1,SELL,CST3,PKM,LGALS7/LGALS7B,ECM1,IGHM,ST6GAL1,LRP1,CD9,D-sphingosine,pyruvic acid,PSMA4,sphingosine-1-phosphate,ALCAM,APOD,F7,PSMA6,C5,ANG,SERPINA3,PPBP,CADM1,IGF1,CDH5,TIMP2,moxifloxacin,CALR,LYZ,metformin,PRTN3,APOB,CLU,NRP1,PTPRG,alpha-tocopherol,ELANE,YWHAZ,TF,SRGN,MMP9,L-proline,bilirubin,CNTFR,L-serine,L-arginine,CA2,VIM…
Diseases and Bio Functions	Organismal Survival	survival	Survival of organism	yes		yes	yes		yes		yes	yes	yes		yes	yes	yes	yes	yes		110	HSPA1A/HSPA1B,FTL,ibuprofen,MMP2,CEACAM1,LAMC1,PKM,GRN,L-kynurenine,HP,IGHM,F11,FBN1,sphingosine-1-phosphate,CPB2,APOD,F7,tauroursodeoxycholic acid,C5,CADM1,IGF1,CDH5,moxifloxacin,CALR,LYZ,metformin,PRTN3,GSN,NRP1,APOA1,ELANE,PLTP,EFEMP1,F12,MMP9,LGALS1,LBP,L-arginine,SFTPB,SERPINC1,PROC,valsartan,MARCO,HYOU1,ACTG2,PEBP4,ANTXR2,NOTCH1,S100A9,B2M,BCHE,IGF2,creatine,NCAM1,HLA-A,CNTN1,creatinine,APO…
Tox Functions	Cardiac Necrosis/Cell Death	survival	Survival of ventricular myocytes												yes						4	CALR,D-glucose,LRP1,IGF1
Diseases and Bio Functions	DNA Replication, Recombination, and Repair	synthesis	Synthesis of DNA	yes	yes	yes		yes					yes	yes	yes	yes	yes			yes	59	IGFBP4,HSPA1A/HSPA1B,MMP2,TGFB1,ibuprofen,CEACAM1,GRN,niacinamide,CAT,TNC,PTPRF,D-sphingosine,F2,pyruvic acid,MST1,EGFR,sphingosine-1-phosphate,D-glucose,APP,IGFBP5,F10,IGF1,TIMP2,citrulline,L-methionine,APOB,CLU,glycine,L-phenylalanine,levothyroxine,cholesterol,EFEMP1,15(S)-HETE,TF,LGALS1,CSF1R,A2M,5(S)-HETE,PROS1,FN1,PTGDS,KNG1,spermidine,IGFBP3,MIF,guanosine,adenosine,IGFBP2,IGF2,SPARC,MINPP1,…
Diseases and Bio Functions	Lipid Metabolism, Small Molecule Biochemistry	synthesis	Synthesis of eicosanoid	yes				yes					yes	yes	yes	yes			yes		46	15(S)-HETE,TGFB1,ibuprofen,glycerol,CNTFR,L-arginine,PLG,SERPINC1,VIM,PTGDS,FN1,KNG1,L-carnitine,IGHM,acetaminophen,taurocholic acid,VWF,D-sphingosine,MIF,F2,ALB,EGFR,sphingosine-1-phosphate,D-glucose,CD14,LTA4H,SOD1,adenosine,C5,APP,HBB,2,7,8-trimethyl-2-(beta-carboxyethyl)-6-hydroxychroman,CADM1,IGF1,IGF2,AGT,LTF,NCAM1,VTN,metformin,IGFBP7,CLU,alpha-tocopherol,APOE,cholesterol,furosemide
Diseases and Bio Functions	Lipid Metabolism, Small Molecule Biochemistry	synthesis	Synthesis of fatty acid	yes		yes		yes					yes	yes	yes	yes			yes		61	TGFB1,ibuprofen,CEACAM1,PKM,PLG,APOA5,L-carnitine,IGHM,taurocholic acid,VWF,D-sphingosine,C1QTNF3,F2,choline,EGFR,sphingosine-1-phosphate,LIPC,D-glucose,CD14,SOD1,C5,APP,HBB,2,7,8-trimethyl-2-(beta-carboxyethyl)-6-hydroxychroman,IGF1,CADM1,APOC2,LTF,L-methionine,metformin,APOB,CLU,3-aminoisobutanoate,alpha-tocopherol,cholesterol,15(S)-HETE,APOA4,glycerol,APOC1,CNTFR,APOC3,L-arginine,SERPINC1,VIM,…
Diseases and Bio Functions	Free Radical Scavenging	synthesis	Synthesis of hydrogen peroxide	yes	yes						yes		yes								26	15(S)-HETE,TF,TGFB1,bilirubin,niacinamide,CAT,PRDX2,F2,pyruvic acid,ALB,sphingosine-1-phosphate,D-glucose,SOD1,C5,APP,HBB,CD44,urea,AGT,succinic acid,glycine,ELANE,AOC3,cholesterol,5-hydroxytryptamine,FCGR3A/FCGR3B
Diseases and Bio Functions	Lipid Metabolism, Small Molecule Biochemistry	synthesis	Synthesis of lipid	yes	yes	yes		yes		yes			yes	yes	yes	yes	yes	yes	yes		102	IGFBP4,hypoxanthine,ibuprofen,MMP2,CEACAM1,ANPEP,PKM,ALDH1A1,APOA5,ARF3,IGHM,CD9,D-sphingosine,C1QTNF3,PON1,sphingosine-1-phosphate,C5,ANG,CADM1,IGF1,metformin,APOB,sn-glycerol-3-phosphate,CLU,APOA1,alpha-tocopherol,LCAT,PLTP,APOA4,MMP9,GPLD1,CNTFR,L-arginine,SERPINC1,B4GALT1,APOM,VIM,FN1,PRDX2,cotinine,fumaric acid,LTA4H,adenosine,IGFBP2,CES1,IGF2,NCAM1,VTN,APOA2,uric acid,APOE,furosemide,DHRS9,…
Diseases and Bio Functions	Cell Signaling, Small Molecule Biochemistry	synthesis	Synthesis of nitric oxide	yes	yes			yes					yes	yes	yes	yes					61	TGFB1,N-stearoylethanolamine,xanthine,RBP4,CRP,LPA,niacinamide,CAT,L-carnitine,taurocholic acid,LRP1,VWF,F2,MST1,sphingosine-1-phosphate,D-glucose,glycodeoxycholic acid,CD14,SOD1,APP,glycocholic acid,biliverdine,IGF1,urea,CALR,citrulline,metformin,CLU,cholesterol,CALM1 (includes others),APOC3,L-arginine,L-lysine,FN1,PFN1,KNG1,spermidine,acetaminophen,IGFBP3,phosphate,HYOU1,SIRPA,MIF,HSP90AA1,ALB,…
Diseases and Bio Functions	Lipid Metabolism, Small Molecule Biochemistry	synthesis	Synthesis of prostaglandin	yes				yes					yes		yes	yes			yes		39	TGFB1,ibuprofen,glycerol,CNTFR,L-arginine,PLG,SERPINC1,VIM,PTGDS,KNG1,L-carnitine,IGHM,acetaminophen,taurocholic acid,VWF,D-sphingosine,MIF,F2,EGFR,sphingosine-1-phosphate,D-glucose,CD14,SOD1,adenosine,C5,APP,HBB,2,7,8-trimethyl-2-(beta-carboxyethyl)-6-hydroxychroman,IGF1,CADM1,IGF2,AGT,VTN,metformin,IGFBP7,CLU,APOE,cholesterol,furosemide
Diseases and Bio Functions	Free Radical Scavenging	synthesis	Synthesis of reactive oxygen species	yes	yes		yes		yes		yes		yes	yes	yes						109	FTL,ibuprofen,xanthine,CST3,ARHGDIB,GRN,HP,ACTB,leukotriene B4,LRP1,D-sphingosine,pyruvic acid,sphingosine-1-phosphate,F7,C5,CSTB,SERPINA3,IGF1,urea,CDH5,succinic acid,metformin,PRTN3,GSN,APOA1,alpha-tocopherol,ELANE,LCAT,YWHAZ,TF,L-proline,bilirubin,L-arginine,MRC1,FN1,valsartan,PRDX2,ITIH4,S100A8,taurine,PEBP4,guanosine,adenosine,creatine,caffeine,uric acid,AOC3,quinolinic acid,APOE,MMP14,FCGR3…
Diseases and Bio Functions	Immunological Disease	systemic autoimmune syndrome	Systemic autoimmune syndrome		yes	yes	yes	yes		yes	yes			yes	yes		yes	yes		yes	136	IGFBP4,CCL18,HSPA1A/HSPA1B,ibuprofen,MMP2,CEACAM1,SELL,CST3,ALDOA,LGALS7/LGALS7B,ARHGDIB,C1QA,LPA,GRN,C2,HP,ECM1,TNC,IGHM,ST6GAL1,A1BG,CFHR3,IGKC,PON1,IHH,CFHR1,C5,ANG,F10,IGF1,CALR,LYZ,metformin,PRTN3,CLU,GSN,NRP1,FGB,TNXB,APOA1,ELANE,HLA-B,AHSG,MMP9,LGALS1,LBP,SERPINC1,APOM,PROC,SLC3A2,CA2,LCP1,VIM,MRC1,FN1,BRMS1,PRDX2,ENO1,HYAL1,ITIH4,S100A8,S100A9,L-cystine,B2M,CES1,CFHR5,HLA-A,xanthurenic ac…
Diseases and Bio Functions	Infectious Diseases	systemic inflammatory response syndrome and/or sepsis	Systemic inflammatory response syndrome and/or sepsis			yes							yes				yes	yes	yes		49	C3,MMP2,TGFB1,CEACAM1,CRP,PLG,FCGR2C,C4A/C4B,L-carnitine,ribavirin,LRP1,VWF,F2,D-glucose,ABCC2,CD14,C5,F10,moxifloxacin,LTF,APCS,CFP,ENPP2,SERPINE1,cholesterol,SERPINB1,MMP9,LBP,APOC1,L-arginine,SERPINC1,PROC,A2M,acetaminophen,GOLM1,IL18BP,MIF,ALB,S100A9,adenosine,B2M,F5,AGT,APOE,PROCR,ICAM1,LUM,SERPING1,FCGR3A/FCGR3B
Tox Functions	Cardiac Arrythmia, Tachycardia	tachycardia	Tachycardia					yes													9	AGT,CALM1 (includes others),VCL,DSP,adenosine,F10,VWF,levothyroxine,DSG2
Diseases and Bio Functions	Neurological Disease, Organismal Injury and Abnormalities, Psychological Disorders	tauopathy	Tauopathy	yes			yes	yes					yes		yes	yes	yes	yes	yes		100	HSPA1A/HSPA1B,MMP2,ibuprofen,CST3,LPA,GRN,HP,ACTB,IGHM,LRP1,CD9,CLEC3B,D-sphingosine,LRG1,OGN,IGKC,PON1,sphingosine-1-phosphate,APOD,C5,SERPINA3,S100A7,IGF1,LYZ,CHL1,CLU,APOA1,HSPG2,YWHAZ,PLTP,CTSZ,GC,F12,APOA4,TF,MMP9,LGALS1,SERPINC1,VIM,CFL1,MRC1,IGFBP3,5-hydroxyindol-3-acetic acid,C9,APOC4,NOTCH1,S100A9,IGFBP2,BCHE,IGF2,creatine,APOA2,APOE,FCGR3A/FCGR3B,C3,TGFB1,HTRA1,CRP,PLG,FCGR2C,C4A/C4B,CT…
Diseases and Bio Functions	Connective Tissue Disorders, Hematological Disease, Organismal Injury and Abnormalities	thrombocytopenia	Thrombocytopenia	yes			yes						yes					yes	yes		32	CFB,C3,MMP9,THBS1,PLG,FCGR2C,SERPINC1,PSMB1,ITGA2B,C4A/C4B,PROS1,INPP5D,ADAMTS13,IL18BP,VWF,SIRPA,F2,FLNA,PPIA,C5,APP,F10,CD44,VNN1,CALR,GP5,PRTN3,SERPINE1,PROCR,GP1BA,TREML1,FCGR3A/FCGR3B
Diseases and Bio Functions	Cardiovascular Disease, Hematological Disease, Organismal Injury and Abnormalities, Renal and Urological Disease	thrombosis	Thrombosis of kidney				yes												yes		13	CFB,CFI,C3,CFHR1,C5,PLG,CFH,C1QA,C2,creatinine,APOE,CFD,CFHR3
Tox Functions	Glomerular Injury, Renal Thrombosis	thrombosis	Thrombosis of renal glomerulus				yes														4	CFB,C2,APOE,C1QA
Diseases and Bio Functions	Cardiovascular Disease, Hematological Disease, Organismal Injury and Abnormalities	thrombus	Thrombus	yes		yes	yes						yes				yes		yes		68	C3,MMP2,TGFB1,CEACAM1,SELL,THBS1,CRP,PLG,C1QA,FGG,SERPINA10,LPA,C2,SERPINA5,ADAMTS13,HABP2,F11,VWF,CTSD,F2,CFHR3,PON1,FBN1,CFI,CPB2,FLNA,CFHR1,C5,FGA,APP,F10,CALR,indican,GPX3,HRG,SELP,pantoprazole,FGB,SERPINE1,GP1BA,SERPIND1,F13B,F12,CFB,PF4,KLKB1,APOH,SERPINC1,CFH,PROC,ITGA2B,PROS1,INPP5D,KNG1,acetaminophen,PRDX2,LGALS3BP,ALB,PPIA,F5,PTPRJ,AGT,GP5,VTN,creatinine,APOE,PROCR,CFD
Diseases and Bio Functions	Cellular Movement	transmigration	Transmigration of cells	yes	yes						yes	yes	yes	yes	yes		yes	yes		yes	40	TGFB1,MMP9,MMP2,LGALS1,SELL,RARRES2,VCAM1,FN1,CAT,leukotriene B4,PVR,TNC,CDH1,SIRPA,MIF,HSP90AA1,F2,ICAM2,EGFR,ALCAM,NOTCH1,SOD1,adenosine,C5,APP,ENG,PPBP,IGF1,CD44,CDH5,TIMP2,CHGA,ELANE,MCAM,ENPP2,AOC3,SERPINE1,APOE,ICAM1,MMP14
Diseases and Bio Functions	Cellular Movement, Hematological System Development and Function, Immune Cell Trafficking	transmigration	Transmigration of leukocytes	yes	yes						yes	yes	yes	yes				yes			32	TGFB1,MMP9,LGALS1,SELL,RARRES2,VCAM1,FN1,CAT,leukotriene B4,PVR,SIRPA,MIF,F2,ICAM2,EGFR,NOTCH1,SOD1,adenosine,C5,APP,ENG,PPBP,CD44,CDH5,TIMP2,ELANE,MCAM,ENPP2,AOC3,SERPINE1,ICAM1,MMP14
Diseases and Bio Functions	Cellular Movement, Hematological System Development and Function, Immune Cell Trafficking	transmigration	Transmigration of mononuclear leukocytes	yes								yes		yes				yes			20	EGFR,TGFB1,NOTCH1,MMP9,SELL,C5,APP,ENG,CD44,VCAM1,TIMP2,FN1,PVR,MCAM,ENPP2,AOC3,SIRPA,ICAM1,MIF,MMP14
Diseases and Bio Functions	Amino Acid Metabolism, Molecular Transport, Small Molecule Biochemistry	transport	Transport of amino acids	yes											yes						43	L-tyrosine,TGFB1,SERPINF1,L-serine,L-arginine,SLC3A2,L-lysine,taurocholic acid,SLC6A1,WARS1,pyruvic acid,ALB,EGFR,choline,taurine,guanosine,L-aspartic acid,D-glucose,ABCC2,glycocyamine,SOD1,adenosine,L-threonine,APP,IGF1,L-leucine,SERPINA7,AGT,L-cysteine,L-methionine,L-histidine,pantoprazole,glycine,xanthurenic acid,estrone sulfate,sarcosine,L-phenylalanine,quinolinic acid,beta-alanine,levothyrox…
Diseases and Bio Functions	Lipid Metabolism, Molecular Transport, Small Molecule Biochemistry	transport	Transport of lipid	yes	yes			yes					yes		yes						50	citric acid,SHBG,TGFB1,RBP4,SAA1,APOA5,LRP1,taurocholic acid,F2,PON1,LIPC,D-glucose,ABCC2,CD14,APP,IGF1,SERPINA6,VNN1,APOC2,APCS,APOB,metformin,CLU,GSN,APOA1,taurochenodeoxycholate,LCAT,estrone sulfate,beta-alanine,cholesterol,PLTP,GC,APOA4,APOH,LBP,APOC1,APOC3,APOM,APOC4,SLC6A1,ALB,S100A8,MSN,S100A9,CETP,CES1,APOA2,caffeine,cholic acid,APOE
Diseases and Bio Functions	Molecular Transport	transport	Transport of molecule	yes	yes			yes			yes		yes	yes	yes						160	FTL,ibuprofen,PKM,GRN,HP,APOA5,ARF3,IGHM,LRP1,D-sphingosine,pyruvic acid,PON1,D-mannose,sphingosine-1-phosphate,ABCC2,glycocyamine,tauroursodeoxycholic acid,ANG,FGA,PPBP,IGF1,SERPINA6,SERPINA7,CALR,succinic acid,metformin,APOB,CLU,GSN,pantoprazole,FGB,APOA1,ELANE,LCAT,estrone sulfate,NDST1,YWHAZ,PLTP,GC,APOA4,TF,GPLD1,LGALS1,bilirubin,ITLN1,APOH,LBP,CNTFR,L-serine,L-arginine,B4GALT1,APOM,SLC3A2,C…
Diseases and Bio Functions	Lipid Metabolism, Molecular Transport, Small Molecule Biochemistry	transport	Transport of steroid	yes	yes			yes					yes								40	GC,SHBG,APOA4,TGFB1,APOC1,APOC3,APOM,SAA1,APOA5,taurocholic acid,LRP1,APOC4,F2,ALB,PON1,S100A8,LIPC,D-glucose,ABCC2,MSN,S100A9,CETP,APP,CES1,SERPINA6,VNN1,APOC2,APCS,APOB,metformin,GSN,CLU,APOA2,cholic acid,taurochenodeoxycholate,APOA1,LCAT,APOE,cholesterol,PLTP
Diseases and Bio Functions	Cell Morphology, Tissue Development	tubulation	Tubulation of cells	yes								yes			yes		yes		yes		30	15(S)-HETE,TGFB1,MMP2,ibuprofen,SERPINF1,APOH,L-arginine,PLG,VIM,SAA1,ST6GAL1,IGFBP3,CD9,sphingosine-1-phosphate,ALCAM,NOTCH1,ANTXR2,FLNA,APP,ENG,PLXDC1,IGF1,CD44,CDH5,NRP1,YWHAZ,5-hydroxytryptamine,CAVIN2,SERPIND1,TTR
Diseases and Bio Functions	Cardiovascular System Development and Function, Cell Morphology, Cellular Development, Organismal Development, Tissue Development	tubulation	Tubulation of endothelial cells	yes								yes					yes		yes		26	15(S)-HETE,TGFB1,ibuprofen,MMP2,SERPINF1,APOH,L-arginine,PLG,VIM,SAA1,ST6GAL1,IGFBP3,CD9,sphingosine-1-phosphate,ALCAM,ANTXR2,FLNA,APP,ENG,PLXDC1,CD44,NRP1,YWHAZ,5-hydroxytryptamine,CAVIN2,TTR
Diseases and Bio Functions	Cardiovascular System Development and Function, Tissue Development	tubulation	Tubulation of endothelial tissue	yes								yes					yes		yes		27	15(S)-HETE,TGFB1,ibuprofen,MMP2,SERPINF1,APOH,L-arginine,PLG,VIM,SAA1,ST6GAL1,IGFBP3,CD9,sphingosine-1-phosphate,ALCAM,NOTCH1,ANTXR2,FLNA,APP,ENG,PLXDC1,CD44,NRP1,YWHAZ,5-hydroxytryptamine,CAVIN2,TTR
Diseases and Bio Functions	Tissue Development	tubulation	Tubulation of epithelial tissue	yes								yes			yes		yes		yes		28	15(S)-HETE,TGFB1,ibuprofen,MMP2,SERPINF1,APOH,L-arginine,PLG,VIM,SAA1,ST6GAL1,IGFBP3,CD9,sphingosine-1-phosphate,ALCAM,NOTCH1,ANTXR2,FLNA,APP,ENG,PLXDC1,IGF1,CD44,NRP1,YWHAZ,5-hydroxytryptamine,CAVIN2,TTR
Diseases and Bio Functions	Cancer, Organismal Injury and Abnormalities	tumorigenesis	Tumorigenesis of epithelial neoplasm	yes	yes	yes	yes	yes	yes	yes		yes	yes	yes	yes	yes	yes	yes	yes	yes	355	JCHAIN,HSPA1A/HSPA1B,ZNF648,MMP2,FCRL5,SELL,IGLL1/IGLL5,ANPEP,ALDOA,DSG2,C8A,C1QA,LPA,GRN,HP,ECM1,APOA5,TNC,LRP1,CD9,MYOC,QSOX1,PON1,FBN1,ENTPD5,CFI,ABCC2,CPN2,CPB2,F7,CFHR1,C5,F10,S100A7,SERPINA3,ACTN1,C6,SERPINA7,CALR,LYZ,PRTN3,CLU,GSN,TGM4,MASP2,NRP1,FGB,APOA1,C4BPA,LCAT,CFP,DSC3,HLA-B,GNPTG,NDST1,SERPINB1,F12,EFEMP1,APOA4,MMP9,LGALS1,TPM4,ITLN1,MTPN,CA2,BRMS1,PRDX2,SLC6A1,SMPDL3A,ENO1,KRT9,OL…
Diseases and Bio Functions	Cancer, Hematological Disease, Immunological Disease, Organismal Injury and Abnormalities	tumorigenesis	Tumorigenesis of lymphocytes	yes	yes			yes	yes	yes		yes	yes	yes	yes	yes	yes	yes	yes	yes	138	JCHAIN,IGFBP4,CCL18,MMP2,VCL,SELL,IGLL1/IGLL5,ANPEP,PLA2G7,CST3,LGALS7/LGALS7B,CNDP1,C8A,EXTL2,LPA,ALDH1A1,TNC,IGHM,MST1,IGKC,FBN1,F7,F10,SERPINA3,IGHA1,IGF1,TIMP2,PCSK9,CHL1,CLU,GSN,TGM4,NRP1,PTPRG,TNXB,CFP,DSC3,HLA-B,SAE1,YWHAZ,PLTP,PCOLCE,FLG,TF,MMP9,LGALS1,CNTFR,SERPINC1,CA2,LCP1,VIM,CFL1,FN1,IGFBP3,PEBP4,ANTXR2,NOTCH1,S100A9,B2M,BCHE,IGF2,LAMP1,NCAM1,VTN,HLA-A,MMRN2,AOC3,APOE,FCGR3A/FCGR3B,C…
Diseases and Bio Functions	Cancer, Organismal Injury and Abnormalities, Reproductive System Disease	tumorigenesis	Tumorigenesis of reproductive tract	yes	yes		yes	yes	yes	yes	yes	yes	yes	yes	yes	yes	yes	yes	yes	yes	270	HSPA1A/HSPA1B,ZNF648,MMP2,FCRL5,SELL,IGLL1/IGLL5,ALDOA,C8A,LPA,GRN,HP,TNC,LRP1,QSOX1,PON1,FBN1,ABCC2,CPN2,CPB2,F7,CFHR1,C5,F10,S100A7,SERPINA3,ACTN1,C6,SERPINA7,LYZ,PRTN3,GSN,TGM4,CLU,NRP1,ELANE,C4BPA,APOA1,LCAT,DSC3,HLA-B,NDST1,MFAP4,SERPINB1,APOA4,MMP9,ITLN1,TPM4,CA2,SMPDL3A,KRT9,ENO1,OLFM1,CDH13,HYAL1,ANTXR2,TGOLN2,CES1,IGF2,MASP1,NCAM1,AOC3,MMRN1,NDST4,MMP14,SHBG,KRT78,C3,THBS1,SAA1,HABP2,GSR…
Diseases and Bio Functions	Cell Signaling	tyrosine phosphorylation	Tyrosine phosphorylation	yes	yes								yes	yes	yes						35	TGFB1,LGALS1,FCRL5,SELL,THBS1,CSF1R,SLC3A2,ITGA2B,FN1,cholesterol sulfate,KNG1,CAT,ST6GAL1,IGHM,VWF,CD9,MIF,PTPRS,F2,MST1,EGFR,sphingosine-1-phosphate,D-glucose,FLNA,PPIA,APP,CADM1,IGF1,CD44,AGT,CALR,APOC2,CNTN1,uric acid,cholesterol
Diseases and Bio Functions	Cell Signaling, Post-Translational Modification	tyrosine phosphorylation	Tyrosine phosphorylation of protein	yes	yes								yes	yes	yes						34	TGFB1,LGALS1,FCRL5,SELL,THBS1,CSF1R,SLC3A2,ITGA2B,FN1,cholesterol sulfate,KNG1,CAT,ST6GAL1,IGHM,VWF,CD9,MIF,F2,PTPRS,MST1,EGFR,sphingosine-1-phosphate,D-glucose,FLNA,PPIA,APP,IGF1,CD44,AGT,CALR,APOC2,CNTN1,uric acid,cholesterol
Diseases and Bio Functions	Amino Acid Metabolism, Molecular Transport, Small Molecule Biochemistry	uptake	Uptake of amino acids	yes											yes						34	L-tyrosine,TGFB1,SERPINF1,L-serine,L-arginine,SLC3A2,taurocholic acid,SLC6A1,WARS1,choline,EGFR,taurine,guanosine,D-glucose,L-aspartic acid,ABCC2,glycocyamine,L-threonine,APP,IGF1,AGT,L-cysteine,L-methionine,L-histidine,glycine,xanthurenic acid,estrone sulfate,sarcosine,L-phenylalanine,quinolinic acid,levothyroxine,beta-alanine,cholesterol,trans-4-hydroxy-L-proline
Diseases and Bio Functions	Carbohydrate Metabolism	uptake	Uptake of carbohydrate	yes	yes	yes				yes			yes		yes	yes					49	SNED1,C3,CEACAM1,PKM,CAT,leukotriene B4,PTPRF,allantoin,LRP1,EGFR,D-glucose,ABCC2,CD14,H6PD,tauroursodeoxycholic acid,C5,APP,ANGPTL3,IGF1,metformin,APOA1,SERPINE1,AHSG,cholesterol,RARRES2,ACE,L-arginine,A2M,DPP4,KNG1,FBP1,phosphate,MIF,ALB,taurine,theophylline,phytanic acid,CAP1,CETP,CD44,IGF2,AGT,CHGA,kynurenic acid,HSPA5,caffeine,APOE,orotic acid,5-hydroxytryptamine
Diseases and Bio Functions	Carbohydrate Metabolism, Molecular Transport, Small Molecule Biochemistry	uptake	Uptake of D-glucose	yes	yes	yes				yes			yes		yes	yes					40	CEACAM1,PKM,RARRES2,ACE,A2M,DPP4,KNG1,CAT,leukotriene B4,FBP1,PTPRF,allantoin,LRP1,MIF,ALB,EGFR,taurine,theophylline,D-glucose,H6PD,CAP1,phytanic acid,CETP,APP,ANGPTL3,IGF1,IGF2,AGT,CHGA,metformin,kynurenic acid,HSPA5,caffeine,APOA1,SERPINE1,APOE,AHSG,orotic acid,cholesterol,5-hydroxytryptamine
Diseases and Bio Functions	Amino Acid Metabolism, Molecular Transport, Small Molecule Biochemistry	uptake	Uptake of L-amino acid	yes																	26	L-tyrosine,TGFB1,SERPINF1,L-serine,L-arginine,SLC3A2,WARS1,choline,taurine,guanosine,L-aspartic acid,D-glucose,L-threonine,APP,L-cysteine,L-methionine,L-histidine,glycine,xanthurenic acid,L-phenylalanine,sarcosine,quinolinic acid,beta-alanine,levothyroxine,cholesterol,trans-4-hydroxy-L-proline
Diseases and Bio Functions	Carbohydrate Metabolism	uptake	Uptake of monosaccharide	yes	yes	yes				yes			yes		yes	yes					46	SNED1,C3,CEACAM1,PKM,RARRES2,ACE,L-arginine,A2M,DPP4,KNG1,CAT,leukotriene B4,FBP1,PTPRF,allantoin,LRP1,phosphate,MIF,ALB,EGFR,taurine,theophylline,D-glucose,H6PD,tauroursodeoxycholic acid,CAP1,phytanic acid,C5,CETP,APP,ANGPTL3,IGF1,IGF2,AGT,CHGA,metformin,kynurenic acid,HSPA5,caffeine,APOA1,SERPINE1,APOE,AHSG,orotic acid,cholesterol,5-hydroxytryptamine
Diseases and Bio Functions	Amino Acid Metabolism, Molecular Transport, Small Molecule Biochemistry	uptake	Uptake of neutral amino acid												yes						14	L-tyrosine,TGFB1,L-threonine,L-serine,IGF1,SLC3A2,AGT,L-cysteine,L-methionine,L-histidine,glycine,L-phenylalanine,beta-alanine,levothyroxine
Diseases and Bio Functions	Cardiovascular Disease	vascular lesion	Vascular lesion	yes	yes				yes				yes	yes	yes	yes	yes	yes	yes		62	FTL,MMP2,MFAP5,SELL,LAMC1,CST3,THBS1,CRP,PLG,C1QA,LPA,ADAMTS13,APOA5,leukotriene B4,LRP1,VWF,PON1,FBN1,FLNA,F7,APP,biliverdine,IGF1,TIMP2,VNN1,ADGRF5,PCSK9,L-methionine,APOB,metformin,SELP,APOA1,HSPG2,LCAT,SERPINE1,KRT16,cholesterol,SERPIND1,CD59,APOA4,MMP9,L-arginine,PON3,VCAM1,FN1,acetaminophen,MIF,PPIA,CETP,CES1,F5,COL18A1,CD44,IGF2,SPARC,AGT,IGFBP7,APOA2,APOE,TIMP1,ICAM1,MMP14
Diseases and Bio Functions	Cardiovascular System Development and Function	vascularization	Vascularization			yes	yes		yes			yes	yes		yes	yes	yes	yes	yes		44	CFB,C3,MMP9,MMP2,TGFB1,NRP2,SERPINF1,LGALS1,CEACAM1,HTRA1,ANPEP,THBS1,PLG,B4GALT1,VCAM1,PF4V1,KNG1,IGFBP3,HYOU1,WARS1,CDH13,sphingosine-1-phosphate,NOTCH1,SOD1,adenosine,C5,ENG,IGFBP5,C6,COL18A1,IGF1,CD44,IGF2,TIMP2,CDH5,AGT,LTF,NRP1,caffeine,SERPINE1,APOE,TIMP1,ICAM1,MMP14
Diseases and Bio Functions	Cardiovascular System Development and Function, Organismal Development	vascularization	Vascularization of absolute anatomical region				yes		yes				yes		yes	yes	yes	yes	yes		29	CFB,C3,MMP9,MMP2,SERPINF1,LGALS1,HTRA1,ANPEP,THBS1,PLG,VCAM1,IGFBP3,WARS1,CDH13,sphingosine-1-phosphate,SOD1,C5,C6,IGF1,COL18A1,CDH5,TIMP2,IGF2,NRP1,caffeine,TIMP1,APOE,ICAM1,MMP14
Diseases and Bio Functions	Cardiovascular System Development and Function, Organismal Development, Visual System Development and Function	vascularization	Vascularization of eye				yes		yes				yes		yes	yes	yes	yes	yes		26	CFB,C3,MMP9,MMP2,SERPINF1,LGALS1,HTRA1,ANPEP,THBS1,PLG,VCAM1,IGFBP3,WARS1,sphingosine-1-phosphate,SOD1,C5,C6,COL18A1,IGF1,IGF2,TIMP2,NRP1,TIMP1,APOE,ICAM1,MMP14
Diseases and Bio Functions	Cardiovascular System Development and Function, Organismal Development	vasculogenesis	Vasculogenesis	yes	yes	yes	yes		yes			yes	yes	yes	yes	yes	yes	yes	yes	yes	137	IGFBP4,CDH2,ibuprofen,MMP2,xanthine,CEACAM1,ANPEP,PLA2G7,PKM,C1QA,LYVE1,GRN,ECM1,TNC,ST6GAL1,LRP1,CD9,LRG1,sphingosine-1-phosphate,ALCAM,IHH,C5,ANG,SERPINA3,C6,IGF1,CDH5,TIMP2,CALR,metformin,APOB,GSN,NRP1,APOA1,HSPG2,NDST1,guanidinosuccinic acid,YWHAZ,F12,TF,MMP9,LGALS1,bilirubin,ITLN1,APOH,MEGF8,L-arginine,SERPINC1,PROC,VIM,TKT,FN1,BRMS1,SERPINF2,IGFBP3,valsartan,CDH13,S100A8,ANTXR2,NOTCH1,VASP,…
Diseases and Bio Functions	Cardiovascular Disease, Organismal Injury and Abnormalities	vaso-occlusion	Vaso-occlusion	yes	yes			yes	yes				yes	yes	yes	yes	yes	yes	yes		110	MMP2,SELL,CST3,PKM,PLA2G7,LPA,HP,APOA5,leukotriene B4,LRP1,PON1,sphingosine-1-phosphate,F7,C5,F10,FGA,SERPINA3,IGF1,TIMP2,PCSK9,metformin,APOB,CLU,APOA1,HSPG2,LCAT,AHSG,PLTP,F12,APOA4,MMP9,bilirubin,L-arginine,SERPINC1,APOM,PROC,CA2,ITGA2B,TKT,FN1,PRDX2,CDH13,S100A8,NOTCH1,VASP,S100A9,CES1,IGF2,GP5,VTN,APOA2,caffeine,APOE,PROCR,furosemide,MMP14,TGFB1,THBS1,CRP,PLG,FGG,SAA1,ADAMTS13,HABP2,VWF,F2,C…
Tox Functions	Cardiac Dysfunction	ventricular dysfunction	Ventricular dysfunction							yes							yes	yes	yes		21	EGFR,NOTCH1,VCL,MMP9,MMP2,DSP,F10,DSG2,ACE,PLG,SERPINC1,TIMP2,POSTN,AGT,DPP4,CHGA,CACNA2D1,APOA1,valsartan,SERPINE1,TIMP1
Tox Functions	Liver Inflammation/Hepatitis	viral hepatitis	Viral hepatitis												yes			yes			26	C3,MMP9,TGFB1,ursodeoxycholic acid,bilirubin,L-arginine,FCGR2C,FCN2,betaine,C4A/C4B,L-carnitine,ribavirin,CDH1,ALB,EGFR,D-glucose,ABCC2,PPIA,C5,IGF1,metformin,HSPA5,APOE,TIMP1,cholesterol,FCGR3A/FCGR3B
Diseases and Bio Functions	Nutritional Disease	weight loss	Weight loss							yes			yes	yes	yes			yes	yes		38	HSPA1A/HSPA1B,C3,MMP9,TGFB1,AZGP1,PLG,CSF1R,PROC,DPP4,GRN,FN1,BTD,spermidine,IL18BP,ACTN4,SELENOP,F2,sucrose,EGFR,KRT1,ICOSLG/LOC102723996,SOD1,NAGLU,IGF1,creatine,LTF,L-methionine,APCS,CNTN1,SELP,creatinine,APOA1,SERPINE1,TIMP1,quinolinic acid,beta-hydroxyisovaleric acid,PGLYRP2,furosemide
Diseases and Bio Functions	Organismal Injury and Abnormalities	wound	Wound				yes							yes	yes			yes	yes		40	CDH2,CFB,C3,MMP9,TGFB1,L-proline,SELL,HTRA1,THBS1,CRP,LGALS7/LGALS7B,PLG,B4GALT1,SLC3A2,VIM,GRN,FN1,HYOU1,pyruvic acid,EGFR,NOTCH1,CPB2,C5,FGA,IGFBP5,IGF1,CD44,SPARC,POSTN,F9,HSPB1,CALR,LTF,GSN,MASP2,FGB,SERPINE1,CFD,ICAM1,LUM
Canonical Pathways			3-phosphoinositide Degradation					yes														CALM1 (includes others),CALML5,HLA-A,HLA-B
Canonical Pathways			Actin Cytoskeleton Signaling										yes	yes								ACTB,ACTG2,ACTN1,ACTN4,CD14,CFL1,CRKL,F2,FLNA,FN1,GSN,KNG1,LBP,MSN,PFN1,TLN1,TMSB10/TMSB4X,VCL
Canonical Pathways			Acute Phase Response Signaling				yes						yes	yes					yes			A2M,AGT,AHSG,ALB,AMBP,APCS,APOA1,APOA2,APOH,C1S,C2,C3,C4A/C4B,C4BPA,C4BPB,C5,C9,CFB,CP,CRP,F2,FGA,FGB,FGG,FN1,FTL,HP,HRG,IL1RAP,ITIH2,ITIH3,ITIH4,KLKB1,LBP,ORM1,ORM2,PLG,RBP4,SAA1,SAA2,SAA4,SERPINA1,SERPINA3,SERPIND1,SERPINE1,SERPINF1,SERPINF2,SERPING1,TF,TTR,VWF
Canonical Pathways			Androgen Signaling	yes														yes				APP,B2M,CRP,CSF1R,HLA-A,HLA-B,ICAM1,MMP9,SLC6A1,TGFB1,VCAM1
Canonical Pathways			Coagulation System										yes						yes			A2M,F10,F11,F12,F13B,F2,F5,F7,F9,FGA,FGB,FGG,KLKB1,KNG1,PLG,PROC,PROS1,SERPINA1,SERPINA5,SERPINC1,SERPIND1,SERPINE1,SERPINF2,VWF
Canonical Pathways			Complement System				yes															C1QA,C1QB,C1QC,C1S,C2,C3,C4A/C4B,C4BPA,C4BPB,C5,C6,C7,C8A,C8B,C8G,C9,CD59,CFB,CFD,CFH,CFI,MASP1,MASP2,SERPING1
Canonical Pathways			Dendritic Cell Maturation		yes																	ABCC2,ACTB,ACTG2,CAT,FTL,GSR,PPIB,SOD1
Canonical Pathways			Eicosanoid Signaling		yes																	15(S)-HETE,DPEP2,LCAT,leukotriene B4,LTA4H,PLA2G7,PTGDS
Canonical Pathways			eNOS Signaling					yes														CALM1 (includes others),CALML5,citrulline,FLT4,HSP90AA1,HSPA1A/HSPA1B,HSPA5,KNG1,L-arginine,sphingosine-1-phosphate
Canonical Pathways			Extrinsic Prothrombin Activation Pathway										yes									F10,F12,F13B,F2,F5,F7,FGA,FGB,FGG,PROC,PROS1,SERPINC1
Canonical Pathways			Ferroptosis Signaling Pathway							yes												ARF3,biliverdine,DPP4,FTL,glycine,HSPB1,L-cysteine,L-cystine,SLC3A2,TF
Canonical Pathways			Glioma Invasiveness Signaling														yes	yes	yes			CD44,MMP2,MMP9,PLG,TIMP1,TIMP2,VTN
Canonical Pathways			GP6 Signaling Pathway					yes	yes													CALM1 (includes others),CALML5,COL18A1,COL6A1,COL6A3,FGA,FGB,FGG,ITGA2B,LAMB1,LAMC1,TLN1
Canonical Pathways			Hepatic Fibrosis Signaling Pathway					yes	yes													AGT,CACNA1E,CALM1 (includes others),CALML5,cholesterol,COL18A1,FLT4,FTL,fumaric acid,ICAM1,IL1RAP,SERPINE1,succinic acid,TF,TGFB1,TIMP1,VCAM1
Canonical Pathways			HIF1α Signaling										yes		yes	yes	yes	yes				FLT4,GPI,HSP90AA1,HSPA1A/HSPA1B,HSPA5,IGF1,IGF2,LDHA,LDHB,MMP14,MMP2,MMP9,PKM,pyruvic acid,SERPINE1,TF,TGFB1,VIM
Canonical Pathways			HOTAIR Regulatory Pathway					yes														CALM1 (includes others),CALML5,HLA-A,HLA-B,ICOSLG/LOC102723996,INPP5D
Canonical Pathways			IL-6 Signaling					yes														CACNA1E,CACNA2D1,CALM1 (includes others),CALML5,CALR,HSP90AA1,SHBG
Canonical Pathways			IL-8 Signaling														yes	yes				CDH1,CSTB,EGFR,FLT4,GPLD1,ICAM1,MMP2,MMP9,VASP,VCAM1
Canonical Pathways			ILK Signaling											yes				yes				ACTB,ACTG2,ACTN1,ACTN4,CDH1,CFL1,DSP,FLNA,FN1,MMP9,PARVB,TMSB10/TMSB4X,VCL,VIM
Canonical Pathways			Inhibition of Matrix Metalloproteases														yes	yes				A2M,HSPG2,LRP1,MMP14,MMP2,MMP9,TIMP1,TIMP2
Canonical Pathways			Integrin Signaling											yes								ACTB,ACTG2,ACTN1,ACTN4,ARF3,CRKL,GSN,ITGA2B,PARVB,PFN1,TLN1,VASP,VCL
Canonical Pathways			Intrinsic Prothrombin Activation Pathway						yes				yes									COL18A1,F10,F11,F12,F13B,F2,F5,F9,FGA,FGB,FGG,KLKB1,KNG1,PROC,PROS1,SERPINC1
Canonical Pathways			Leukocyte Extravasation Signaling														yes	yes				ACTB,ACTG2,ACTN1,ACTN4,CD44,CDH5,CRKL,ICAM1,MMP14,MMP2,MMP9,MSN,TIMP1,TIMP2,VASP,VCAM1,VCL
Canonical Pathways			LPS/IL-1 Mediated Inhibition of RXR Function		yes																	ABCC2,ALDH1A1,APOC1,APOC2,APOC4,APOE,CAT,CD14,CETP,IL1RAP,LBP,LIPC,NDST1,NDST4,PLTP
Canonical Pathways			LXR/RXR Activation		yes			yes					yes					yes				A1BG,AGT,AHSG,ALB,AMBP,APOA1,APOA2,APOA4,APOA5,APOB,APOC1,APOC2,APOC3,APOC4,APOD,APOE,APOH,APOL1,APOM,C3,C4A/C4B,C9,CD14,CETP,cholesterol,CLU,FGA,GC,HPR,IL1RAP,ITIH4,KNG1,LBP,LCAT,LPA,LYZ,MMP9,ORM1,ORM2,PCYOX1,PLTP,PON1,PON3,RBP4,S100A8,SAA1,SAA2,SAA4,SERPINA1,SERPINF1,SERPINF2,TF,TTR,VTN
Canonical Pathways			Natural Killer Cell Signaling						yes													B2M,CFL1,COL18A1,FCGR3A/FCGR3B,HLA-A,HLA-B,HSPA1A/HSPA1B,HSPA5,PVR
Canonical Pathways			Neuroinflammation Signaling Pathway					yes														CALM1 (includes others),CALML5,FLNA,IHH,PTPRF,PTPRG,PTPRJ,PTPRM,PTPRS,SFN,SIRPA,SMPDL3A,TGFB1,VASP,YWHAZ
Canonical Pathways			Neuroprotective Role of THOP1 in Alzheimer's Disease	yes						yes								yes	yes			ACE,AGT,APP,CFD,DPP4,F11,F7,HGFAC,HLA-A,HLA-B,HTRA1,KNG1,MASP1,MMP9,PLG,PRTN3,SERPINA3
Canonical Pathways			Nitric Oxide Signaling in the Cardiovascular System					yes														CACNA1E,CALM1 (includes others),CALML5,citrulline,FLT4,HSP90AA1,KNG1,L-arginine,urea
Canonical Pathways			NRF2-mediated Oxidative Stress Response														yes	yes				CD44,CDH1,ICAM1,MMP14,MMP2,MMP9,TGFB1,VIM
Canonical Pathways			Osteoarthritis Pathway											yes				yes				FN1,HTRA1,IHH,IL1RAP,ITLN1,LRP1,MMP9,NOTCH1,PRG4,RARRES2,RBP4,S100A8,S100A9,sphingosine-1-phosphate,TGFB1
Canonical Pathways			Phospholipases		yes																	choline,GPLD1,LCAT,LIPC,phosphorylcholine,PLA2G7
Canonical Pathways			Production of Nitric Oxide and Reactive Oxygen Species in Macrophages		yes			yes														ALB,APOA1,APOA2,APOA4,APOB,APOC1,APOC2,APOC3,APOC4,APOD,APOE,APOL1,APOM,CAT,CLU,LPA,LYZ,ORM1,ORM2,PCYOX1,PON1,RBP4,S100A8,SAA4,SERPINA1,SIRPA
Canonical Pathways			Protein Kinase A Signaling					yes														CALM1 (includes others),CALML5,CFL1,FCGR2C,IGHA1,IGHG2,IGHG3,IGHM,INPP5D
Canonical Pathways			RhoA Signaling											yes	yes							ACTB,ACTG2,CFL1,IGF1,MSN,NRP2,PFN1
Canonical Pathways			Sirtuin Signaling Pathway	yes																		APP,CDH1,citric acid,citrulline,fumaric acid,L-aspartic acid,LDHA,LDHB,niacinamide,PGK1,pyruvic acid,SOD1,succinic acid,urea
Canonical Pathways			SPINK1 Pancreatic Cancer Pathway								yes											CPB2,CPN1,CTSA,ELANE,KLKB1,TGFB1
Canonical Pathways			Synaptogenesis Signaling Pathway					yes														APOE,CACNA2D1,CADM1,CALM1 (includes others),CALML5,CDH1,CDH13,CDH2,CDH5,CFL1,cholesterol,COMP,CRKL,LRP1,THBS1,THBS4,TLN1
Canonical Pathways			Tumor Microenvironment Pathway										yes	yes	yes	yes	yes	yes		yes		CD44,D-glucose,FN1,HLA-A,HLA-B,ICAM1,IGF1,IGF2,L-cysteine,MMP14,MMP2,MMP9,TGFB1,TNC
Canonical Pathways			Unfolded protein response						yes													B2M,COL18A1,FCGR2C,FCGR3A/FCGR3B,HLA-A,HLA-B,ICAM1,IGHG2,IGHG3

## Sheet: Sheet2
APP
CFB	APP		3
MMP9	CAT		1
IGF1	CEACAM1		6
CEACAM1	CFB		2
CLU	CLU		1
DPP4	COL18A1		1
HBB	DPP4		20
IGF2	ELANE		2
F2	ENG		13
PLG	F2		6
FN1	FN1		6
TNC	IGF1		3
MMP2	IGF2		4
ELANE	MMP2		3
CAT	MMP9		1
COL18A1	PLG		1
ENG	TNC		1
